# Supplementary material for: Genotyping tool for salmonid gill pox virus (SGPV) obtained from farmed and wild Atlantic salmon (Salmo salar)
Source: Arch Virol. 2023 Sep 8;168(10):249. doi: 10.1007/s00705-023-05866-8 (PMC10491535; doi:10.1007/s00705-023-05866-8)
Supplement: Supplementary file 3 — Supplementary file3 (AA 325 KB) [file 705_2023_5866_MOESM3_ESM.aa]

>H2008/22 V5 .
AGGTCAGGAATTTACAAACGATGGAACAGTGGTCGACCACTGTCTTGACAGTGATCTTGA
CAGTGACCAGGAAAGTGATCTTGACAGTGACCAGGAAAGTGATCTTGACAGTGACCAGGA
AAGTTTTTTACCACCGTACATACAAAGTCAGGAAACACTACTGAAAAAACTAGCCGAAGT
ACAAGAAGAACATGACAACGAGACAAGTACGTTCACTCCAGAAGAATTACTACTCCGAAC
CCAGGGTAAGATGAAAAAGTTAATTCATAACCATGTCATGTACAACATCAAAAACATCAC
AGAGTACGACTCAAAATATGACACTCTTGTGTTCACTGAATCGTTACATGGTCAACTATT
TTACAAGACATTCAGGGTGGCTCCTTCCATTTACCAAGAAAAAGACCATCCTTCTTTCGG
TACGTTGATAACCAAGTTTTCTCAGGGTATCAA
>H2009/32 V5 .
AGGTCAGGAATTTACAAACGATGGAACAGTGGTCGACCACTGTCTTGACAGTGATCTTGA
CAGTGACCAGGAAAGTGATCTTGACAGTGACCAGGAAAGTGATCTTGACAGTGACCAGGA
AAGTTTTTTACCACCGTACATACAAAGTCAGGAAACACTACTGAAAAAACTAGCCGAAGT
ACAAGAAGAACATGACAACGAGACAAGTACGTTCACTCCAGAAGAATTACTACTCCGAAC
CCAGGGTAAGATGAAAAAGTTAATTCATAACCATGTCATGTACAACATCAAAAACATCAC
AGAGTACGACTCAAAATATGACACTCTTGTGTTCACTGAATCGTTACATGGTCAACTATT
TTACAAGACATTCAGGGTGGCTCCTTCCATTTACCAAGAAAAAGACCATCCTTCTTTCGG
TACGTTGATAACCAAGTTTTCTCAGGGTATCAA
>H2009/33 V5 .
AGGTCAGGAATTTACAAACGATGGAACAGTGGTCGACCACTGTCTTGACAGTGATCTTGA
CAGTGATCTTGACAGTGATCTTGACAGTGATCAGGAAAGTGATCAAGACAGTGACCAGGA
AAGTTTTTTACCACCGTACGTACAAAGTCAGGAAACCTTACTGAAAAAACTAGCCGAAGT
ACAAGAAGAACATGACAACGAGACAAGTACGTTCACTCCAGAAGAATTACTACTCCGAAC
CCAGGGTAAGATGAAAAAGTTAATTCATAACCATGTCATGTACAACATCAAAAACATCAC
AGAGTACGACTCAAAATATGACACTCTTGTGTTCACTGAATCGTTACATGGTCAACTATT
TTACAAGACATTCAGGGTGGCTCCTTCCATTTACCAAGAAAAAGACCATCCTTCTTTCGG
TACGTTGATAACCAAGTTTTCTCAGGGTATCAA
>H2009/34 V5 .
AGGTCAGGAATTTACAAACGATGGAACAGTGGTCGACCACTGTCTTGACAGTGATCTTGA
CAGTGATCAGGAAAGTGATCTTGACAGTGACCAGGAAAGTGATCTTGACAGTGACCAGGA
AAGTTTTTTACCACCGTACATACAAAGTCAGGAAACATTACTGAAAAAACTAGCCGAAGT
ACAAGAAGAACATGACAACGAGACAAGTACGTTCACTCCAGAAGAATTACTACTCCGAAC
CCAGGGTAAGATGAAAAAGTTAATTCATAACCATGTCATGTACAACATCAAAAACATCAC
AGAGTACGACTCAAAATATGACACTCTTGTGTTCACTGAATCGTTACATGGTCAACTATT
TTACAAGACATTCAGGGTGGCTCCTTCCATTTACCAAGAAAAAGACCATCCTTCTTTCGG
TACGTTGATAACCAAGTTTTCTCAGGGTATCAA
>H2009/35 V5 .
AGGTCAGGAATTTACAAACGATGGAACAGTGGTCGACCACTGTCTTGACAGTGATCTTGA
CAGTGACCAGGACAGTGATCTTGACAGTGACCAGGAAAGTGATCTTGACAGTGACCAGGA
AAGTTTTTTACCACCGTACATACAAAGTCAGGAAACATTACTGAAAAAACTAGCCGAAGT
ACAAGAAGAACATGACAACGAGACAAGTACGTTCACTCCAGAAGAATTACTACTCCGAAC
CCAGGGTAAGATGAAAAAGTTAATTCATAACCATGTCATGTACAACATCAAAAACATCAC
AGAGTACGACTCAAAATATGACACTCTTGTGTTCACTGAATCGTTACATGGTCAACTATT
TTACAAGACATTCAGGGTGGCTCCTTCCATTTACCAAGAAAAAGACCATCCTTCTTTCGG
TACGTTGATAACCAAGTTTTCTCAGGGTATCAA
>H2009/36 V5 .
AGGTCAGGAATTTACAAACGATGGAACAGTGGTCGACCACTGTCTTGACAGTGATCTTGA
CAGTGACCAGGAAAGTGATCTTGACAGTGACCAGGAAAGTGATCTTGACAGTGACCAGGA
AAGTTTTTTACCACCGTACATACAAAGTCAGGAAACACTACTGAAAAAACTAGCCGAAGT
ACAAGAAGAACACGACAACGAGACAAGTGTGTTCACTCCAGAAGAATTACAACTCCGAAC
CCAGGGTAAGATGAAAAAGTTAATTCATAACCATGTCATGTACAACATCAAAAACATCAC
AGAGTACGACTCAAAATGTGATACTCTTGTGTTCACTGAATCATTACATGGTCAACTATT
TTACAAGACATTCAGGGTGGCTCCTTCTATTTACCAAGAAAAAGACCATCCTTCTTTCGG
TACGTTGATAACCAAGTTTTCTCAGGGTATCAA
>H2013/77 V5 .
AGGTCAGGAATTTACAAACGATGGAACAGTGGTCGACCACTGTCTTGACAGTGATCTTGA
CAGTGATCTTGACAGTGATCTTGACAGTGATCTTGACAGTGATCTTGACAGTGACCAGGA
AAGTTTTTTACCACCGTACATACAAAGTCAGGAAACACTACTGAAAAAACTAGCCGAAGT
ACAAGAAGAACACGACAACGAGACAAGTGTGTTCACTCCAGAAGAATTACAACTCCGAAC
CCAGGGTAAGATGAAAAAGTTAATTCATAACCATGTCATGTACAACATCAAAAACATCAC
AGAGTACGACTCAAAATGTGATACTCTTGTGTTCACTGAATCATTACATGGTCAACTATT
TTACAAGACATTCAGGGTGGCTCCTTCTATTTACCAAGAAAAAGACCATCCTTCTTTCGG
TACGTTGATAACCAAGTTTTCTCAGGGTATCAA
>H2013/78 V5 .
AGGTCAGGAATTTACAAACGATGGAACAGTGGTCGACCACTGTCTTGACAGTGATCTTGA
CAGTGACCAGGAAAGTGATCTTGACAGTGACCAGGAAAGTGATCTTGACAGTGACCAGGA
AAGTTTTTTACCACCGTACATACAAAGTCAGGAAACACTACTGAAAAAACTAGCCGAAGT
ACAAGAAGAACATGACAACGAGACAAGTACGTTCACTCCAGAAGAATTACTACTCCGAAC
CCAGGGTAAGATGAAAAAGTTAATTCATAACCATGTCATGTACAACATCAAAAACATCAC
AGAGTACGACTCAAAATATGACACTCTTGTGTTCACTGAATCGTTACATGGTCAACTATT
TTACAAGACATTCAGGGTGGCTCCTTCCATTTACCAAGAAAAAGACCATCCTTCTTTCGG
TACGTTGATAACCAAGTTTTCTCAGGGTATCAA
>H2015/91 V5 .
AGGTCAGGAATTTACAAACGATGGAACAGTGGTCGACCACTGTCTTGACAGTGATCTTGA
CAGTGACCAGGAAAGTGATCTTGACAGTGACCAGGAAAGTGATCTTGACAGTGACCAGGA
AAGTTTTTTACCACCGTACATACAAAGTCAGGAAACACTACTGAAAAAACTAGCCGAAGT
ACAAGAAGAACACGACAACGAGACAAGTGTGTTCACTCCAGAAGAATTACAACTCCGAAC
CCAGGGTAAGATGAAAAAGTTAATTCATAACCATGTCATGTACAACATCAAAAACATCAC
AGAGTACGACTCAAAATGTGATACTCTTGTGTTCACTGAATCATTACATGGTCAACTATT
TTACAAGACATTCAGGGTGGCTCCTTCTATTTACCAAGAAAAAGACCATCCTTCTTTCGG
TACGTTGATAACCAAGTTTTCTCAGGGTATCAA
>H2015/92 V5 .
AGGTCAGGAATTTACAAACGATGGAACAGTGGTCGACCACTGTCTTGACAGTGATCTTGA
CAGTGACCAGGAAAGTGATCTTGACAGTGACCAGGAAAGTGATCTTGAAAGTGACCAGGA
AAGTTTTTTACCACCGTACGTACAAAGTCAGGAAACCTTACTGAAAAAACTAGCCGAAGT
ACAAGAAGAACATGACAACGAGACAAGTACGTTCACTCCAGAAGAATTACTACTCCGAAC
CCAGGGTAAGATGAAAAAGTTAATTCATAACCATGTCATGTACAACATCAAAAACATCAC
AGAGTACGACTCAAAATATGACACTCTTGTGTTCACTGAATCGTTACATGGTCAACTATT
TTACAAGACATTCAGGGTGGCTCCTTCCATTTACCAAGAAAAAGACCATCCTTCTTTCGG
TACGTTGATAACCAAGTTTTCTCAGGGTATCAA
>H2015/93 V5 .
AGGTCAGGAATTTACAAACGATGGAACAGTGGTCGACCACTGTCTTGACAGTGATCTTGA
CAGTGACCAGGAAAGTGATCTTGACAGTGACCAGGAAAGTGATCTTGACAGTGACCAGGA
AAGTTTTTTACCACCGTACATACAAAGTCAGGAAACACTACTGAAAAAACTAGCCGAAGT
ACAAGAAGAACACGACAACGAGACAAGTGTGTTCACTCCAGAAGAATTACAACTCCGAAC
CCAGGGTAAGATGAAAAAGTTAATTCATAACCATGTCATGTACAACATCAAAAACATCAC
AGAGTACGACTCAAAATGTGATACTCTTGTGTTCACTGAATCATTACATGGTCAACTATT
TTACAAGACATTCAGGGTGGCTCCTTCTATTTACCAAGAAAAAGACCATCCTTCTTTCGG
TACGTTGATAACCAAGTTTTCTCAGGGTATCAA
>H2015/94 V5 .
AGGTCAGGAATTTACAAACGATGGAACAGTGGTCGACCACTGTCTTGACAGTGATCTTGA
CAGTGACCAGGAAAGTGATCTTGACAGTGACCAGGAAAGTGATCTTGACAGTGACCAGGA
AAGTTTTTTACCACCGTACATACAAAGTCAGGAAACACTACTGAAAAAACTAGCCGAAGT
ACAAGAAGAACACGACAACGAGACAAGTGTGTTCACTCCAGAAGAATTACAACTCCGAAC
CCAGGGTAAGATGAAAAAGTTAATTCATAACCATGTCATGTACAACATCAAAAACATCAC
AGAGTACGACTCAAAATGTGATACTCTTGTGTTCACTGAATCATTACATGGTCAACTATT
TTACAAGACATTCAGGGTGGCTCCTTCTATTTACCAAGAAAAAGACCATCCTTCTTTCGG
TACGTTGATAACCAAGTTTTCTCAGGGTATCAA
>H2016/101 V5 .
AGGTCAGGAATTTACAAACGATGGAACAGTGGTCGACCACTGTCTTGACAGTGATCTTGA
CAGTGATCTTGACAGTGATCTTGACAGTGATCAAGACAGTGACCTTGACAGTGACCAGGA
AAGTTTTTTACCACCGTACGTACAAAGTCAGGAAACCTTACTGAAAAAACTAGCCGAAGT
ACAAGAAGAACATGACAACGAGACAAGTACGTTCACTCCAGAAGAATTACTACTCCGAAC
CCAGGGTAAGATGAAAAAGTTAATTCATAACCATGTCATGTACAACATCAAAAACATCAC
AGAGTACGACTCAAAATATGACACTCTTGTGTTCACTGAATCATTACATGGTCAACTATT
TTACAAGACATTCAGGGTGGCTCCTTCTATTTACCAAGAAAAAGACCATCCTTCTTTCGG
TACGTTGATAACCAAGTTTTCTCAGGGTATCAA
>H2017/111 V5 .
AGGTCAGGAATTTACAAACGATGGAACAGTGGTCGACCACTGTCTTGACAGTGACCTTGA
CAGTGATCTTGACAGTGATCTTGACAGTGATCTTGACAGTGACCTTGACAGTGACCAGGA
AAGTTTTTTACCACCGTACGTACAAAGTCAGGAAACCTTACTGAAAAAACTAGCCGAAGT
ACAAGAAGAACATGACAACGAGACAAGTACGTTCACTCCAGAAGAATTACTACTCCGAAC
CCAGGGTAAGATGAAAAAGTTAATTCATAACCATGTCATGTACAACATCAAAAACATCAC
AGAGTACGACTCAAAATATGACACTCTTGTGTTCACTGAATCGTTACATGGTCAACTATT
TTACAAGACATTCAGGGTGGCTCCTTCCATTTACCAAGAAAAAGACCATCCTTCTTTCGG
TACGTTGATAACCAAGTTTTCTCAGGGTATCAA
>H2017/112 V5 .
AGGTCAGGAATTTACAAACGATGGAACAGTGGTCGACCACTGTCTTGACAGTGACCTTGA
CAGTGATCTTGACAGTGATCTTGACAGTGATCTTGACAGTGACCAGGAAAGTGACCAGGA
AAGTTTTTTACCACCGTACGTACAAAGTCAGGAAACCTTACTGAAAAAACTAGCCGAAGT
ACAAGAAGAACATGACAACGAGACAAGTACGTTCACTCCAGAAGAATTACTACTCCGAAC
CCAGGGTAAGATGAAAAAGTTAATTCATAACCATGTCATGTACAACATCAAAAACATCAC
AGAGTACGACTCAAAATATGACACTCTTGTGTTCACTGAATCGTTACATGGTCAACTATT
TTACAAGACATTCAGGGTGGCTCCTTCCATTTACCAAGAAAAAGACCATCCTTCTTTCGG
TACGTTGATAACCAAGTTTTCTCAGGGTATCAA
>H2017/113 V5 .
AGGTCAGGAATTTACAAACGATGGAACAGTGGTCGACCACTGTCTTGACAGTGATCTTGA
CAGTGATCTTGACAGTGACCAGGAAAGTGATCAAGACAGTGACCTTGACAGTGACCAGGA
AAGTTTTTTACCACCGTACGTACAAAGTCAGGAAACCTTACTGAAAAAACTAGCCGAAGT
ACAAGAAGAACATGACAACGAGACAAGTACGTTCACTCCAGAAGAATTACTACTCCGAAC
CCAGGGTAAGATGAAAAAGTTAATTCATAACCATGTCATGTACAACATCAAAAACATCAC
AGAGTACGACTCAAAATATGACACTCTTGTGTTCACTGAATCGTTACATGGTCAACTATT
TTACAAGACATTCAGGGTGGCTCCTTCCATTTACCAAGAAAAAGACCATCCTTCTTTCGG
TACGTTGATAACCAAGTTTTCTCAGGGTATCAA
>H2018/126 V5 .
AGGTCAGGAATTTACAAACGATGGAACAGTGGTCGACCACTGTCTTGACAGTGATCTTGA
CAGTGACCAGGAAAGTGATCTTGACAGTGACCAGGAAAGTGATCTTGACAGTGACCAGGA
AAGTTTTTTACCACCGTACATACAAAGTCAGGAAACACTACTGAAAAAACTAGCCGAAGT
ACAAGAAGAACATGACAACGAGACAAGTACGTTCACTCCAGAAGAATTACTACTCCGAAC
CCAGGGTAAGATGAAAAAGTTAATTCATAACCATGTCATGTACAACATCAAAAACATCAC
AGAGTACGACTCAAAATATGACACTCTTGTGTTCACTGAATCGTTACATGGTCAACTATT
TTACAAGACATTCAGGGTGGCTCCTTCCATTTACCAAGAAAAAGACCATCCTTCTTTCGG
TACGTTGATAACCAAGTTTTCTCAGGGTATCAA
>H2019/131 V5 .
AGGTCAGGAATTTACAAACGATGGAACAGTGGTCGACCACTGTCTTGACAGTGATCTTGA
CAGTGACCAGGAAAGTGATCTTGACAGTGACCAGGAAAGTGATCAAGACAGTGACCAGGA
AAGTTTTTTACCACCGTACTCACAAAGTCAGGAAACCTTACTGAAAAAACTAGCCGAAGT
ACAAGAAGAACATGACAACGAGACAAGTACGTTCACTCCAGAAGAATTACTACTCCGAAC
CCAGGGTAAGATGAAAAAGTTAATTCATAACCATGTCATGTACAACATCAAAAACATCAC
AGAGTACGACTCAAAATATGACACTCTTGTGTTCACTGAATCATTACATGGTCAACTATT
TTACAAGACATTCAGGGTGGCTCCTTCTATTTACCAAGAAAAAGACCATCCTTCTTTCGG
TACGTTGATAACCAAGTTTTCTCAGGGTATCAA
>H2019/132 V5 .
AGGTCAGGAATTTACAAACGATGGAACAGTGGTCGACCACTGTCTTGACAGTGATCTTGA
CAGTGATCTTGACAGTGATCTTGACAGTGACCAGGAAAGTGATCAAGACAGTGACCAGGA
AAGTTTTTTACCACCGTACGTACAAAGTCAGGAAACCTTACTGAAAAAACTAGCCGAAGT
ACAAGAAGAACATGACAACGAGACAAGTACGTTCACTCCAGAAGAATTACTACTCCGAAC
CCAGGGTAAGATGAAAAAGTTAATTCATAACCATGTCATGTACAACATCAAAAACATCAC
AGAGTACGACTCAAAATATGACACTCTTGTGTTCACTGAATCGTTACATGGTCAACTATT
TTACAAGACATTCAGGGTGGCTCCTTCCATTTACCAAGAAAAAGACCATCCTTCTTTCGG
TACGTTGATAACCAAGTTTTCTCAGGGTATCAA
>H2020/144 V5 .
AGGTCAGGAATTTACAAACGATGGAACAGTGGTCGACCACTGTCTTGACAGTGATCTTGA
CAGTGATCTTGACAGTGATCTTGACAGTGACCAGGAAAGTGATCAAGACAGTGACCAGGA
AAGTTTTTTACCACCGTACGTACAAAGTCAGGAAACCTTACTGAAAAAACTAGCCGAAGT
ACAAGAAGAACATGACAACGAGACAAGTACGTTCACTCCAGAAGAATTACTACTCCGAAC
CCAGGGTAAGATGAAAAAGTTAATTCATAACCATGTCATGTACAACATCAAAAACATCAC
AGAGTACGACTCAAAATATGACACTCTTGTGTTCACTGAATCGTTACATGGTCAACTATT
TTACAAGACATTCAGGGTGGCTCCTTCCATTTACCAAGAAAAAGACCATCCTTCTTTCGG
TACGTTGATAACCAAGTTTTCTCAGGGTATCAA
>H2021/151 V5 .
AGGTCAGGAATTTACAAACGATGGAACAGTGGTCGACCACTGTCTTGACAGTGATCTTGA
CAGTGATCTTGACAGTGATCTTGACAGTGACCAGGAAAGTGATCAAGACAGTGACCAGGA
AAGTTTTTTACCACCGTACGTACAAAGTCAGGAAACCTTACTGAAAAAACTAGCCGAAGT
ACAAGAAGAACATGACAACGAGACAAGTACGTTCACTCCAGAAGAATTACTACTCCGAAC
CCAGGGTAAGATGAAAAAGTTAATTCATAACCATGTCATGTACAACATCAAAAACATCAC
AGAGTACGACTCAAAATATGACACTCTTGTGTTCACTGAATCGTTACATGGTCAACTATT
TTACAAGACATTCAGGGTGGCTCCTTCCATTTACCAAGAAAAAGACCATCCTTCTTTCGG
TACGTTGATAACCAAGTTTTCTCAGGGTATCAA
>H2021/153 V5 .
AGGTCAGGAATTTACAAACGATGGAACAGTGGTCGACCACTGTCTTGACAGTGATCTTGA
CAGTGATCTTGACAGTGATCAGGACAGTGATCAAGACAGTGATCTTGACAGTGACCAGGA
AAGTTTTTTACCACCGTACGTACAAAGTCAGGAAACCTTACTGAAAAAACTAGCCGAAGT
ACAAGAAGAACATGACAACGAGACAAGTACGTTCACTCCAGAAGAATTACTACTCCGAAC
CCAGGGTAAGATGAAAAAGTTAATTCATAACCATGTCATGTACAACATCAAAAACATCAC
AGAGTACGACTCAAAATATGACACTCTTGTGTTCACTGAATCGTTACATGGTCAACTATT
TTACAAGACATTCAGGGTGGCTCCTTCCATTTACCAAGAAAAAGACCATCCTTCTTTCGG
TACGTTGATAACCAAGTTTTCTCAGGGTATCAA
>H2021/155 V5 .
AGGTCAGGAATTTACAAACGATGGAACAGTGGTCGACCACTGTCTTGACAGTGACCTTGA
CAGTGATCTTGACAGTGATCTTGACAGTGATCTTGACAGTGACCAGGAAAGTGACCAGGA
AAGTTTTTTACCACCGTACGTACAAAGTCAGGAAACCTTACTGAAAAAACTAGCCGAAGT
ACAAGAAGAACATGACAACGAGACAAGTACGTTCACTCCAGAAGAATTACTACTCCGAAC
CCAGGGTAAGATGAAAAAGTTAATTCATAACCATGTCATGTACAACATCAAAAACATCAC
AGAGTACGACTCAAAATATGACACTCTTGTGTTCACTGAATCGTTACATGGTCAACTATT
TTACAAGACATTCAGGGTGGCTCCTTCCATTTACCAAGAAAAAGACCATCCTTCTTTCGG
TACGTTGATAACCAAGTTTTCTCAGGGTATCAA
>H2021/156 V5 .
AGGTCAGGAATTTACAAACGATGGAACAGTGGTCGACCACTGTCTTGACAGTGATCTTGA
CAGTGATCTTGAGAGTGATCTTGACAGTGACCAGGAAAGTGATCAAGACAGTGACCAGGA
AAGTTTTTTACCACCGTACGTACAAAGTCAGGAAACCTTACTGAAAAAACTAGCCGAAGT
ACAAGAAGAACATGACAACGAGACAAGTACGTTCACTCCAGAAGAATTACTACTCCGAAC
CCAGGGTAAGATGAAAAAGTTAATTCATAACCATGTCATGTACAACATCAAAAACATCAC
AGAGTACGACTCAAAATATGACACTCTTGTGTTCACTGAATCGTTACATGGTCAACTATT
TTACAAGACATTCAGGGTGGCTCCTTCCATTTACCAAGAAAAAGACCATCCTTCTTTCGG
TACGTTGATAACCAAGTTTTCTCAGGGTATCAA
>H2021/157 V5 .
AGGTCAGGAATTTACAAACGATGGAACAGTGGTCGACCACTGTCTTGACAGTGATCTTGA
CAGTGACCAGGAAAGTGATCTTGACAGTGATCTTGACAGTGACCAGGAAAGTGACCAGGA
AAGTTTTTTACCACCGTACGTACAAAGTCAGGAAACCTTACTGAAAAAACTAGCCGAAGT
ACAAGAAGAACATGACAACGAGACAAGTACGTTCACTCCGGAAGAATTACTACTCCGAAC
CCAGGGTAAGATGAAAAAGTTAATTCATAACCATGTCATGTACAACATCAAAAACATCAC
AGAGTACGACTCAAAATGTGACACTCTTGTGTTCACTGAATCGTTACATGGTCAACTATT
TTACAAGACATTCAGGGTGGCTCCTTCCATTTACCAAGAAAAAGACCATCCTTCTTTCGG
TACGTTGATAACCAAGTTTTCTCAGGGTATCAA
>H2021/158 V5 .
AGGTCAGGAATTTACAAACGATGGAACAGTGGTCGACCACTGTCTTGACAGTGATCTTGA
CAGTGACCAGGAAAGTGATCTTGACAGTGATCTTGACAGTGACCAGGAAAGTGACCAGGA
AAGTTTTTTACCACCGTACGTACAAAGTCAGGAAACCTTACTGAAAAAACTAGCCGAAGT
ACAAGAAGAACATGACAACGAGACAAGTACGTTCACTCCGGAAGAATTACTACTCCGAAC
CCAGGGTAAGATGAAAAAGTTAATTCATAACCATGTCATGTACAACATCAAAAACATCAC
AGAGTACGACTCAAAATGTGACACTCTTGTGTTCACTGAATCGTTACATGGTCAACTATT
TTACAAGACATTCAGGGTGGCTCCTTCCATTTACCAAGAAAAAGACCATCCTTCTTTCGG
TACGTTGATAACCAAGTTTTCTCAGGGTATCAA
>MR2016/102 V5 .
AGGTCAGGAATTTACAAACGATGGAACAGTGGTCGACCACTGTCTTGACAGTGATCTTGA
CAGTGATCTTGACAGTGATCTTGACAGTGATCTTGACAGTGACCAAGACAGTGACCAGGA
AAGTTTTTTACCACCGTACGTACAAAGTCAGGAAACCTTACTGAAAAAACTAGCCGAAGT
ACAAGAAGAACACGACAACGAGACAAGTACGTTCACTCCAGAAGAATTACTACTCCGAAC
CCAGGGTAAGATGAAAAAGTTAATTCATAACCATGTCATGTACAACATCAAAAACATCAC
AGAGTACGACTCAAAATATGACACTCTTGTGTTCACTGAATCGTTACATGGTCAACTATT
TTACAAGACATTCAGGGTGGCTCCTTCCATTTACCAAGAAAAAGACCATCCTTCTTTCGG
TACGTTGATAACCAAGTTTTCTCAGGGTATCAA
>MR2016/103 V5 .
AGGTCAGGAATTTACAAACGATGGAACAGTGGTCGACCACTGTCTTGACAGTGATCTTGA
CAGTGATCTTGACAGTGATCTTGACAGTGATCTTGACAGTGACCAAGACAGTGACCAGGA
AAGTTTTTTACCACCGTACGTACAAAGTCAGGAAACCTTACTGAAAAAACTAGCCGAAGT
ACAAGAAGAACACGACAACGAGACAAGTACGTTCACTCCAGAAGAATTACTACTCCGAAC
CCAGGGTAAGATGAAAAAGTTAATTCATAACCATGTCATGTACAACATCAAAAACATCAC
AGAGTACGACTCAAAATATGACACTCTTGTGTTCACTGAATCGTTACATGGTCAACTATT
TTACAAGACATTCAGGGTGGCTCCTTCCATTTACCAAGAAAAAGACCATCCTTCTTTCGG
TACGTTGATAACCAAGTTTTCTCAGGGTATCAA
>N2012/61 V5 .
AGGTCAGGAATTTACAAACGATGGAACAGTGGTCGACCACTGTCTTGACAGTGATCTTGA
CAGTGATCTTGACAGTGATCTTGACAGTGACCAGGAAAGTGATCAAGACAGTGACCAGGA
AAGTTTTTTACCACCGTACGTACAAAGTCAGGAAACCTTACTGAAAAAACTAGCCGAAGT
ACAAGAAGAACATGACAACGAGACAAGTACGTTCACTCCAGAAGAATTACTACTCCGAAC
CCAGGGTAAGATGAAAAAGTTAATTCATAACCATGTCATGTACAACATCAAAAACATCAC
AGAGTACGACTCAAAATATGACACTCTTGTGTTCACTGAATCGTTACATGGTCAACTATT
TTACAAGACATTCAGGGTGGCTCCTTCCATTTACCAAGAAAAAGACCATCCTTCTTTCGG
TACGTTGATAACCAAGTTTTCTCAGGGTATCAA
>NT2021/163 V5 .
AGGTCAGGAATTTACAAACGATGGAACAGTGGTCGACCACTGTCTTGACAGTGATCTTGA
CAGTGACCAGGAAAGTGATCTTGACAGTGACCAGGAAAGTGATCTTGACAGTGACCAGGA
AAGTTTTTTACCACCGTACATACAAAGTCAGGAAACACTACTGAAAAAACTAGCCGAAGT
ACAAGAAGAACACGACAACGAGACAAGTGTGTTCACTCCAGAAGAATTACAACTCCGAAC
CCAGGGTAAGATGAAAAAGTTAATTCATAACCATGTCATGTACAACATCAAAAACATCAC
AGAGTACGACTCAAAATGTGATACTCTTGTGTTCACTGAATCATTACATGGTCAACTATT
TTACAAGACATTCAGGGTGGCTCCTTCTATTTACCAAGAAAAAGACCATCCTTCTTTCGG
TACGTTGATAACCAAGTTTTCTCAGGGTATCAA
>NT2021/164 V5 .
AGGTCAGGAATTTACAAAGGATGGAACAGTGGTTGACCACTGTCTTGACAGTGATCTTGA
CAGTGACCAGGAAAGTGATCTTGACAGTGACCAGGAAAGTGATCTTGACAGTGACCAGGA
AAGTTTTTTACCACCGTACATACAAAGTCAGGAAACACTACTGAAAAAACTAGCCGAAGT
ACAAGAAGAACACGACAACGAGACAAGTGTGTTCACTCCAGAAGAATTACAACTCCGAAC
CCAGGGTAAGATGAAAAAGTTAATTCATAACCATGTCATGTACAACATCAAAAACATCAC
AGAGTACGACTCAAAATGTGATACTCTTGTGTTCACTGAATCATTACATGGTCAACTATT
TTACAAGACATTCAGGGTGGCTCCTTCTATTTACCAAGAAAAAGACCATCCTTCTTTCGG
TACGTTGATAACCAAGTTTTCTCAGGGTATCAA
>NT2021/165 V5 .
AGGTCAGGAATTTACAAACGATGGAACAGTGGTCGACCACTGTCTTGACAGTGATCTTGA
CAGTGACCAGGAAAGTGATCTTGACAGTGACCAGGAAAGTGATCTTGACAGTGACCAGGA
AAGTTTTTTACCACCGTACATACAAAGTCAGGAAACACTACTGAAAAAACTAGCCGAAGT
ACAAGAAGAACATGACAACGAGACAAGTGTGTTCACTCCAGAAGAATTACAACTCCGAAC
CCAGGGTAAGATGAAAAAGTTAATTCATAACCATGTCATGTACAACATCAAAAACATCAC
AGAGTACGGCTCAAAATGTGATACTCTTGTGTTCACTGAATCATTACATGGGCAACTATT
TTACAAGACATTCAGGGTGGCTCCTTCTATTTACCAAGAAAAAGACCATCCTTCTTTCGG
TACGTTGATAACCAAGTTTTCTCAGGGTATCAA
>NT2021/166 V5 .
AGGTCAGGAATTTACAAACGATGGAACAGTGGTCGACCACTGTCTTGACAGTGATCTTGA
CAGTGACCAGGAAAGTGATCTTGACAGTGACCAGGAAAGTGATCTTGACAGTGACCAGGA
AAGTTTTTTACCACCGTACATACAAAGTCAGGAAACACTACTGAAAAAACTAGCCGAAGT
ACAAGAAGAACACGACAACGAGACAAGTGTGTTCACTCCAGAAGAATTACAACTCCGAAC
CCAGGGTAAGATGAAAAAGTTAATTCATAACCATGTCATGTACAACATCAAAAACATCAC
AGAGTACGACTCAAAATGTGATACTCTTGTGTTCACTGAATCATTACATGGTCAACTATT
TTACAAGACATTCAGGGTGGCTCCTTCTATTTACCAAGAAAAAGACCATCCTTCTTTCGG
TACGTTGATAACCAAGTTTTCTCAGGGTATCAA
>R2018/127 V5 .
AGGTCAGGAATTTACAAACGATGGAACAGTGGTCGACCACTGTCTTGACAGTGATCTTGA
CAGTGATCAGGAAAGTGATCTTGACAGTGACCAGGAAAGTGATCTAGACAGTGACCAGGA
AAGTTTTTTACCACCGTACATACAAAGTCAGGAAACATTACTGAAAAAACTAGCCGAAGT
ACAAGAAGAACATGACAACGAGACAAGTACGTTCACTCCAGAAGAATTACTACTCCGAAC
CCAGGGTAAGATGAAAAAGTTAATTCATAACCATGTCATGTACAACATCAAAAACATCAC
AGAGTACGACTCAAAATATGACACTCTTGTGTTCACTGAATCGTTACATGGTCAACTATT
TTACAAGACATTCAGGGTGGCTCCTTCCATTTACCAAGAAAAAGACCATCCTTCTTTCGG
TACGTTGATAACCAAGTTTTCTCAGGGTATCAA
>R2020/141 V5 .
AGGTCAGGAATTCACAAACGATGGAACAGTGGTCGACCACTGTCTTGACAGTGATCTTGA
CAGTGATCTTGACAGTGATCTTGACAGTGACCAGGAAAGTGATCTTGACAGTGACCAGGA
AAGTTTTTTACCACCGTACGTACAAAGTCAGGAAACACTACTGAAAAAACTAGCCGAAGT
ACAAGAAGAACATGACAACGAGACAAGTACGTTCACTCCAGAAGAATTACTACTCCGAAC
CCAGGGTAAGATGAAAAAGTTAATTCATAACCATGTCATGTACAACATCAAAAACATCAC
AGAGTACGACTCAAAATATGACACTCTTGTGTTCACTGAATCGTTACATGGTCAACTATT
TTACAAGACATTCAGGGTGGCTCCTTCCATTTACCAAGAAAAAGACCATCCTTCTTTCGG
TACGTTGATAACCAAGTTTTCTCAGGGTATCAA
>R2020/142 V5 .
AGGTCAGGAATTTACAAACGATGGAACAGTGGTCGACCACTGTCTTGACAGTGACCATGA
AAGTGATCAAGACAGTGATCTTGACAGTGATCTTGACAGTGACCAGGAAAGTGACCAGGA
AAGTTTTTTACCACCGTACGTACAAAGTCAGGAAACATTACTGAAAAAACTAGCCGAAGT
ACAAGAAGAACATGACAACGAGACAAGTACGTTCACTCCAGAAGAATTACTACTCCGAAC
CCAGGGTAAGATGAAAAAGTTAATTCATAACCATGTCATGTACAACATCAAAAACATCAC
AGAGTACGACTCAAAATATGACACTCTTGTGTTCACTGAATCGTTACATGGTCAACTATT
TTACAAGACATTCAGGGTGGCTCCTTCCATTTACCAAGAAAAAGACCATCCTTCTTTCGG
TACGTTGATAACCAAGTTTTCTCAGGGTATCAA
>R2020/143 V5 .
AGGTCAGGAATTTACAAACGATGGAACAGTGGTCGACAACTGTCTTGACAGTGATCTTGA
CAGTGATCTTGACAGTGATCTTGACAGTGACCAGGAAAGTGATCTTGACAGTGACCAGGA
AAGTTTTTTACCACCGTACGTACAAAGTCAGGAAACACTACTGAAAAAACTAGCCGAAGT
ACAAGAAGAACATGACAACGAGACAAGTACGTTCACTCCAGAAGAATTACTACTCCGAAC
CCAGGGTAAGATGAAAAAGTTAATTCATAACCATGTCATGTACAACATCAAAAACATCAC
AGAGTACGACTCAAAATATGACACTCTTGTGTTCACTGAATCGTTACATGGTCAACTATT
TTACAAGACATTCAGGGTGGCTCCTTCCATTTACCAAGAAAAAGACCATCCTTCTTTCGG
TACGTTGATAACCAAGTTTTCTCAGGGTATCAA
>SF2008/21 V5 .
AGGTCAGGAATTTACAAACGATGGAACAGTGGTCGACCACTGTCTTGACAGTGATCTTGA
CAGTGATCTTGACAGTGATCTTGAAAGTGATCTTGACAGTGACCAGGAAAGTGACCAGGA
AAGTTTTTTACCACCGTACGTACAAAGTCAGGAAACCTTACTGAAAAAACTAGCCGAAGT
ACAAGAAGAACATGACAACGAGACAAGTACGTTCACTCCAGAAGAATTACTACTCCGAAC
CCAGGGTAAGATGAAAAAGTTAATTCATAACCATGTCATGTACAACATCAAAAACATCAC
AGAGTACGACTCAAAATATGACACTCTTGTGTTCACTGAATCGTTACATGGTCAACTATT
TTACAAGACATTCAGGGTGGCTCCTTCCATTTACCAAGAAAAAGACCATCCTTCTTTCGG
TACGTTGATAACCAAGTTTTCTCAGGGTATCAA
>SF2014/82 V5 .
AGGTCAGGAATTTACAAACGATGGAACAGTGGTCGACCACTGTCTTGACAGTGATCTTGA
CAGTGATCTTGACAGTGATCTTGACAGTGATCTTGACAGTGACCAAGACAGTGACCAGGA
AAGTTTTTTACCACCGTACGTACAAAGTCAGGAAACCTTACTGAAAAAACTAGCCGAAGT
ACAAGAAGAACACGACAACGAGACAAGTACGTTCACTCCAGAAGAATTACTACTCCGAAC
CCAGGGTAAGATGAAAAAGTTAATTCATAACCATGTCATGTACAACATCAAAAACATCAC
AGAGTACGACTCAAAATATGACACTCTTGTGTTCACTGAATCGTTACATGGTCAACTATT
TTACAAGACATTCAGGGTGGCTCCTTCCATTTACCAAGAAAAAGACCATCCTTCTTTCGG
TACGTTGATAACCAAGTTTTCTCAGGGTATCAA
>ST2021/162 V5 .
AGGTCAGGAATTTACAAACGATGGAACAGTGGTCGACCACTGTCTTGACAGTGATCTTGA
CAGTGACCAGGAAAGTGATCTTGACAGTGACCAGGAAAGTGATCTTGACAGTGACCAGGA
AAGTTTTTTACCACCGTACATACAAAGTCAGGAAACACTACTGAAAAAACTAGCCGAAGT
ACAAGAAGAACATGACAACGAGACAAGTGTGTTCACTCCAGAAGAATTACAACTCCGAAC
CCAGGGTAAGATGAAAAAGTTAATTCATAACCATGTCATGTACAACATCAAAAACATCAC
AGAGTACGGCTCAAAATGTGATACTCTTGTGTTCACTGAATCATTACATGGGCAACTATT
TTACAAGACATTCAGGGTGGCTCCTTCTATTTACCAAGAAAAAGACCATCCTTCTTTCGG
TACGTTGATAACCAAGTTTTCTCAGGGTATCAA
>T2009/31 V5 .
AGGTCAGGAATTTACAAACGATGGAACAGTGGTCGACCACTGTCTTGACAGTGATCTTGA
CAGTGATCTTGACAGTGATCTTGACAGTGATCTTGACAGTGACCAGGAAAGTGACCAGGA
AAGTTTTTTACCACCGTACGTACAAAGTCAGGAAACCTTACTGAAAAAACTAGCCGAAGT
ACAAGAAGAACATGACAACGAGACAAGTACGTTCACTCCAGAAGAATTACTACTCCGAAC
CCAGGGTAAGATGAAAAAGTTAATTCATAACCATGTCATGTACAACATCAAAAACATCAC
AGAGTACGACTCAAAATATGACACTCTTGTGTTCACTGAATCGTTACATGGTCAACTATT
TTACAAGACATTCAGGGTGGCTCCTTCCATTTACCAAGAAAAAGACCATCCTTCTTTCGG
TACGTTGATAACCAAGTTTTCTCAGGGTATCAA
>T2011/51 V5 .
AGGTCAGGAATTTACAAACGATGGAACAGTGGTCGACCACTGTCTTGACAGTGATCTTGA
CAGTGATCTTGACAGTGATCTTGACAGTGATCTTGACAGTGACCAGGAAAGTGACCAGGA
AAGTTTTTTACCACCGTACGTACAAAGTCAGGAAACCTTACTGAAAAAACTAGCCGAAGT
ACAAGAAGAACATGACAACGAGACAAGTACGTTCACTCCAGAAGAATTACTACTCCGAAC
CCAGGGTAAGATGAAAAAGTTAATTCATAACCATGTCATGTACAACATCAAAAACATCAC
AGAGTACGACTCAAAATATGACACTCTTGTGTTCACTGAATCGTTACATGGTCAACTATT
TTACAAGACATTCAGGGTGGCTCCTTCCATTTACCAAGAAAAAGACCATCCTTCTTTCGG
TACGTTGATAACCAAGTTTTCTCAGGGTATCAA
>T2013/71 V5 .
AGGTCAGGAATTTACAAACGATGGAACAGTGGTCGACCACTGTCTTGACAGTGATCTTGA
CAGTGATCTTGACAGTGATCTTGACAGTGATCTTGACAGTGATCTTGACAGTGACCAGGA
AAGTTTTTTACCACCGTACATACAAAGTCAGGAAACACTACTGAAAAAACTAGCCGAAGT
ACAAGAAGAACACGACAACGAGACAAGTGTGTTCACTCCAGAAGAATTACAACTCCGAAC
CCAGGGTAAGATGAAAAAGTTAATTCATAACCATGTCATGTACAACATCAAAAACATCAC
AGAGTACGACTCAAAATGTGATACTCTTGTGTTCACTGAATCATTACATGGTCAACTATT
TTACAAGACATTCAGGGTGGCTCCTTCTATTTACCAAGAAAAAGACCATCCTTCTTTCGG
TACGTTGATAACCAAGTTTTCTCAGGGTATCAA
>T2013/72 V5 .
AGGTCAGGAATTTACAAACGATGGAACAGTGGTCGACCACTGTCTTGACAGTGATCTTGA
CAGTGATCTTGACAGTGATCTTGACAGTGATCAGGAAAGTGATCAAGACAGTGACCAGGA
AAGTTTTTTACCACCGTACATACAAAGTCAGGAAACATTACTGAAAAAACTAGCCGAAGT
ACAAGAAGAACATGACAACGAGACAAGTACGTTCACTCCAGAAGAATTACAACTCCGAAC
CCAGGGTAAGATGAAAAAGTTAATTCATAACCATGTCATGTACAACATCAAAAACATCAC
AGAGTACGACTCAAAATATGACACTCTTGTGTTCACTGAATCGTTACATGGTCAACTATT
TTACAAGACATTCAGGGTGGCTCCTTCCATTTACCAAGAAAAAGACCATCCTTCTTTCGG
TACGTTGATAACCAAGTTTTCTCAGGGTATCAA
>T2013/74 V5 .
AGGTCAGGAATTTACAAACGATGGAACAGTGGTCGACCACTGTCTTGACAGTGATCTTGA
CAGTGATCTTGACAGTGATCTTGACAGTGATCTTGACAGTGATCTTGACAGTGACCAGGA
AAGTTTTTTACCACCGTACATACAAAGTCAGGAAACACTACTGAAAAAACTAGCCGAAGT
ACAAGAAGAACACGACAACGAGACAAGTGTGTTCACTCCAGAAGAATTACAACTCCGAAC
CCAGGGTAAGATGAAAAAGTTAATTCATAACCATGTCATGTACAACATCAAAAACATCAC
AGAGTACGACTCAAAATGTGATACTCTTGTGTTCACTGAATCATTACATGGTCAACTATT
TTACAAGACATTCAGGGTGGCTCCTTCTATTTACCAAGAAAAAGACCATCCTTCTTTCGG
TACGTTGATAACCAAGTTTTCTCAGGGTATCAA
>T2013/76 V5 .
AGGTCAGGAATTTACAAACGATGGAACAGTGGTCGACCACTGTCTTGACAGTGATCTTGA
CAGTGATCTTGACAGTGATCTTGACAGTGATCTTGACAGTGATCTTGACAGTGACCAGGA
AAGTTTTTTACCACCGTACATACAAAGTCAGGAAACACTACTGAAAAAACTAGCCGAAGT
ACAAGAAGAACACGACAACGAGACAAGTGTGTTCACTCCAGAAGAATTACAACTCCGAAC
CCAGGGTAAGATGAAAAAGTTAATTCATAACCATGTCATGTACAACATCAAAAACATCAC
AGAGTACGACTCAAAATGTGATACTCTTGTGTTCACTGAATCATTACATGGTCAACTATT
TTACAAGACATTCAGGGTGGCTCCTTCTATTTACCAAGAAAAAGACCATCCTTCTTTCGG
TACGTTGATAACCAAGTTTTCTCAGGGTATCAA
>T2014/81 V5 .
AGGTCAGGAATTTACAAACGATGGAACAGTGGTCGACCACTGTCTTGACAGTGATCTTGA
CAGTGATCTTGACAGTGATCTTGACAGTGATCTTGACAGTGACCAGGAAAGTGACCAGGA
AAGTTTTTTACCACCGTACGTACAAAGTCAGGAAACCTTACTGAAAAAACTAGCCGAAGT
ACAAGAAGAACATGACAACGAGACAAGTACGTTCACTCCAGAAGAATTACTACTCCGAAC
CCAGGGTAAGATGAAAAAGTTAATTCATAACCATGTCATGTACAACATCAAAAACATCAC
AGAGTACGACTCAAAATATGACACTCTTGTGTTCACTGAATCGTTACATGGTCAACTATT
TTACAAGACATTCAGGGTGGCTCCTTCCATTTACCAAGAAAAAGACCATCCTTCTTTCGG
TACGTTGATAACCAAGTTTTCTCAGGGTATCAA
>T2018/128 V5 .
AGGTCAGGAATTTACAAACGATGGAACAGTGGTCGACCACTGTCTTGACAGTGATCTTGA
CAGTGACCAGGAAAGTGATCTTGACAGTGACCAGGAAAGTGATCTTGACAGTGACCAGGA
AAGTTTTTTACCACCGTACATACAAAGTCAGGAAACACTACTGAAAAAACTAGCCGAAGT
ACAAGAAGAACATGACAACGAGACAAGTACGTTCACTCCAGAAGAATTACTACTCCGAAC
CCAGGGTAAGATGAAAAAGTTAATTCATAACCATGTCATGTACAACATCAAAAACATCAC
AGAGTACGACTCAAAATATGACACTCTTGTGTTCACTGAATCGTTACATGGTCAACTATT
TTACAAGACATTCAGGGTGGCTCCTTCCATTTACCAAGAAAAAGACCATCCTTCTTTCAG
TACGTTGATAACCAAGTTTTCTCAGGGTATCAA
>V2021/161 V5 .
AGGTCAGGAATTTACAAACGATGGAACAGTGGTCGACCACTGTCTTGACAGTGATCTTGA
CAGTGACCAGGAAAGTGATCTTGACAGTGACCAGGAAAGTGATCTTGACAGTGACCAGGA
AAGTTTTTTACCACCGTACGTACAAAGTCAGGAAACACTACTGAAAAAACTAGCCGAAGT
ACAAGAAGAACACGACAACGAGACAAGTACGTTCACTCCAGAAGAATTACTACTCCGAAC
CCAGGGTAAGATGAAAAAGTTAATTCATAACCATGTCATGTACAACATCAAAAACATCAC
AGAGTACGACTCAAAATATGACACTCTTGTGTTCACTGAATCGTTACATGGTCAACTATT
TTACAAGACATTCAGGGTGGCTCCTTCCATTTACCAAGAAAAAGACCATCCTTCTTTCGG
TACGTTGATAACCAAGTTTTCTCAGGGTATCAA
>DK2010/43 V15 .
TTACGGTAATTACCAGGGACAAGTCGGATGCTCATGTTTGTGATAAGACAATAAAAGTAA
AAAACTTAAGTACTTGTACTTATTTTTTCTATTTACTTACTTGACTTCTGTGGGAGGAAC
AGGGATGTAACCGTAAACGTAAACATTCACAAAGTTATTGATCCACTCCCGAAAAGTTTT
ACTATAAAAAGAAAGGACATTGACTACCACGATGACAATAAGAGTAAGCATGATCAGCGA
GGGAACCCCCGCCTGTGAAAAGTGTACAAACTTGGTAACACCACACATATTTAATAGGTA
AAAATATTTATTATTTTTTAAGTGAACAGATTATCATAATTATTAACCATTACATTTTTA
TAGAACACGTCAGACATGTGTTCTTGTGTTCTTCTTTTCTGGGTCTTTTTCCGTTGGTGG
TCCCTTTGGTGTTTTTCGTTGGCGGCGAGGATTCTTGTTTCCTCTTCTGAGTACTCTGGT
TGTTCTACATCAGGAGTATTGACATGTTTTACATCCTCTGAACACTCGTGCTTTGCCTCG
GCAGCGAGCCTTCTCGATTGAGCCTTTGATCGTCTGCGATTTGCCACCCTTTCATCATGA
ATATGAATCATTTGCATTTTATACATATTCAACTTTTTCTTTTGTAGATCAGTCAGTACT
ATTTTGCGTGGTATCTGTTCGTGTTCTGGAAAGTTTTTGTCAAGATACTTCTGTACTCTT
GACGGATCAACACCTGTCTCCAGCCCCAATACATCATGTGGTAAATATATTGTC
>H2006/3 V15 .
TTACGGTAATTACCAGGGACAAGTCGGATGCTCATGTTTGTGATAAGACAATAAAAGTAA
AAAACTTAAGTACTTGTACTTATTTTTTCTATTTACTTACTTGACTTCTGTGGGAGGAAC
AGGGATGTAACCGTAAACGTAAACATTCACAAAGTTATTGATCCACTCCCGAAAAGTTTT
ACTATAAAAAGAAAGGACATTTACTACCACGATGACGATAAGAGTAAGCATGATCAGCGA
GGGAACCCCCGCTTGTGAAAAGTGCACAAACTTGGTAACACCACACATATTTAATAGGTA
AAAATATTTATTATTTTTTAAGTGAACAAATTATCATAATTATTAACCATTACATTTTTA
TAGAACACGTCAGACATGTGTTCTTTTGTTCTTCTTTTCTGGGTCTTTTTCCGTTGGTGG
TCCCTTTGGTGTTTTTCGTTGGCGGAGAGGATTCTTGTTTCCTCTTCTGAGTACTCTGGT
TGTTCTACATCAGGAGTATTGACATGTTTTACATCCTCTGAACACTCGTGCTTTGCCTCG
GCAGCGAGCCTTCTCGATTGAGCCTTTGATCGTCTGCGATTTGCCACCCTTTCATCATGA
ATATGAATCATTTGCATTTTATACATATTCAACTTTTTCTTTTGTAGATCAGTCAGTACT
ATTTTGCGTGGTATCTGTTCGTGTTCTGGAAAGTTTTTGTCAAGATACTTCTGTACTCTT
GACGGATCAACACCTGTCTCCAGCCCCAATACATCATGTGGTAAATATATTGTC
>H2008/22 V15 .
TTACGGTAATTACCAGGGACAAGTCGGATGCTCATGTTTGTGATAAGACAATAAAAGTAA
AAAACTTAAGTACTTGTACTTATTTTTTCTATTTACTTACTTGACTTCTGTGGGAGGAAC
AGGGATGTAACCGTAAACGTAAACATTCACAAAGTTATTGATCCACTCCCGAAAAGTTTT
ACTATAAAAAGAAAGGACATTGACTACCACGATGACGATAAGAGTAAGCATGATCAGCGA
GGGAACCCCCGCTTGTGAAAAGTGCACAAACTTGGTAACACCACACATATTTAATAGGTA
AAAATATTTATTATTTTTTAAGTGAACAAATTATCATAATTATTAACCATTACATTTTTA
TAGAACACGTCAGACATGTGTTCTTTTGTTCTTCTTTTCTGGGTCTTTTTCCGTTGGTGG
TCCCTTTGGTGTTTTTCGTTGGCGGCGAGGATTCTTGTTTCCTCTTCTGAGTACTCTGGT
TGTTCTACATCAGGAGTATTGACATGTTTTACATCCTCTGAACACTCGTGCTTTGCCTCG
GCAGCGAACCTTCTCGATTGAGCCTTTGATCGTCTGCGATTTGCCACCCTTTCATCATGA
ATATGAATCATTTGCATTTTATACATATTCAACTTTTTCTTTTGTAGATCAGTCAGGACT
ATTTTGCGTGGTATCTGTTCGTGTTCTGGAAAGTTTTTGTCAAGATACTTCTGTACTCTT
GACGGATCAACACCTGTCTCCAGCCCCAATACATCATGTGGTAAATATATTGTC
>H2009/32 V15 .
TTACGGTAATTACCAGGGACAAGTCGGATGCTCATGTTTGTGATAAGACAATAAAAGTAA
AAAACTTAAGTACTTGTACTTATTTTTTCTATTTACTTACTTGACTTCTGTCGGAGGAAC
AGGGATGTAACCGTAAACGTAAACATTCACAAAGTTATTGATCCACTCCCGAAAAGTTTT
ACTATAAAAAGAAAGGACATTGACTACCACGATGACAATAAGAGTAAGCATGATCAGCGA
GGGAACCCCCGCCTGTGAAAAGTGTACAAACTTGGTAACACCACACATATTTAATAGGTA
AAAATATTTATTATTTTTTAAGTGAACAGATTATCATAATTATTAACCATTACATTTTTA
TAGAACACGTCAGACATGTGTTCTTGTGTTCTTCTTTTCTGGGTCTTTTTCCGTTGGTGG
TCCCTTTGGTGTTTTTCGTTGGCGGCGAGGATTCTTGTTTCCTCTTCTGAGTACTCTGGT
TGTTCTACATCAGGAGTATTGACATGTTTTACATCCTCTGAACACTCGTGCTTTGCCTCG
GCAGCGAGCCTTCTCGATTGAGCCTTTGATCGTCTGCGATTTGCCACCCTTTCATCATGA
ATATGAATCATTTGCATTTTATACATATTCAACTTTTTCTTTTGTAGATCAGTCAGGACT
ATTTTGCGTGGTATCTGTTCGTGTTCTGGAAAGTTTTTGTCAAGATACTTCTGTACTCTT
GACGGATCAACACCTGTCTCCAGCCCCAATACATCATGTGGTAAATATATTGTC
>H2009/33 V15 .
TTACGGTAATTACCAGGGACAAGTCGGATGCTCATGTTTGTGATAAGACAATAAAAGTAA
AAAACTTAAGTACTTGTACTTATTTTTTCTATTTACTTACTTGACTTCTGTGGGAGGAAC
AGGGATGTAACCGTAAACGTAAACATTCACAAAGTTATTGATCCACTCCCGAAAAGTTTT
ACTATAAAAAGAAAGGACATTGACTACCACGATGACAATAAGAGTAAGCATGATCAGCGA
GGGAACCCCCGCCTGTGAAAAGTGTACAAACTTGGTAACACCACACATATTTAATAGGTA
AAAATATTTATTATTTTTTAAGTGAACAGATTATCATAATTATTAACCATTACATTTTTA
TAGAACACGTCAGACATGTGTTCTTGTGTTCTTCTTTTCTGGGTCTTTTTCCGTTGGTGG
TCCCTTTGGTGTTTTTCGTTGGCGGCGAGGATTCTTGTTTCCTCTTCTGAGTACTCTGGT
TGTTCTACATCAGGAGTATTGACATGTTTTACATCCTCTGAACACTCGTGCTTTGCCTCG
GCAGCGAGCCTTCTCGATTGAGCCTTTGATCGTCTGCGATTTGCCACCCTTTCATCATGA
ATATGAATCATTTGCATTTTATACATATTCAACTTTTTCTTTTGTAGATCAGTCAGGACT
ATTTTGCGTGGTATCTGTTCGTGTTCTGGAAAGTTTTTGTCAAGATACTTCTGTACTCTT
GACGGATCAACACCTGTCTCCAGCCCCAATACATCATGTGGTAAATATATTGTC
>H2009/34 V15 .
TTACGGTAATTACCAGGGACAAGTCGGATGCTCATGTTTGTGATAAGACAATAAAAGTAA
AAAACTTAAGTACTTGTACTTATTTTTTCTATTTACTTACTTGACTTCTGTGGGAGGAAC
AGGGATGTAACCGTAAACGTAAACATTCACAAAGTTATTGATCCACTCCCGAAAAGTTTT
ACTATAAAAAGAAAGGACATTGACTACCACGATGACAATAAGAGTAAGCATGATCAGCGA
GGGAACCCCCGCCTGTGAAAAGTGTACAAACTTGGTAACACCACACATATTTAATAGGTA
AAAATATTTATTATTTTTTAAGTGAACAGATTATCATAATTATTAACCATTACATTTTTA
TAGAACACGTCAGACATGTGTTCTTGTGTTCTTCTTTTCTGGGTCTTTTTCCGTTGGTGG
TCCCTTTGGTGTTTTTCGTTGGCGGCGAGGATTCTTGTTTCCTCTTCTGAGTACTCTGGT
TGTTCTACATCAGGAGTATTGACATGTTTTACATCCTCTGAACACTCGTGCTTTGCCTCG
GCAGCGAGCCTTCTCGATTGAGCCTTTGATCGTCTGCGATTTGCCACCCTTTCATCATGA
ATATGAATCATTTGCATTTTATACATATTCAACTTTTTCTTTTGTAGATCAGTCAGGACT
ATTTTGCGTGGTATCTGTTCGTGTTCTGGAAAGTTTTTGTCAAGATACTTCTGTACTCTT
GACGGATCAACACCTGTCTCCAGCCCCAATACATCATGTGGTAAATATATTGTC
>H2009/35 V15 .
TTACGGTAATTACCAGGGACAAGTCGGATGCTCATGTTTGTGATAAGACAATAAAAGTAA
AAAACTTAAGTACTTGTACTTATTTTTTCTATTTACTTACTTGACTTCTGTGGGAGGAAC
AGGGATGTAACCGTAAACGTAAACATTCACAAAGTTATTGATCCACTCCCGAAAAGTTTT
ACTATAAAAAGAAAGGACATTGACTACCACGATGACAATAAGAGTAAGCATGATCAGCGA
GGGAACCCCCGCCTGTGAAAAGTGTACAAACTTGGTAACACCACACATATTTAATAGGTA
AAAATATTTATTATTTTTTAAGTGAACAGATTATCATAATTATTAACCATTACATTTTTA
TAGAACACGTCAGACATGTGTTCTTGTGTTCTTCTTTTCTGGGTCTTTTTCCGTTGGTGG
TCCCTTTGGTGTTTTTCGTTGGCGGCGAGGATTCTTGTTTCCTCTTCTGAGTACTCTGGT
TGTTCTACATCAGGAGTATTGACATGTTTTACATCCTCTGAACACTCGTGCTTTGCCTCG
GCAGCGAGCCTTCTCGATTGAGCCTTTGATCGTCTGCGATTTGCCACCCTTTCATCATGA
ATATGAATCATTTGCATTTTATACATATTCAACTTTTTCTTTTGTAGATCAGTCAGGACT
ATTTTGCGTGGTATCTGTTCGTGTTCTGGAAAGTTTTTGTCAAGATACTTCTGTACTCTT
GACGGATCAACACCTGTCTCCAGCCCCAATACATCATGTGGTAAATATATTGTC
>H2010/42 V15 .
TTACGGTAATTACCAGGGACAAGTCGGATGCTCATGTTTGTGATAAGACAATAAAAGTAA
AAAACTTAAGTACTTGTACTTATTTTTTCTATTTACTTACTTGACTTCTGTGGGAGGAAC
AGGGATGTAACCGTAAACGTAAACATTCACAAAGTTATTGATCCACTCCCGAAAAGTTTT
ACTATAAAAAGAAAGGACATTGACTACCACGATGACAATAAGAGTAAGCATGATCAGCGA
GGGAACCCCCGCCTGTGAAAAGTGTACAAACTTGGTAACACCACACATATTTAATAGGTA
AAAATATTTATTATTTTTTAAGTGAACAGATTATCATAATTATTAACCATTACATTTTTA
TAGAACACGTCAGACATGTGTTCTTGTGTTCTTCTTTTCTGGGTCTTTTTCCGTTGGTGG
TCCCTTTGGTGTTTTTCGTTGGCGGCGAGGATTCTTGTTTCCTCTTCTGAGTACTCTGGT
TGTTCTACATCAGGAGTATTGACATGTTTTACATCCTCTGAACACTCGTGCTTTGCCTCG
GCAGCGAGCCTTCTCGATTGAGCCTTTGATCGTCTGCGATTTGCCACCCTTTCATCATGA
ATATGAATCATTTGCATTTTATACATATTCAACTTTTTCTTTTGTAGATCAGTCAGGACT
ATTTTGCGTGGTATCTGTTCGTGTTCTGGAAAGTTTTTGTCAAGATACTTCTGTACTCTT
GACGGATCAACACCTGTCTCCAGCCCCAATACATCATGTGGTAAATATATTGTC
>H2013/77 V15 .
TTACGGTAATTACCAGGGACAAGTCGGATGCTCATGTTTGTGATAAGACAATAAAAGTAA
AAAACTTAAGTACTTGTACTTATTTTTTCTATTTACTTACTTGACTTCTGTGGGAGGAAC
AGGGATGTAACCGTAAACGTAAACATTCACAAAGTTATTGATCCACTCCCGAAAAGTTTT
ACTATAAAAAGAAAGGACATTGACTACCACGATGACAATAAGAGTAAGCATGATCAGCGA
GGGAACCCCCGCCTGTGAAAAGTGTACAAACTTGGTAACACCACACATATTTAATAGGTA
AAAATATTTATTATTTTTTAAGTGAACAGATTATCATAATTATTAACCATTACATTTTTA
TAGAACACGTCAGACATGTGTTCTTGTGTTCTTCTTTTCTGGGTCTTTTTCCGTTGGTGG
TCCCTTTGGTGTTTTTCGTTGGCGGCGAGGATTCTTGTTTCCTCTTCTGAGTACTCTGGT
TGTTCTACATCAGGAGTATTGACATGTTTTACATCCTCTGAACACTCGTGCTTTGCCTCG
GCAGCGAGCCTTCTCGATTGAGCCTTTGATCGTCTGCGATTTGCCACCCTTTCATCATGA
ATATGAATCATTTGCATTTTATACATATTCAACTTTTTCTTTTGTAGATCAGTCAGGACT
ATTTTGCGTGGTATCTGTTCGTGTTCTGGAAAGTTTTTGTCAAGATACTTCTGTACTCTT
GACGGATCAACACCTGTCTCCAGCCCCAATACATCATGTGGTAAATATATTGTC
>H2013/78 V15 .
TTACGGTAATTACCAGGGACAAGTCGGATGCTCATGTTTGTGATAAGACAATAAAAGTAA
AAAACTTAAGTACTTGTACTTATTTTTTCTATTTACTTACTTGACTTCTGTGGGAGGAAC
AGGGATGTAACCGTAAACGTAAACATTCACAAAGTTATTGATCCACTCCCGAAAAGTTTT
ACTATAAAAAGAAAGGACATTGACTACCACGATGACAATAAGAGTAAGCATGATCAGCGA
GGGAACCCCCGCCTGTGAAAAGTGTACAAACTTGGTAACACCACACATATTTAATAGGTA
AAAATATTTATTATTTTTTAAGTGAACAGATTATCATAATTATTAACCATTACATTTTTA
TAGAACACGTCAGACATGTGTTCTTGTGTTCTTCTTTTCTGGGTCTTTTTCCGTTGGTGG
TCCCTTTGGTGTTTTTCGTTGGCGGCGAGGATTCTTGTTTCCTCTTCTGAGTACTCTGGT
TGTTCTACATCAGGAGTATTGACATGTTTTACATCCTCTGAACACTCGTGCTTTGCCTCG
GCAGCGAGCCTTCTCGATTGAGCCTTTGATCGTCTGCGATTTGCCACCCTTTCATCATGA
ATATGAATCATTTGCATTTTATACATATTCAACTTTTTCTTTTGTAGATCAGTCAGGACT
ATTTTGCGTGGTATCTGTTCGTGTTCTGGAAAGTTTTTGTCAAGATACTTCTGTACTCTT
GACGGATCAACACCTGTCTCCAGCCCCAATACATCATGTGGTAAATATATTGTC
>H2015/91 V15 .
TTACGGTAATTACCAGGGACAAGTCGGATGCTCATGTTTATGGTAAGATAATAAAAGTAA
AAAACTTAAGTACTTGTACTTATTTTTTCTATTTACTTACTTGACTTCTGTCGGAGGAAC
AGGGATATAGCCGTAAACGTAAACATTCACAAAGTTATTGATCCACTCCCGAAAAGTTTT
ACTATAAAAAGAAAGGACATTTACTACCACGATGACGATAAGAGTAAGCATGATCAGCGA
GGGAACCCCCGCTTGTGAAAAGTGCACAAACTTGGTAACACCACACATATTTAATAGGTA
AAAATATTTATTATTTTTTAAGTGAACAAATTATCATAATTATTAACCATTACATTTTTA
TAGAACACGTCAGACATGTGTTCTTTTGTTCTTCTTTTCTGGGTCTTTTTCCGTTGGTGG
TCCCTTTGGTGTTTTTCGCTGGCGGCGAGGATTCTTGTTTCCTCTTTTGAATGCTCGGGT
TGTTCTACATCAAGAGTATTGACATGTGTTACATCCTCTGAACACTCTTGTGCTGCCTCG
GCAGCGAGCCTTCTCGCTCGAGCCTTTGATAGTCGGCGATTTGCCACCCTTTCATCATGA
ACATGAATCATTTGCATTTTATACATATTCAACTTTTTCTTTTGTAGATCAGTCAGTACT
ATTTTGCGTGGTATTTGTTCGTGTTCTGGAAAGTTTTTGTCAAGATACTTCTGTACTCTT
GACGGATCAACACCTGTCTCCAGCCCCAATACATCATGTGGTAAATATATTGTC
>H2015/92 V15 .
TTACGGTAATTACCAGGGACAAGTCGGATGCTCATGTTCGTGATAAGACAATAAAAGTAA
AAAACTTAAGTACTTGTACTTATTTTTTCTATTTACTTACTTGACTTCTGTGGGAGGAAC
AGGGATGTAACCGTAAACGTAAACATTCACAAAGTTATTGATCCACTCCCGAAAAGTTTT
ACTATAAAAAGAAAGGACATTGACTACCACGATGACAATAAGAGTAAGCATGATCAGCGA
GGGAACCCCCGCCTGTGAAAAGTGTACAAACTTGGTAACACCACACATATTTAATAGGTA
AAAATATTTATTATTTTTTAAGTGAACAGATTATCATAATTATTAACCATTACATTTTTA
TAGAACACGTCAGACATGTGTTCTTGTGTTCTTCTTTTCTGGGTCTTTTTCCGTTGGTGG
TCCCTTTGGTGTTTTTCGTTGGCGGCGAGGATTCTTGTTTCCTCTTCTGAATACTCGGGT
TGTTCTACATCAGGAGTATTGACATGTTTTACATCCTCTGAACACTCATGTTCTGCCTCG
GCAGCGAGCCTTCTCGATTGAGCCTTTGATCGTCTGCGATTTGCCACCCTTTCATCATGA
ATATGAATCATTTGCATTTTATACATATTCAACTTTTTCTTTTGTAGATCAGTCAGGACT
ATTTTGCGTGGTATCTGTTCGTGTTCTGGAAAGTTTTTGTCAAGATACTTCTGTACTCTT
GACGGATCAACACCTGTCTCCAGCCCCAATACATCATGTGGTAAATATATTGTC
>H2015/93 V15 .
TTACGGTAATTACCAGGGACAAGTCGGATGCTCATGTTTATGGTAAGATAATAAAAGTAA
AAAACTTAAGTACTTGTACTTATTTTTTCTATTTACTTACTTGACTTCTGTCGGAGGAAC
AGGGATATAGCCGTAAACGTAAACATTCACAAAGTTATTGATCCACTCCCGAAAAGTTTT
ACTATAAAAAGAAAGGACATTTACTACCACGATGACGATAAGAGTAAGCATGATCAGCGA
GGGAACCCCCGCTTGTGAAAAGTGCACAAACTTGGTAACACCACACATATTTAATAGGTA
AAAATATTTATTATTTTTTAAGTGAACAAATTATCATAATTATTAACCATTACATTTTTA
TAGAACACGTCAGACATGTGTTCTTTTGTTCTTCTTTTCTGGGTCTTTTTCCGTTGGTGG
TCCCTTTGGTGTTTTTCGCTGGCGGCGAGGATTCTTGTTTCCTCTTTTGAATGCTCGGGT
TGTTCTACATCAAGAGTATTGACATGTGTTACATCCTCTGAACACTCTTGTGCTGCCTCG
GCAGCGAGCCTTCTCGCTCGAGCCTTTGATAGTCGGCGATTTGCCACCCTTTCATCATGA
ACATGAATCATTTGCATTTTATACATATTCAACTTTTTCTTTTGTAGATCAGTCAGTACT
ATTTTGCGTGGTATTTGTTCGTGTTCTGGAAAGTTTTTGTCAAGATACTTCTGTACTCTT
GACGGATCAACACCTGTCTCCAGCCCCAATACATCATGTGGTAAATATATTGTC
>H2015/94 V15 .
TTACGGTAATTACCAGGGACAAGTCGGATGCTCATGTTTATGGTAAGATAATAAAAGTAA
AAAACTTAAGTACTTGTACTTATTTTTTCTATTTACTTACTTGACTTCTGTCGGAGGAAC
AGGGATATAGCCGTAAACGTAAACATTCACAAAGTTATTGATCCACTCCCGAAAAGTTTT
ACTATAAAAAGAAAGGACATTTACTACCACGATGACGATAAGAGTAAGCATGATCAGCGA
GGGAACCCCCGCTTGTGAAAAGTGCACAAACTTGGTAACACCACACATATTTAATAGGTA
AAAATATTTATTATTTTTTAAGTGAACAAATTATCATAATTATTAACCATTACATTTTTA
TAGAACACGTCAGACATGTGTTCTTTTGTTCTTCTTTTCTGGGTCTTTTTCCGTTGGTGG
TCCCTTTGGTGTTTTTCGCTGGCGGCGAGGATTCTTGTTTCCTCTTTTGAATGCTCGGGT
TGTTCTACATCAAGAGTATTGACATGTGTTACATCCTCTGAACACTCTTGTGCTGCCTCG
GCAGCGAGCCTTCTCGCTCGAGCCTTTGATAGTCGGCGATTTGCCACCCTTTCATCATGA
ACATGAATCATTTGCATTTTATACATATTCAACTTTTTCTTTTGTAGATCAGTCAGTACT
ATTTTGCGTGGTATTTGTTCGTGTTCTGGAAAGTTTTTGTCAAGATACTTCTGTACTCTT
GACGGATCAACACCTGTCTCCAGCCCCAATACATCATGTGGTAAATATATTGTC
>H2016/101 V15 .
TTACGGTAATTACCAGGGACAAGTCGGATGCTCATGTTTGTGATAAGACAATAAAAGTAA
AAAACTTAAGTACTTGTACTTATTTTTTCTATTTACTTACTTGACTTCTGTGGGAGGAAC
AGGGATGTAACCGTAAACGTAAACATTCACAAAGTTATTGATCCACTCCCGAAAAGTTTT
ACTATAAAAAGAAAGGACATTGACTACCACGATGACAATAAGAGTAAGCATGATCAGCGA
GGGAACCCCCGCCTGTGAAAAGTGTACAAACTTGGTAACACCACACATATTTAATAGGTA
AAAATATTTATTATTTTTTAAGTGAACAGATTATCATAATTATTAACCATTACATTTTTA
TAGAACACGTCAGACATGTGTTCTTGTGTTCTTCTTTTCTGGGTCTTTTTCCGTTGGTGG
TCCCTTTGGTGTTTTTCGTTGGCGGCGAGGATTCTTGTTTCCTCTTCTGAGTACTCTGGT
TGTTCTACATCAGGAGTATTGACATGTTTTACATCCTCTGAACACTCGTGCTTTGCCTCG
GCAGCGAGCCTTCTCGATTGAGCCTTTGATCGTCTGCGATTTGCCACCCTTTCATCATGA
ATATGAATCATTTGCATTTTATACATATTCAACTTTTTCTTTTGTAGATCAGTCAGGACT
ATTTTGCGTGGTATCTGTTCGTGTTCTGGAAAGTTTTTGTCAAGATACTTCTGTACTCTT
GACGGATCAACACCTGTCTCCAGCCCCAATACATCATGTGGTAAATATATTGTC
>H2017/111 V15 .
TTACGGTAATTACCAGGGACAAGTCGGATGCTCATGTTTGTGATAAGACAATAAAAGTAA
AAAACTTAAGTACTTGTACTTATTTTTTCTATTTACTTACTTGACTTCTGTGGGAGGAAC
AGGGATGTAACCGTAAACGTAAACATTCACAAAGTTATTGATCCACTCCCGAAAAGTTTT
ACTATAAAAAGAAAGGACATTGACTACCACGATGACAATAAGAGTAAGCATGATCAGCGA
GGGAACCCCCGCCTGTGAAAAGTGTACAAACTTGGTAACACCACACATATTTAATAGGTA
AAAATATTTATTATTTTTTAAGTGAACAGATTATCATAATTATTAACCATTACATTTTTA
TAGAACACGTCAGACATGTGTTCTTGTGTTCTTCTTTTCTGGGTCTTTTTCCGTTGGTGG
TCCCTTTGGTGTTTTTCGTTGGCGGCGAGGATTCTTGTTTCCTCTTCTGAGTACTCTGGT
TGTTCTACATCAGGAGTATTGACATGTTTTACATCCTCTGAACACTCGTGCTTTGCCTCG
GCAGCGAGCCTTCTCGATTGAGCCTTTGATCGTCTGCGATTTGCCACCCTTTCATCATGA
ATATGAATCATTTGGATTTTATACATATTCAACTTTTTCTTTTGTAGATCAGTCAGGACT
ATTTTGCGTGGTATCTGTTCGTGTTCTGGAAAGTTTTTGTCAAGATACTTCTGTACTCTT
GACGGATCAACACCTGTCTCCAGCCCCAATACATCATGTGGTAAATATATTGTC
>H2017/112 V15 .
TTACGGTAATTACCAGGGACAAGTCGGATGCTCATGTTTGTGATAAGACAATAAAAGTAA
AAAACTTAAGTACTTGTACTTATTTTTTCTATTTACTTACTTGACTTCTGTGGGAGGAAC
AGGGATGTAACCGTAAACGTAAACATTCACAAAGTTATTGATCCACTCCCGAAAAGTTTT
ACTATAAAAAGAAAGGACATTGACTACCACGATGACAATAAGAGTAAGCATGATCAGCGA
GGGAACCCCCGCCTGTGAAAAGTGTACAAACTTGGTAACACCACACATATTTAATAGGTA
AAAATATTTATTATTTTTTAAGTGAACAGATTATCATAATTATTAACCATTACATTTTTA
TAGAACACGTCAGACATGTGTTCTTGTGTTCTTCTTTTCTGGGTCTTTTTCCGTTGGTGG
TCCCTTTGGTGTTTTTCGTTGGCGGCGAGGATTCTTGTTTCCTCTTCTGAGTACTCTGGT
TGTTCTACATCAGGAGTATTGACATGTTTTACATCCTCTGAACACTCGTGCTTTGCCTCG
GCAGCGAGCCTTCTCGATTGAGCCTTTGATCGTCTGCGATTTGCCACCCTTTCATCATGA
ATATGAATCATTTGTATTTTATACATATTCAACTTTTTCTTTTGTAGATCAGTCAGGACT
ATTTTGCGTGGTATCTGTTCGTGTTCTGGAAAGTTTTTGTCAAGATACTTCTGTACTCTT
GACGGATCAACACCTGTCTCCAGCCCCAATACATCATGTGGTAAATATATTGTC
>H2017/113 V15 .
TTACGGTAATTACCAGGGACAAGTCGGATGCTCATGTTTGTGATAAGACAATAAAAGTAA
AAAACTTAAGTACTTGTACTTATTTTTTCTATTTACTTACTTGACTTCTGTGGGAGGAAC
AGGGATGTAACCGTAAACGTAAACATTCACAAAGTTATTGATCCACTCCCGAAAAGTTTT
ACTATAAAAAGAAAGGACATTGACTACCACGATGACAATAAGAGTAAGCATGATCAGCGA
GGGAACCCCCGCCTGTGAAAAGTGTACAAACTTGGTAACACCACACATATTTAATAGGTA
AAAATATTTATTATTTTTTAAGTGAACAGATTATCATAATTATTAACCATTACATTTTTA
TAGAACACGTCAGACATGTGTTCTTGTGTTCTTCTTTTCTGGGTCTTTTTCCGTTGGTGG
TCCCTTTGGTGTTTTTCGTTGGCGGCGAGGATTCTTGTTTCCTCTTCTGAGTACTCTGGT
TGTTCTACATCAGGAGTATTGACATGTTTTACATCCTCTGAACACTTGTGCTTTGCCTCG
GCAGCGAGCCTTCTCGATTGAGCCTTTGATCGTCTGCGATTTGCCACCCTTTCATCATGA
ATATGAATCATTTGCATTTTATACATATTCAACTTTTTCTTTTGTAGATCAGTCAGGACT
ATTTTGCGTGGTATCTGTTCGTGTTCTGGAAAGTTTTTGTCAAGATACTTCTGTACTCTT
GACGGATCAACACCTGTCTCCAGCCCCAATACATCATGTGGTAAATATATTGTC
>H2017/114 V15 .
TTACGGTAATTACCAGGGACAAGTCGGATGCTCATGTTTGTGATAAGACAATAAAAGTAA
AAAACTTAAGTACTTGTACTTATTTTTTCTATTTACTTACTTGACTTCTGTGGGAGGAAC
AGGGATGTAACCGTAAACGTAAACATTCACAAAGTTATTGATCCACTCCCGAAAAGTTTT
ACTATAAAAAGAAAGGACATTGACTACCACGATGACAATAAGAGTAAGCATGATCAGCGA
GGGAACCCCCGCCTGTGAAAAGTGTACAAACTTGGTAACACCACACATATTTAATAGGTA
AAAATATTTATTATTTTTTAAGTGAACAGATTATCATAATTATTAACCATTACATTTTTA
TAGAACACGTCAGACATGTGTTCTTGTGTTCTTCTTTTCTGGGTCTTTTTCCGTTGGTGG
TCCCTTTGGTGTTTTTCGTTGGCGGCGAGGATTCTTGTTTCCTCTTCTGAGTACTCTGGT
TGTTCTACATCAGGAGTATTGACATGTTTTACATCCTCTGAACACTCGTGCTTTGCCTCG
GCAGCGAGCCTTCTCGATTGAGCCTTTGATCGTCTGCGATTTGCCACCCTTTCATCATGA
ACATGAATCATTTGCATTTTATACATATTCAACTTTTTCTTTTGTAGATCAGTCAGGACT
ATTTTGCGTGGTATCTGTTCGTGTTCTGGAAAGTTTTTGTCAAGATACTTCTGTACTCTT
GACGGATCAACACCTGTCTCCAGCCCCAATACATCATGTGGTAAATATATTGTC
>H2017/119 V15 .
TTACGGTAATTACCAGGGACAAGTCGGATGCTCATGTTTGTGATAAGACAATAAAAGTAA
AAAACTTAAGTACTTGTACTTATTTTTTCTATTTACTTACTTGACTTCTGTGGGAGGAAC
AGGGATGTAACCGTAAACGTAAACATTCACAAAGTTATTGATCCACTCCCGAAAAGTTTT
ACTATAAAAAGAAAGGACATTGACTACCACGATGACAATAAGAGTAAGCATGATCAGCGA
GGGAACCCCCGCCTGTGAAAAGTGTACAAACTTGGTAACACCACACATATTTAATAGGTA
AAAATATTTATTATTTTTTAAGTGAACAGATTATCATAATTATTAACCATTACATTTTTA
TAGAACACGTCAGACATGTGTTCTTGTGTTCTTCTTTTCTGGGTCTTTTTCCGTTGGTGG
TCCCTTTGGTGTTTTTCGTTGGCGGCGAGGATTCTTGTTTCCTCTTCTGAGTACTCTGGT
TGTTCTACATCAGGAGTATTGACATGTTTTACATCCTCTGAACACTCGTGCTTTGCCTCG
GCAGCGAGCCTTCTCGATTGAGCCTTTGATCGTCTGCGATTTGCCACCCTTTCATCATGA
ACATGAATCATTTGCATTTTATACATATTCAACTTTTTCTTTTGTAGATCAGTCAGGACT
ATTTTGCGTGGTATCTGTTCCTGTTCTGGAAAGTTTTTGTCAAGATACTTCTGTACTCTT
GACGGATCAACACCTGTCTCCAGCCCCAATACATCATGTGGTAAATATATTGGC
>H2018/121 V15 .
TTACGGTAATTACCAGGGACAAGTCGGATGCTCATGTTTGTGATAAGACAATAAAAGTAA
AAAACTTAAGTACTTGTACTTATTTTTTCTATTTACTTACTTGACTTCTGTGGGAGGAAC
AGGGATGTAACCGTAAACGTAAACATTCACAAAGTTATTGATCCACTCCCGAAAAGTTTT
ACTATAAAAAGAAAGGACATTGACTACCACGATGACAATAAGAGTAAGCATGATCAGCGA
GGGAACCCCCGCCTGTGAAAAGTGTACAAACTTGGTAACACCACACATATTTAATAGGTA
AAAATATTTATTATTTTTTAAGTGAACAGATTATCATAATTATTAACCATTACATTTTTA
TAGAACACGTCAGACATGTGTTCTTGTGTTCTTCTTTTCTGGGTCTTTTTCCGTTGGTGG
TCCCTTTGGTGTTTTTCGTTGGCGGCGAGGATTCTTGTTTCCTCTTCTGAGTACTCTGGT
TGTTCTACATCAGGAGTATTGACATGTTTTACATCCTCTGAACACTCGTGCTTTGCCTCG
GCAGCGAGCCTTCTCGATTGAGCCTTTGATCGTCTGCGATTTGCCACCCTTTCATCATGA
ACATGAATCATTTGCATTTTATACATATTCAACTTTTTCTTTTGTAGATCAGTCAGGACT
ATTTTGCGTGGTATCTGTTCGTGTTCTGGAAAGTTTTTGTCAAGATACTTCTGTACTCTT
GACGGATCAACACCTGTCTCCAGCCCCAATACATCATGTGGTAAATATATTGGC
>H2018/126 V15 .
TTACGGTAATTACCAGGGACAAGTCGGATGCTCATGTTTGTGATAAGACAATAAAAGTAA
AAAACTTAAGTACTTGTACTTATTTTTTCTATTTACTTACTTGACTTCTGTGGGAGGAAC
AGGGATGTAACCGTAAACGTAAACATTCACAAAGTTATTGATCCACTCCCGAAAAGTTTT
ACTATAAAAAGAAAGGACATTGACTACCACGATGACAATAAGAGTAAGCATGATCAGCGA
GGGAACCCCCGCCTGTGAAAAGTGTACAAACTTGGTAACACCACACATATTTAATAGGTA
AAAATATTTATTATTTTTTAAGTGAACAGATTATCATAATTATTAACCATTACATTTTTA
TAGAACACGTCAGACATGTGTTCTTGTGTTCTTCTTTTCTGGGTCTTTTTCCGTTGGTGG
TCCCTTTGGTGTTTTTCGTTGGCGGCGAGGATTCTTGTTTCCTCTTCTGAGTACTCTGGT
TGTTCTACATCAGGAGTATTGACATGTTTTACATCCTCTGAACACTCGTGCTTTGCCTCG
GCAGCGAGCCTTCTCGATTGAGCCTTTGATCGTCTGCGATTTGCCACCCTTTCATCATGA
ATATGAATCATTTGCATTTTATACATATTCAACTTTTTCTTTTGTAGATCAGTCAGTACT
ATTTTGCGTGGTATCTGTTCGTGTTCTGGAAAGTTTTTGTCAAGATACTTCTGTACTCTT
GACGGATCAACACCTGTCTCCAGCCCCAATACATCATGTGGTAAATATATTGTC
>H2019/131 V15 .
TTACGGTAATTACCAGGGACAAGTCGGATGCTCATGTTTGTGATAAGACAATAAAAGTAA
AAAACTTAAGTACTTGTACTTATTTTTTCTATTTACTTACTTGACTTCTGTGGGAGGAAC
AGGGATGTAACCGTAAACGTAAACATTCACAAAGTTATTGATCCACTCCCGAAAAGTTTT
ACTATAAAAAGAAAGGACATTGACTACCACGATGACAATAAGAGTAAGCATGATCAGCGA
GGGAACCCCCGCCTGTGAAAAGTGTACAAACTTGGTAACACCACACATATTTAATAGGTA
AAAATATTTATTATTTTTTAAGTGAACAGATTATCATAATTATTAACCATTACATTTTTA
TAGAACACGTCAGACATGTGTTCTTGTGTTCTTCTTTTCTGGGTCTTTTTCCGTTGGTGG
TCCCTTTGGTGTTTTTCGTTGGCGGCGAGGATTCTTGTTTCCTCTTTTGAGTACTCTGGT
TGTTCTACATCAGGAGTATTGACATGTTTTACATCCTCTGAACACTCGTGCTTTGCCTCG
GCAGCGAGCCTTCTCGATTGAGCCTTTGATCGTCTGCGATTTGCCACCCTTTCATCATGA
ATATGAATCATTTGCATTTTATACATATTCAACTTTTTCTTTTGTAGATCAGTCAGGACT
ATTTTGCGTGGTATCTGTTCGTGTTCTGGAAAGTTTTTGTCAAGATACTTCTGTACTCTT
GACGGATCAACACCTGTCTCCAGCCCCAATACATCATGTGGTAAATATATTGTC
>H2019/132 V15 .
TTACGGTAATTACCAGGGACAAGTCGGATGCTCATGTTTGTGATAAGACAATAAAAGTAA
AAAACTTAAGTACTTGTACTTATTTTTTCTATTTACTTACTTGACTTCTGTGGGAGGAAC
AGGGATGTAACCGTAAACGTAAACATTCACAAAGTTATTGATCCACTCCCGAAAAGTTTT
ACTATAAAAAGAAAGGACATTGACTACCACGATGACAATAAGAGTAAGCATGATCAGCGA
GGGAACCCCCGCCTGTGAAAAGTGTACAAACTTGGTAACACCACACATATTTAATAGGTA
AAAATATTTATTATTTTTTAAGTGAACAGATTATCATAATTATTAACCATTACATTTTTA
TAGAACACGTCAGACATGTGTTCTTGTGTTCTTCTTTTCTGGGTCTTTTTCCGTTGGTGG
TCCCTTTGGTGTTTTTCGTTGGCGGCGAGGATTCTTGTTTCCTCTTCTGAGTACTCTGGT
TGTTCTACATCAGGAGTATTGACATGTTTTACATCCTCTGAACACTCGTGCTTTGCCTCG
GCAGCGAGCCTTCTCGATTGAGCCTTTGATCGTCTGCGATTTGCCACCCTTTCATCATGA
ATATGAATCATTTGTATTTTATACATATTCAACTTTTTCTTTTGTAGATCAGTCAGTACT
ATTTTGCGTGGTATCTGTTCGTGTTCTGGAAAGTTTTTGTCAAGATACTTCTGTACTCTT
GACGGATCAACACCTGTCTCCAGCCCCAATACATCATGTGGTAAATATATTGTC
>H2019/134 V15 .
TTACGGTAATTACCAGGGACAAGTCGGATGCTCATGTTTGTGATAAGACAATAAAAGTAA
AAAACTTAAGTACTTGTACTTATTTTTTCTATTTACTTACTTGACTTCTGTGGGAGGAAC
AGGGATGTAACCGTAAACGTAAACATTCACAAAGTTATTGATCCACTCCCGAAAAGTTTT
ACTATAAAAAGAAAGGACATTGACTACCACGATGACAATAAGAGTAAGCATGATCAGCGA
GGGAACCCCCGCCTGTGAAAAGTGTACAAACTTGGTAACACCACACATATTTAATAGGTA
AAAATATTTATTATTTTTTAAGTGAACAGATTATCATAATTATTAACCATTACATTTTTA
TAGAACACGTCAGACATGTGTTCTTGTGTTCTTCTTTTCTGGGTCTTTTTCCGTTGGTGG
TCCCTTTGGTGTTTTTCGTTGGCGGCGAGGATTCTTGTTTCCTCTTCTGAGTACTCTGGT
TGTTCTACATCAGGAGTATTGACATGTTTTACATCCTCTGAACACTCGTGCTTTGCCTCG
GCAGCGAGCCTTCTCGATTGAGCCTTTGATCGTCTGCGATTTGCCACCCTTTCATCATGA
ATATGAATCATTTGCATTTTATACATATTCAACTTTTTCTTTTGTAGATCAGTCAGGACT
ATTTTGCGTGGTATCTGTTCGTGTTCTGGAAAGTTTTTGTCAAGATACTTCTGTACTCTT
GACGGATCAACACCTGTCTCCAGCCCCAATACATCATGTGGTAAATATATTGTC
>H2020/144 V15 .
TTACGGTAATTACCAGGGACAAGTCGGATGCTCATGTTTGTGATAAGACAATAAAAGTAA
AAAACTTAAGTACTTGTACTTATTTTTTCTATTTACTTACTTGACTTCTGTGGGAGGAAC
AGGGATGTAACCGTAAACGTAAACATTCACAAAGTTATTGATCCACTCCCGAAAAGTTTT
ACTATAAAAAGAAAGGACATTGACTACCACGATGACAATAAGAGTAAGCATGATCAGCGA
GGGAACCCCCGCCTGTGAAAAGTGTACAAACTTGGTAACACCACACATATTTAATAGGTA
AAAATATTTATTATTTTTTAAGTGAACAGATTATCATAATTATTAACCATTACATTTTTA
TAGAACACGTCAGACATGTGTTCTTGTGTTCTTCTTTTCTGGGTCTTTTTCCGTTGGTGG
TCCCTTTGGTGTTTTTCGTTGGCGGCGAGGATTCTTGTTTCCTCTTCTGAGTACTCTGGT
TGTTCTACATCAGGAGTATTGACATGTTTTACATCCTCTGAACACTTGTGCTTTGCCTCG
GCAGCGAGCCTTCTCGATTGAGCCTTTGATCGTCTGCGATTTGCCACCCTTTCATCATGA
ATATGAATCATTTGCATTTTATACATATTCAACTTTTTCTTTTGTAGATCAGTCAGGACT
ATTTTGCGTGGTATCTGTTCGTGTTCTGGAAAGTTTTTGTCAAGATACTTCTGTACTCTT
GACGGATCAACACCTGTCTCCAGCCCCAATACATCATGTGGTAAATATATTGTC
>H2021/151 V15 .
TTACGGTAATTACCAGGGACAAGTCGGATGCTCATGTTTGTGATAAGACAATAAAAGTAA
AAAACTTAAGTACTTGTACTTATTTTTTCTATTTACTTACTTGACTTCTGTGGGAGGAAC
AGGGATGTAACCGTAAACGTAAACATTCACAAAGTTATTGATCCACTCCCGAAAAGTTTT
ACTATAAAAAGAAAGGACATTGACTACCACGATGACAATAAGAGTAAGCATGATCAGCGA
GGGAACCCCCGCCTGTGAAAAGTGTACAAACTTGGTAACACCACACATATTTAATAGGTA
AAAATATTTATTATTTTTTAAGTGAACAGATTATCATAATTATTAACCATTACATTTTTA
TAGAACACGTCAGACATGTGTTCTTGTGTTCTTCTTTTCTGGGTCTTTTTCCGTTGGTGG
TCCCTTTGGTGTTTTTCGTTGGCGGCGAGGATTCTTGTTTCCTCTTCTGAGTACTCTGGT
TGTTCTACATCAGGAGTATTGACATGTTTTACATCCTCTGAACACTCGTGCTTTGCCTCG
GCAGCGAGCCTTCTCGATTGAGCCTTTGATCGTCTGCGATTTGCCACCCTTTCATCATGA
ATATGAATCATTTGCATTTTATACATATTCAACTTTTTCTTTTGTAGATCAGTCAGTACT
ATTTTGCGTGGTATCTGTTCGTGTTCTGGAAAGTTTTTGTCAAGATACTTCTGTACTCTT
GACGGATCAACACCTGTCTCCAGCCCCAATACATCATGTGGTAAATATATTGTC
>H2021/152 V15 .
TTACGGTAATTACCAGGGACAAGTCGGATGCTCATGTTTGTGATAAGACAATAAAAGTAA
AAAACTTAAGTACTTGTACTTATTTTTTCTATTTACTTACTTGACTTCTGTGGGAGGAAC
AGGGATGTAACCGTAAACGTAAACATTCACAAAGTTATTGATCCACTCCCGAAAAGTTTT
ACTATAAAAAGAAAGGACATTGACTACCACGATGACAATAAGAGTAAGCATGATCAGCGA
GGGAACCCCCGCCTGTGAAAAGTGTACAAACTTGGTAACACCACACATATTTAATAGGTA
AAAATATTTATTATTTTTTAAGTGAACAGATTATCATAATTATTAACCATTACATTTTTA
TAGAACACGTCAGACATGTGTTCTTGTGTTCTTCTTTTCTGGGTCTTTTTCCGTTGGTGG
TCCCTTTGGTGTTTTTCGTTGGCGGCGAGGATTCTTGTTTCCTCTTCTGAGTACTCTGGT
TGTTCTACATCAGGAGTATTGACATGTTTTACATCCTCTGAACACTCGTGCTTTGCCTCG
GCAGCGAGCCTTCTCGATTGAGCCTTTGATCGTCTGCGATTTGCCACCCTTTCATCATGA
ATATGAATCATTTGTATTTTATACATATTCAACTTTTTCTTTTGTAGATCAGTCAGTACT
ATTTTGCGTGGTATCTGTTCGTGTTCTGGAAAGTTTTTGTCAAGATACTTCTGTACTCTT
GACGGATCAACACCTGTCTCCAGCCCCAATACATCATGTGGTAAATATATTGTC
>H2021/153 V15 .
TTACGGTAATTACCAGGGACAAGTCGGATGCTCATGTTTGTGATAAGACAATAAAAGTAA
AAAACTTAAGTACTTGTACTTATTTTTTCTATTTACTTACTTGACTTCTGTGGGAGGAAC
AGGGATGTAACCGTAAACGTAAACATTCACAAAGTTATTGATCCACTCCCGAAAAGTTTT
ACTATAAAAAGAAAGGACATTTACTACCACGATGACGATAAGAGTAAGCATGATCAGCGA
AGGAACCCCCGCTTGTGAAAAGTGCACAAACTTGGTAACACCACACATATTTAATAGGTA
AAAATATTTATTATTTTTTAAGTGAACAAATTATCATAATTATTAACCATTACATTTTTA
TAGAACACGTCAGACATGTGTTCTTTTGTTCTTCTTTTCTGGGTCTTTTTCCGTTGGTGG
TCCCTTTGGTGTTTTTCGTTGGCGGCGAGGATTCTTGTTTCCTCTTCTGAGTACTCTGGT
TGTTCTACATCAGGAGTATTGACATGTTTTACATCCTCTGAACACTCGTGCTTTGCCTCG
GCAGCGAGCCTTCTCGATTGAGCCTTTGATCGTCTGCGATTTGCCACCCTTTCATCATGA
ATATGAATCATTTGCATTTTATACATATTCAACTTTTTCTTTTGTAGATCAGTCAGGACT
ATTTTGCGTGGTATCTGTTCGTGTTCTGGAAAGTTTTTGTCAAGATACTTCTGTACTCTT
GACGGATCAACACCTGTCTCCAGCCCCAATACATCATGTGGTAAATATATTGTC
>H2021/154 V15 .
TTACGGTAATTACCAGGGACAAGTCGGATGCTCATGTTTGTGATAAGACAATAAAAGTAA
AAAACTTAAGTACTTGTACTTATTTTTTCTATTTACTTACTTGACTTCTGTGGGAGGAAC
AGGGATGTAACCGTAAACGTAAACATTCACAAAGTTATTGATCCACTCCCGAAAAGTTTT
ACTATAAAAAGAAAGGACATTGACTACCACGATGACAATAAGAGTAAGCATGATCAGCGA
GGGAACCCCCGCCTGTGAAAAGTGTACAAACTTGGTAACACCACACATATTTAATAGGTA
AAAATATTTATTATTTTTTAAGTGAACAGATTATCATAATTATTAACCATTACATTTTTA
TAGAACACGTCAGACATGTGTTCTTGTGTTCTTCTTTTCTGGGTCTTTTTCCGTTGGTGG
TCCCTTTGGTGTTTTTCGTTGGCGGCGAGGATTCTTGTTTCCTCTTCTGAGTACTCTGGT
TGTTCTACATCAGGAGTATTGACATGTTTTACATCCTCTGAACACTCGTGCTTTGCCTCG
GCAGCGAGCCTTCTCGATTGAGCCTTTGATCGTCTGCGATTTGCCACCCTTTCATCATGA
ATATGAATCATTTGCATTTTATACATATTCAACTTTTTCTTTTGTAGATCAGTCAGGACT
ATTTTGCGTGGTATCTGTTCGTGTTCTGGAAAGTTTTTGTCAAGATACTTCTGTACTCTT
GACGGATCAACACCTGTCTCCAGCCCCAATACATCATGTGGTAAATATATTGTC
>H2021/155 V15 .
TTACGGTAATTACCAGGGACAAGTCGGATGCTCATGTTTGTGATAAGACAATAAAAGTAA
AAAACTTAAGTACTTGTACTTATTTTTTCTATTTACTTACTTGACTTCTGTGGGAGGAAC
AGGGATGTAACCGTAAACGTAAACATTCACAAAGTTATTGATCCACTCCCGAAAAGTTTT
ACTATAAAAAGAAAGGACATTGACTACCACGATGACAATAAGAGTAAGCATGATCAGCGA
GGGAACCCCCGCCTGTGAAAAGTGTACAAACTTGGTAACACCACACATATTTAATAGGTA
AAAATATTTATTATTTTTTAAGTGAACAGATTATCATAATTATTAACCATTACATTTTTA
TAGAACACGTCAGACATGTGTTCTTGTGTTCTTCTTTTCTGGGTCTTTTTCCGTTGGTGG
TCCCTTTGGTGTTTTTCGTTGGCGGCGAGGATTCTTGTTTCCTCTTCTGAGTACTCTGGT
TGTTCTACATCAGGAGTATTGACATGTTTTACATCCTCTGAACACTCGTGCTTTGCCTCG
GCAGCGAGCCTTCTCGATTGAGCCTTTGATCGTCTGCGATTTGCCACCCTTTCATCATGA
ATATGAATCATTTGTATTTTATACATATTCAACTTTTTCTTTTGTAGATCAGTCAGTACT
ATTTTGCGTGGTATCTGTTCGTGTTCTGGAAAGTTTTTGTCAAGATACTTCTGTACTCTT
GACGGATCAACACCTGTCTCCAGCCCCAATACATCATGTGGTAAATATATTGTC
>H2021/156 V15 .
TTACGGTAATTACCAGGGACAAGTCGGATGCTCATGTTTGTGATAAGACAATAAAAGTAA
AAAACTTAAGTACTTGTACTTATTTTTTCTATTTACTTACTTGACTTCTGTGGGAGGAAC
AGGGATGTAACCGTAAACGTAAACATTCACAAAGTTATTGATCCACTCCCGAAAAGTTTT
ACTATAAAAAGAAAGGACATTGACTACCACGATGACAATAAGAGTAAGCATGATCAGCGA
GGGAACCCCCGCCTGTGAAAAGTGTACAAACTTGGTAACACCACACATATTTAATAGGTA
AAAATATTTATTATTTTTTAAGTGAACAGATTATCATAATTATTAACCATTACATTTTTA
TAGAACACGTCAGACATGTGTTCTTGTGTTCTTCTTTTCTGGGTCTTTTTCCGTTGGTGG
TCCCTTTGGTGTTTTTCGTTGGCGGCGAGGATTCTTGTTTCCTCTTCTGAGTACTCTGGT
TGTTCTACATCAGGAGTATTGACATGTTTTACATCCTCTGAACACTTGTGCTTTGCCTCG
GCAGCGAGCCTTCTCGATTGAGCCTTTGATCGTCTGCGATTTGCCACCCTTTCATCATGA
ATATGAATCATTTGCATTTTATACATATTCAACTTTTTCTTTTGTAGATCAGTCAGGACT
ATTTTGCGTGGTATCTGTTCGTGTTCTGGAAAGTTTTTGTCAAGATACTTCTGTACTCTT
GACGGATCAACACCTGTCTCCAGCCCCAATACATCATGTGGTAAATATATTGTC
>H2021/157 V15 .
TTACGGTAATTACCAGGGACAAGTCGGATGCTCATGTTCGTGATAAGACAATAAAAGTAA
AAAACTTAAGTACTTGTACTTATTTTTTCTATTTACTTACTTGACTTCTGTCGGAGGAAC
AGGGATGTAGCCGTAAACGTAAACATTCACAAAGTTATTGATCCACTCCCGAAAAGTTTT
ACTATAAAAAGAAAGGACATTTACTACCACGATGACGATAAGAGTAAGCATGATCAGCGA
GGGAACCCCCGCTTGTGAAAAGTGCACAAACTTGGTAACACCACACATATTTAATAGGTA
AAAATATTTATTATTTTTTAAGTGAACAGATTATCATAATTATTAACCATTACATTTTTA
TAGAACACGTCAGACATGTGTTCTTGTGTTCTTCTTTTCTGGGTCTTTTTCCGTTGGTGG
TCCCTTTGGTGTTTTTCGTTGGCGGCGAGGATTCTTGTTTCCTCTTCTGAGTACTCTGGT
TGTTCTACATCAGGAGTATTGACATGTTTTACATCCTCTGAACACTCGTGCTTTGCCTCG
GCAGCGAGCCTTCTCGATTGAGCCTTTGATCGTCTGCGATTTGCCACCCTTTCATCATGA
ATATGAATCATTTGCATTTTATACATATTCAACTTTTTCTTTTGTAGATCAGTCAGTACT
ATTTTGCGTGGTATCTGTTCGTGTTCTGGAAAGTTTTTGTCAAGATACTTCTGTACTCTT
GACGGATCAACACCTGTCTCCAGCCCCAATACATCATGTGGTAAATATATTGTC
>H2021/158 V15 .
TTACGGTAATTACCAGGGACAAGTCGGATGCTCATGTTCGTGATAAGACAATAAAAGTAA
AAAACTTAAGTACTTGTACTTATTTTTTCTATTTACTTACTTGACTTCTGTCGGAGGAAC
AGGGATGTAGCCGTAAACGTAAACATTCACAAAGTTATTGATCCACTCCCGAAAAGTTTT
ACTATAAAAAGAAAGGACATTTACTACCACGATGACGATAAGAGTAAGCATGATCAGCGA
GGGAACCCCCGCTTGTGAAAAGTGCACAAACTTGGTAACACCACACATATTTAATAGGTA
AAAATATTTATTATTTTTTAAGTGAACAGATTATCATAATTATTAACCATTACATTTTTA
TAGAACACGTCAGACATGTGTTCTTGTGTTCTTCTTTTCTGGGTCTTTTTCCGTTGGTGG
TCCCTTTGGTGTTTTTCGTTGGCGGCGAGGATTCTTGTTTCCTCTTCTGAGTACTCTGGT
TGTTCTACATCAGGAGTATTGACATGTTTTACATCCTCTGAACACTCGTGCTTTGCCTCG
GCAGCGAGCCTTCTCGATTGAGCCTTTGATCGTCTGCGATTTGCCACCCTTTCATCATGA
ATATGAATCATTTGCATTTTATACATATTCAACTTTTTCTTTTGTAGATCAGTCAGTACT
ATTTTGCGTGGTATCTGTTCGTGTTCTGGAAAGTTTTTGTCAAGATACTTCTGTACTCTT
GACGGATCAACACCTGTCTCCAGCCCCAATACATCATGTGGTAAATATATTGTC
>H2022/171 V15 .
TTACGGTAATTACCAGGGACAAGTCGGATGCTCATGTTTGTGATAAGACAATAAAAGTAA
AAAACTTAAGTACTTGTACTTATTTTTTCTATTTACTTACTTGACTTCTGTGGGAGGAAC
AGGGATGTAACCGTAAACGTAAACATTCACAAAGTTATTGATCCACTCCCGAAAAGTTTT
ACTATAAAAAGAAAGGACATTGACTACCACGATGACAATAAGAGTAAGCATGATCAGCGA
GGGAACCCCCGCCTGTGAAAAGTGTACAAACTTGGTAACACCACACATATTTAATAGGTA
AAAATATTTATTATTTTTTAAGTGAACAGATTATCATAATTATTAACCATTACATTTTTA
TAGAACACGTCAGACATGTGTTCTTGTGTTCTTCTTTTCTGGGTCTTTTTCCGTTGGTGG
TCCCTTTGGTGTTTTTCGTTGGCGGCGAGGATTCTTGTTTCCTCTTCTGAGTACTCTGGT
TGTTCTACATCAGGAGTATTGACATGTTTTACATCCTCTGAACACTCGTGCTTTGCCTCG
GCAGCGAGCCTTCTCGATTGAGCCTTTGATCGTCTGCGATTTGCCACCCTTTCATCATGA
ATATGAATCATTTGTATTTTATACATATTCAACTTTTTCTTTTGTAGATCAGTCAGGACT
ATTTTGCGTGGTATCTGTTCGTGTTCTGGAAAGTTTTTGTCAAGATACTTCTGTACTCTT
GACGGATCAACACCTGTCTCCAGCCCCAATACATCATGTGGTAAATATATTGTC
>H2022/172 V15 .
TTACGGTAATTACCAGGGACAAGTCGGATGCTCATGTTTGTGATAAGACAATAAAAGTAA
AAAACTTAAGTACTTGTACTTATTTTTTCTATTTACTTACTTGACTTCTGTGGGAGGAAC
AGGGATGTAACCGTAAACGTAAACATTCACAAAGTTATTGATCCACTCCCGAAAAGTTTT
ACTATAAAAAGAAAGGACATTGACTACCACGATGACAATAAGAGTAAGCATGATCAGCGA
GGGAACCCCCGCCTGTGAAAAGTGTACAAACTTGGTAACACCACACATATTTAATAGGTA
AAAATATTTATTATTTTTTAAGTGAACAGATTATCATAATTATTAACCATTACATTTTTA
TAGAACACGTCAGACATGTGTTCTTGTGTTCTTCTTTTCTGGGTCTTTTTCCGTTGGTGG
TCCCTTTGGTGTTTTTCGTTGGCGGCGAGGATTCTTGTTTCCTCTTCTGAGTACTCTGGT
TGTTCTACATCAGGAGTATTGACATGTTTTACATCCTCTGAACACTTGTGCTTTGCCTCG
GCAGCGAGCCTTCTCGATTGAGCCTTTGATCGTCTGCGATTTGCCACCCTTTCATCATGA
ATATGAATCATTTGCATTTTATACATATTCAACTTTTTCTTTTGTAGATCAGTCAGGACT
ATTTTGCGTGGTATCTGTTCGTGTTCTGGAAAGTTTTTGTCAAGATACTTCTGTACTCTT
GACGGATCAACACCTGTCTCCAGCCCCAATACATCATGTGGTAAATATATTGTC
>MR2016/103 V15 .
TTACGGTAATTACCAGGGACAAGTCGGATGCTCATGTTTGTGATAAGACAATAAAAGTAA
AAAACTTAAGTACTTGTACTTATTTTTTCTATTTACTTACTTGACTTCTGTGGGAGGAAC
AGGGATGTAACCGTAAACGTAAACATTCACAAAGTTATTGATCCACTCCCGAAAAGTTTT
ACTATAAAAAGAAAGGACATTGACTACCACGATGACAATAAGAGTAAGCATGATCAGCGA
GGGAACCCCCGCCTGTGAAAAGTGTACAAACTTGGTAACACCACACATATTTAATAGGTA
AAAATATTTATTATTTTTTAAGTGAACAGATTATCATAATTATTAACCATTACATTTTTA
TAGAACACGTCAGACATGTGTTCTTGTGTTCTTCTTTTCTGGGTCTTTTTCCGTTGGTGG
TCCCTTTGGTGTTTTTCGTTGGCGGCGAGGATTCTTGTTTCCTCTTCTGAGTACTCTGGT
TGTTCTACATCAGGAGTATTGACATGTTTTACATCCTCTGAACACTCGTGCTTTGCCTCG
GCAGCGAGCCTTCTCGATTGAGCCTTTGATCGTCTGCGATTTGCCACCCTTTCATCATGA
ATATGAATCATTTGTATTTTATACATATTCAACTTTTTCTTTTGTAGATCAGTCAGGACT
ATTTTGCGTGGTATCTGTTCGTGTTCTGGAAAGTTTTTGTCAAGATACTTCTGTACTCTT
GACGGATCAACACCTGTCTCCAGCCCCAATACATCATGTGGTAAATATATTGTC
>N2012/61 V15 .
TTACGGTAATTACCAGGGACAAGTCGGATGCTCATGTTTGTGATAAGACAATAAAAGTAA
AAAACTTAAGTACTTGTACTTATTTTTTCTATTTACTTACTTGACTTCTGTGGGAGGAAC
AGGGATGTAACCGTAAACGTAAACATTCACAAAGTTATTGATCCACTCCCGAAAAGTTTT
ACTATAAAAAGAAAGGACATTGACTACCACGATGACAATAAGAGTAAGCATGATCAGCGA
GGGAACCCCCGCTTGTGAAAAGTGCACAAACTTGGTAACACCACACATATTTAATAGGTA
AAAATATTTATTATTTTTTAAGTGAACAAATTATGATAATTATTAACCATTACATTTTTA
TAGAACACGTCAGACATGTGTTCTTTTGTTCTTCTTTTCTGGGTCTTTTTCCGTTGGTGG
TCCCTTTGGTGTTTTTCGTTGGCGGAGAGGATTCTTGTTTCCTCTTCTGAGTACTCTGGT
TGTTCTACATCAGGAGTATTGACATGTTTTACATCCTCTGAACACTCGTGCTTTGCCTCG
GCAGCGAGCCTTCTCGATTGAGCCTTTGATCGTCTGCGATTTGCCACCCTTTCATCATGA
ATATGAATCATTTGCATTTTATACATATTCAACTTTTTCTTTTGTAGATCAGTCAGTACT
ATTTTGCGTGGTATCTGTTCGTGTTCTGGAAAGTTTTTGTCAAGATACTTCTGTACTCTT
GACGGATCAACACCTGTCTCCAGCCCCAATACATCATGTGGTAAATATATTGTC
>NT2021/163 V15 .
TTACGGTAATTACCAGGGACAAGTCGGATGCTCATGTTTATGGTAAGATAATAAAAGTAA
AAAACTTAAGTACTTGTACTTATTTTTTCTATTTACTTACTTGACTTCTGTCGGAGGAAC
AGGGATATAGCCGTAAACGTAAACATTCACAAAGTTATTGATCCACTCCCGAAAAGTTTT
ACTATAAAAAGAAAGGACATTTACTACCACGATGACGATAAGAGTAAGCATGATCAGCGA
GGGAACCCCCGCTTGTGAAAAGTGCACAAACTTGGTAACACCACACATATTTAATAGGTA
AAAATATTTATTATTTTTTAAGTGAACAAATTATCATAATTATTAACCATTACATTTTTA
TAGAACACGTCAGACATGTGTTCTTTTGTTCTTCTTTTCTGGGTCTTTTTCCGTTGGTGG
TCCCTTTGGTGTTTTTCGCTGGCGGCGAGGATTCTTGTTTCCTCTTTTGAATGCTCGGGT
TGTTCTACATCAAGAGTATTGACATGTGTTACATCCTCTGAACACTCTTGTGCTGCCTCG
GCAGCGAGCCTTCTCGCTCGAGCCTTTGATAGTCGGCGATTTGCCACCCTTTCATCATGA
ACATGAATCATTTGCATTTTATACATATTCAACTTTTTCTTTTGTAGATCAGTCAGTACT
ATTTTGCGTGGTATTTGTTCGTGTTCTGGAAAGTTTTTGTCAAGATACTTCTGTACTCTT
GACGGATCAACACCTGTCTCCAGCCCCAATACATCATGTGGTAAATATATTGTC
>NT2021/164 V15 .
TTACGGTAATTACCAGGGACAAGTCGGATGCTCATGTTTATGGTAAGATAATAAAAGTAA
AAAACTTAAGTACTTGTACTTATTTTTTCTATTTACTTACTTGACTTCTGTCGGAGGAAC
AGGGATATAGCCGTAAACGTAAACATTCACAAAGTTATTGATCCACTCCCGAAAAGTTTT
ACTATAAAAAGAAAGGACATTTACTACCACGATGACGATAAGAGTAAGCATGATCAGCGA
GGGAACCCCCGCTTGTGAAAAGTGCACAAACTTGGTAACACCACACATATTTAATAGGTA
AAAATATTTATTATTTTTTAAGTGAACAAATTATCATAATTATTAACCATTACATTTTTA
TAGAACACGTCAGACATGTGTTCTTTTGTTCTTCTTTTCTGGGTCTTTTTCCGTTGGTGG
TCCCTTTGGTGTTTTTCGCTGGCGGCGAGGATTCTTGTTTCCTCTTTTGAATGCTCGGGT
TGTTCTACATCAAGAGTATTGACATGTGTTACATCCTCTGAACACTCTTGTGCTGCCTCG
GCAGCGAGCCTTCTCGCTCGAGCCTTTGATAGTCGGCGATTTGCCACCCTTTCATCATGA
ACATGAATCATTTGCATTTTATACATATTCAACTTTTTCTTTTGTAGATCAGTCAGTACT
ATTTTGCGTGGTATTTGTTCGGGTTCTGGAAAGTTTTTGTCAAGATACTTCTGTACTCTT
GACGGATCAACACCTGTCTCCAGCCCCAATACATCATGTGGAAAATATATTGTC
>NT2021/165 V15 .
TTACGGTAATTACCAGGGACAAGTCGGATGCTCATGTTTATGGTAAGATAATAAAAGTAA
AAAACTTAAGTACTTGTACTTATTTTTTCTATTTACTTACTTGACTTCTGTCGGAGGAAC
AGGGATATAGCCGTAAACGTAAACATTCACAAAGTTATTGATCCACTCCCGAAAAGTTTT
ACTATAAAAAGAAAGGACATTTACTACCACGATGACGATAAGAGTAAGCATGATCAGCGA
GGGAACCCCCGCTTGTGAAAAGTGCACAAACTTGGTAACACCACACATATTTAATAGGTA
AAAATATTTATTATTTTTTAAGTGAACAAATTATCATAATTATTAACCATTACATTTTTA
TAGAACACGTCAGACATGTGTTCTTTTGTTCTTCTTTTCTGGGTCTTTTTCCGTTGGTGG
TCCCTTTGGTGTTTTTCGCTGGCGGCGAGGATTCTTGTTTCCTCTTTTGAATGCTCGGGT
TGTTCTACATCAAGAGTATTGACATGTGTTACATCCTCTGAACACTCTTGTGCTGCCTCG
GCAGCGAGCCTTCTCGCTCGAGCCTTTGATAGTCGGCGATTTGCCACCCTTTCATCATGA
ACATGAATCATTTGCATTTTATACATATTCAACTTTTTCTTTTGTAGATCAGTCAGTACT
ATTTTGCGTGGTATTTGTTCGTGTTCTGGAAAGTTTTTGTCAAGATACTTCTGTACTCTT
GACGGATCAACACCTGTCTCCAGCCCCAATACATCATGTGGTAAATATATTGTC
>NT2021/166 V15 .
TTACGGTAATTACCAGGGACAAGTCGGATGCTCATGTTTATGGTAAGATAATAAAAGTAA
AAAACTTAAGTACTTGTACTTATTTTTTCTATTTACTTACTTGACTTCTGTCGGAGGAAC
AGGGATATAGCCGTAAACGTAAACATTCACAAAGTTATTGATCCACTCCCGAAAAGTTTT
ACTATAAAAAGAAAGGACATTTACTACCACGATGACGATAAGAGTAAGCATGATCAGCGA
GGGAACCCCCGCTTGTGAAAAGTGCACAAACTTGGTAACACCACACATATTTAATAGGTA
AAAATATTTATTATTTTTTAAGTGAACAAATTATCATAATTATTAACCATTACATTTTTA
TAGAACACGTCAGACATGTGTTCTTTTGTTCTTCTTTTCTGGGTCTTTTTCCGTTGGTGG
TCCCTTTGGTGTTTTTCGCTGGCGGCGAGGATTCTTGTTTCCTCTTTTGAATGCTCGGGT
TGTTCTACATCAAGAGTATTGACATGTGTTACATCCTCTGAACACTCTTGTGCTGCCTCG
GCAGCGAGCCTTCTCGCTCGAGCCTTTGATAGTCGGCGATTTGCCACCCTTTCATCATGA
ACATGAATCATTTGCATTTTATACATATTCAACTTTTTCTTTTGTAGATCAGTCAGTACT
ATTTTGCGTGGTATTTGTTCGTGTTCTGGAAAGTTTTTGTCAAGATACTTCTGTACTCTT
GACGGATCAACACCTGTCTCCAGCCCCAATACATCATGTGGTAAATATATTGTC
>R2007/11 V15 .
TTACGGTAATTACCAGGGACAAGTCGGATGCTCATGTTTGTGATAAGACAATAAAAGTAA
AAAACTTAAGTACTTGTACTTATTTTTTCTATTTACTTACTTGACTTCTGTGGGAGGAAC
AGGGATGTAACCGTAAACGTAAACATTCACAAAGTTATTGATCCACTCCCGAAAAGTTTT
ACTATAAAAAGAAAGGACATTGACTACCACGATGACAATAAGAGTAAGCATGATCAGCGA
GGGAACCCCCGCCTGTGAAAAGTGTACAAACTTGGTAACACCACACATATTTAATAGGTA
AAAATATTTATTATTTTTTAAGTGAACAGATTATCATAATTATTAACCATTACATTTTTA
TAGAACACGTCAGACATGTGTTCTTGTGTTCTTCTTTTCTGGGTCTTTTTCCGTTGGTGG
TCCCTTTGGTGTTTTTCGTTGGCGGCGAGGATTCTTGTTTCCTCTTCTGAGTACTCTGGT
TGTTCTACATCAGGAGTATTGACATGTTTTACATCCTCTGAACACTCGTGCTTTGCCTCG
GCAGCGAGCCTTCTCGATTGAGCCTTTGATCGTCTGCGATTTGCCACCCTTTCATCATGA
ATATGAATCATTTGCATTTTATACATATTCAACTTTTTCTTTTGTAGATCAGTCAGGACT
ATTTTGCGTGGTATCTGTTCGTGTTCTGGAAAGTTTTTGTCAAGATACTTCTGTACTCTT
GACGGATCAACACCTGTCTCCAGCCCCAATACATCATGTGGTAAATATATTGTC
>R2020/141 V15 .
TTACGGTAATTACCAGGGACAAGTCGGATGCTCATGTTTGTGATAAGACAATAAAAGTAA
AAAACTTAAGTACTTGTACTTATTTTTTCTATTTACTTACTTGACTTCTGTGGGAGGAAC
AGGGATGTAACCGTAAACGTAAACATTCACAAAGTTATTGATCCACTCCCGAAAAGTTTT
ACTATAAAAAGAAAGGACATTGACTACCACGATGACAATAAGAGTAAGCATGATCAGCGA
GGGAACCCCCGCCTGTGAAAAGTGTACAAACTTGGTAACACCACACATATTTAATAGGTA
AAAATATTTATTATTTTTTAAGTGAACAGATTATCATAATTATTAACCATTACATTTTTA
TAGAACACGTCAGACATGTGTTCTTGTGTTCTTCTTTTCTGGGTCTTTTTCCGTTGGTGG
TCCCTTTGGTGTTTTTCGTTGGCGGCGAGGATTCTTGTTTCCTCTTCTGAGTACTCTGGT
TGTTCTACATCAGGAGTATTGACATGTTTTACATCCTCTGAACACTTGTGCTTTGCCTCG
GCAGCGAGCCTTCTCGATTGAGCCTTTGATCGTCTGCGATTTGCCACCCTTTCATCATGA
ATATGAATCATTTGCATTTTATACATATTCAACTTTTTCTTTTGTAGATCAGTCAGGACT
ATTTTGCGTGGTATCTGTTCGTGTTCTGGAAAGTTTTTGTCAAGATACTTCTGTACTCTT
GACGGATCAACACCTGTCTCCAGCCCCAATACATCATGTGGTAAATATATTGTC
>R2020/142 V15 .
TTACGGTAATTACCAGGGACAAGTCGGATGCTCATGTTTGTGATAAGACAATAAAAGTAA
AAAACTTAAGTACTTGTACTTATTTTTTCTATTTACTTACTTGACTTCTGTGGGAGGAAC
AGGGATGTAACCGTAAACGTAAACATTCACAAAGTTATTGATCCACTCCCGAAAAGTTTT
ACTATAAAAAGAAAGGACATTGACTACCACGATGACAATAAGAGTAAGCATGATCAGCGA
GGGAACCCCCGCCTGTGAAAAGTGTACAAACTTGGTAACACCACACATATTTAATAGGTA
AAAATATTTATTATTTTTTAAGTGAACAGATTATCATAATTATTAACCATTACATTTTTA
TAGAACACGTCAGACATGTGTTCTTGTGTTCTTCTTTTCTGGGTCTTTTTCCGTTGGTGG
TCCCTTTGGTGTTTTTCGTTGGCGGCGAGGATTCTTGTTTCCTCTTCTGAGTACTCTGGT
TGTTCTACATCAGGAGTATTGACATGTTTTACATCCTCTGAACACTTGTGCTTTGCCTCG
GCAGCGAGCCTTCTCGATTGAGCCTTTGATCGTCTGCGATTTGCCACCCTTTCATCATGA
ATATGAATCATTTGCATTTTATACATATTCAACTTTTTCTTTTGTAGATCAGTCAGGACT
ATTTTGCGTGGTATCTGTTCGTGTTCTGGAAAGTTTTTGTCAAGATACTTCTGTACTCTT
GACGGATCAACACCTGTCTCCAGCCCCAATACATCATGTGGTAAATATATTGTC
>R2020/143 V15 .
TTACGGTAATTACCAGGGACAAGTCGGATGCTCATGTTTGTGATAAGACAATAAAAGTAA
AAAACTTAAGTACTTGTACTTATTTTTTCTATTTACTTACTTGACTTCTGTGGGAGGAAC
AGGGATGTAACCGTAAACGTAAACATTCACAAAGTTATTGATCCACTCCCGAAAAGTTTT
ACTATAAAAAGAAAGGACATTGACTACCACGATGACAATAAGAGTAAGCATGATCAGCGA
GGGAACCCCCGCCTGTGAAAAGTGTACAAACTTGGTAACACCACACATATTTAATAGGTA
AAAATATTTATTATTTTTTAAGTGAACAGATTATCATAATTATTAACCATTACATTTTTA
TAGAACACGTCAGACATGTGTTCTTGTGTTCTTCTTTTCTGGGTCTTTTTCCGTTGGTGG
TCCCTTTGGTGTTTTTCGTTGGCGGCGAGGATTCTTGTTTCCTCTTCTGAGTACTCTGGT
TGTTCTACATCAGGAGTATTGACATGTTTTACATCCTCTGAACACTTGTGCTTTGCCTCG
GCAGCGAGCCTTCTCGATTGAGCCTTTGATCGTCTGCGATTTGCCACCCTTTCATCATGA
ATATGAATCATTTGCATTTTATACATATTCAACTTTTTCTTTTGTAGATCAGTCAGGACT
ATTTTGCGTGGTATCTGTTCGTGTTCTGGAAAGTTTTTGTCAAGATACTTCTGTACTCTT
GACGGATCAACACCTGTCTCNAGCCCCAATACATCATGTGGTAAATANATTGTC
>SF2008/21 V15 .
TTACGGTAATTACCAGGGACAAGTCGGATGCTCATGTTTGTGATAAGACAATAAAAGTAA
AAAACTTAAGTACTTGTACTTATTTTTTCTATTTACTTACTTGACTTCTGTGGGAGGAAC
AGGGATGTAACCGTAAACGTAAACATTCACAAAGTTATTGATCCACTCCCGAAAAGTTTT
ACTATAAAAAGAAAGGACATTGACTACCACGATGACAATAAGAGTAAGCATGATCAGCGA
GGGAACCCCCGCCTGTGAAAAGTGTACAAACTTGGTAACACCACACATATTTAATAGGTA
AAAATATTTATTATTTTTTAAGTGAACAGATTATCATAATTATTAACCATTACATTTTTA
TAGAACACGTCAGACATGTGTTCTTGTGTTCTTCTTTTCTGGGTCTTTTTCCGTTGGTGG
TCCCTTTGGTGTTTTTCGTTGGCGGCGAGGATTCTTGTTTCCTCTTCTGAGTACTCTGGT
TGTTCTACATCAGGAGTATTGACATGTTTTACATCCTCTGAACACTTGTGCTTTGCCTCG
GCAGCGAGCCTTCTCGATTGAGCCTTTGATCGTCTGCGATTTGCCACCCTTTCATCATGA
ATATGAATCATTTGCATTTTATACATATTCAACTTTTTCTTTTGTAGATCAGTCAGGACT
ATTTTGCGTGGTATCTGTTCGTGTTCTGGAAAGTTTTTGTCAAGATACTTCTGTACTCTT
GACGGATCAACACCTGTCTCCAGCCCCAATACATCATGTGGTAAATATATTGTC
>SF2010/41 V15 .
TTACGGTAATTACCAGGGACAAGTCGGATGCTCATGTTTGTGATAAGACAATAAAAGTAA
AAAACTTAAGTACTTGTACTTATTTTTTCTATTTACTTACTTGACTTCTGTCGGAGGAAC
AGGGATGTAACCGTAAACGTAAACATTCACAAAGTTATTGATCCACTCCCGAAAAGTTTT
ACTATAAAAAGAAAGGACATTGACTACCACGATGACAATAAGAGTAAGCATGATCAGCGA
GGGAACCCCCGCCTGTGAAAAGTGTACAAACTTGGTAACACCACACATATTTAATAGGTA
AAAATATTTATTATTTTTTAAGTGAACAGATTATCATAATTATTAACCATTACATTTTTA
TAGAACACGTCAGACATGTGTTCTTGTGTTCTTCTTTTCTGGGTCTTTTTCCGTTGGTGG
TCCCTTTGGTGTTTTTCGTTGGCGGCGAGGATTCTTGTTTCCTCTTCTGAGTACTCTGGT
TGTTCTACATCAGGAGTATTGACATGTTTTACATCCTCTGAACACTTGTGCTTTGCCTCG
GCAGCGAGCCTTCTCGATTGAGCCTTTGATCGTCTGCAATTTGCCACCCTTTCATCATGA
ATATGAATCATTTGCATTTTATACATATTCAACTTTTTCTTTTGTAGATCAGTCAGGACT
ATTTTGCGTGGTATCTGTTCGTGTTCTGGAAAGTTTTTGTCAAGATACTTCTGTACTCTT
GACGGATCAACACCTGTCTCCAGCCCCAATACATCATGTGGTAAATATATTGTC
>SF2015/96 V15 .
TTACGGTAATTACCAGGGACAAGTCGGATGCTCATGTTTATGGTAAGATAATAAAAGTAA
AAAACTTAAGTACTTGTACTTATTTTTTCTATTTACTTACTTGACTTCTGTCGGAGGAAC
AGGGATATAGCCGTAAACGTAAACATTCACAAAGTTATTGATCCACTCCCGAAAAGTTTT
ACTATAAAAAGAAAGGACATTTACTACCACGATGACAATAAAAGTTAGCATGATCAGCGA
GGGAACCCCCGCTTGTGAAAAGTGCACAAACTTGGTAACACCACACATATTTAATAGGTA
AAAATATTTATTATTTTTTAAGTGAACAAATTATCATAATTATTAACCATTACATTTTTA
TAGAACACGTCAGACATGTGTTCTTTTGTTCTTCTTTTCTGGGTCTTTTTCCGTTGGTGG
TCCCTTTGGTGTTTTTCGCTGGCGGCGAGGATTCTTGTTTCCTCTTTTGAATACTCGGGT
TGTTCTACATCAAGAGTATTGACATGTTTTACATCCTCTGAACACTCTTGTGCTGCCTCG
GCAGCGAGCCTTCTCGCTCGAGCCTTTGATAGTCGGCGATTTGCCACCCTTTCATCATGA
ACATGAATCATTTGCATTTTATACATATTCAACTTTTTCTTTTGTAGATCAGTCAGGACT
ATTTTGCGTGGGATTTGTTCGTGTTCTGGAAAGTTTTTGTCAAGATACTTCTGTACTCTT
GACGGATCAACACCTGTCTCCAGCCCCAATACATCATGTGGTAAATATATTGTC
>ST2021/162 V15 .
TTACGGTAATTACCAGGGACAAGTCGGATGCTCATGTTTATGGTAAGATAATAAAAGTAA
AAAACTTAAGTACTTGTACTTATTTTTTCTATTTACTTACTTGACTTCTGTCGGAGGAAC
AGGGATATAGCCGTAAACGTAAACATTCACAAAGTTATTGATCCACTCCCGAAAAGTTTT
ACTATAAAAAGAAAGGACATTTACTACCACGATGACGATAAGAGTAAGCATGATCAGCGA
GGGAACCCCCGCTTGTGAAAAGTGCACAAACTTGGTAACACCACACATATTTAATAGGTA
AAAATATTTATTATTTTTTAAGTGAACAAATTATCATAATTATTAACCATTACATTTTTA
TAGAACACGTCAGACATGTGTTCTTTTGTTCTTCTTTTCTGGGTCTTTTTCCGTTGGTGG
TCCCTTTGGTGTTTTTCGCTGGCGGCGAGGATTCTTGTTTCCTCTTTTGAATGCTCGGGT
TGTTCTACATCAAGAGTATTGACATGTGTTACATCCTCTGAACACTCTTGTGCTGCCTCG
GCAGCGAGCCTTCTCGCTCGAGCCTTTGATAGTCGGCGATTTGCCTCCCTTTCATCATGA
ACATGAATCATTTGCATTTTATACATATTCAACTTTTTCTTTTGTAGATCAGTCAGTACT
ATTTTGCGTGGTATTTGTTCGGGTTCTGGAAAGTTTTTGTCAAGATACTTCTGTACTCTT
GACGGATCAACACCTGTCTCCAGCCCCAATACATCATGTGGAAAATATATTGTC
>T2009/31 V15 .
TTACGGTAATTACCAGGGACAAGTCGGATGCTCATGTTTGTGATAAGACAATAAAAGTAA
AAAACTTAAGTACTTGTACTTATTTTTTCTATTTACTTACTTGACTTCTGTGGGAGGAAC
AGGGATGTAACCGTAAACGTAAACATTCACAAAGTTATTGATCCACTCCCGAAAAGTTTT
ACTATAAAAAGAAAGGACATTGACTACCACGATGACAATAAGAGTAAGCATGATCAGCGA
GGGAACCCCCGCCTGTGAAAAGTGTACAAACTTGGTAACACCACACATATTTAATAGGTA
AAAATATTTATTATTTTTTAAGTGAACAGATTATCATAATTATTAACCATTACATTTTTA
TAGAACACGTCAGACATGTGTTCTTGTGTTCTTCTTTTCTGGGTCTTTTTCCGTTGGTGG
TCCCTTTGGTGTTTTTCGTTGGCGGCGAGGATTCTTGTTTCCTCTTCTGAGTACTCTGGT
TGTTCTACATCAGGAGTATTGACATGTTTTACATCCTCTGAACACTCGTGCTTTGCCTCG
GCAGCGAGCCTTCTCGATTGAGCCTTTGATCGTCTGCGATTTGCCACCCTTTCATCATGA
ATATGAATCATTTGCATTTTATACATATTCAACTTTTTCTTTTGTAGATCAGTCAGGACT
ATTTTGCGTGGTATCTGTTCGTGTTCTGGAAAGTTTTTGTCAAGATACTTCTGTACTCTT
GACGGATCAACACCTGTCTCCAGCCCCAATACATCATGTGGTAAATATATTGTC
>T2011/51 V15 .
TTACGGTAATTACCAGGGACAAGTCGGATGCTCATGTTTGTGATAAGACAATAAAAGTAA
AAAACTTAAGTACTTGTACTTATTTTTTCTATTTACTTACTTGACTTCTGTGGGAGGAAC
AGGGATGTAACCGTAAACGTAAACATTCACAAAGTTATTGATCCACTCCCGAAAAGTTTT
ACTATAAAAAGAAAGGACATTGACTACCACGATGACAATAAGAGTAAGCATGATCAGCGA
GGGAACCCCCGCCTGTGAAAAGTGTACAAACTTGGTAACACCACACATATTTAATAGGTA
AAAATATTTATTATTTTTTAAGTGAACAGATTATCATAATTATTAACCATTACATTTTTA
TAGAACACGTCAGACATGTGTTCTTGTGTTCTTCTTTTCTGGGTCTTTTTCCGTTGGTGG
TCCCTTTGGTGTTTTTCGTTGGCGGCGAGGATTCTTGTTTCCTCTTCTGAGTACTCTGGT
TGTTCTACATCAGGAGTATTGACATGTTTTACATCCTCTGAACACTCGTGCTTTGCCTCG
GCAGCGAGCCTTCTCGATTGAGCCTTTGATCGTCTGCGATTTGCCACCCTTTCATCATGA
ATATGAATCATTTGCATTTTATACATATTCAACTTTTTCTTTTGTAGATCAGTCAGGACT
ATTTTGCGTGGTATCTGTTCGTGTTCTGGAAAGTTTTTGTCAAGATACTTCTGTACTCTT
GACGGATCAACACCTGTCTCCAGCCCCAATACATCATGTGGTAAATATATTGTC
>T2013/71 V15 .
TTACGGTAATTACCAGGGACAAGTCGGATGCTCATGTTTGTGATAAGACAATAAAAGTAA
AAAACTTAAGTACTTGTACTTATTTTTTCTATTTACTTACTTGACTTCTGTGGGAGGAAC
AGGGATGTAACCGTAAACGTAAACATTCACAAAGTTATTGATCCACTCCCGAAAAGTTTT
ACTATAAAAAGAAAGGACATTGACTACCACGATGACAATAAGAGTAAGCATGATCAGCGA
GGGAACCCCCGCCTGTGAAAAGTGTACAAACTTGGTAACACCACACATATTTAATAGGTA
AAAATATTTATTATTTTTTAAGTGAACAGATTATCATAATTATTAACCATTACATTTTTA
TAGAACACGTCAGACATGTGTTCTTGTGTTCTTCTTTTCTGGGTCTTTTTCCGTTGGTGG
TCCCTTTGGTGTTTTTCGTTGGCGGCGAGGATTCTTGTTTCCTCTTCTGAGTACTCTGGT
TGTTCTACATCAGGAGTATTGACATGTTTTACATCCTCTGAACACTCGTGCTTTGCCTCG
GCAGCGAGCCTTCTCGATTGAGCCTTTGATCGTCTGCGATTTGCCACCCTTTCATCATGA
ATATGAATCATTTGCATTTTATACATATTCAACTTTTTCTTTTGTAGATCAGTCAGGACT
ATTTTGCGTGGTATCTGTTCGTGTTCTGGAAAGTTTTTGTCAAGATACTTCTGTACTCTT
GACGGATCAACACCTGTCTCCAGCCCCAATACATCATGTGGTAAATATATTGTC
>T2013/72 V15 .
TTACGGTAATTACCAGGGACAAGTCGGATGCTCATGTTTGTGATAAGACAATAAAAGTAA
AAAACTTAAGTACTTGTACTTATTTTTTCTATTTACTTACTTGACTTCTGTGGGAGGAAC
AGGGATGTAACCGTAAACGTAAACATTCACAAAGTTATTGATCCACTCCCGAAAAGTTTT
ACTATAAAAAGAAAGGACATTGACTACCACGATGGCAATAAGAGTAAGCATGATCAGCGA
GGGAACCCCCGCCTGTGAAAAGTGTACAAACTTGGTAACACCACACATATTTAATAGGTA
AAAATATTTATTATTTTTTAAGTGAACAGATTATCATAATTATTAACCATTACATTTTTA
TAGAACATGTCAGACATGTGTTCTTGTGTTCTTCTTTTCTGGGTCTTTTTCCGTTGGTGG
TCCCTTTGGTGTTTTTCGTTGGCGGCGAGGATTCTTGTTTCCTCTTCTGAGTACTCTGGT
TGTTCTACATCAGGAGTATTGACATGTTTTACATCCTCTGAACACTCGTGCTTTGCCTCG
GCAGCGAGCCTTCTCGATTGAGCCTTTGATCGTCTGCGATTTGCCACCCTTTCATCATGA
ATATGAATCATTTGCATTTTATACATATTCAACTTTTTCTTTTGTAGATCAGTCAGGACT
ATTTTGCGTGGTATCTGTTCGTGTTCTGGAAAGTTTTTGTCAAGATACTTCTGTACTCTT
GACGGATCAACACCTGTCTCCAGCCCCAATACATCATGTGGTAAATATATTGTC
>T2013/74 V15 .
TTACGGTAATTACCAGGGACAAGTCGGATGCTCATGTTTGTGATAAGACAATAAAAGTAA
AAAACTTAAGTACTTGTACTTATTTTTTCTATTTACTTACTTGACTTCTGTGGGAGGAAC
AGGGATGTAACCGTAAACGTAAACATTCACAAAGTTATTGATCCACTCCCGAAAAGTTTT
ACTATAAAAAGAAAGGACATTGACTACCACGATGACAATAAGAGTAAGCATGATCAGCGA
GGGAACCCCCGCCTGTGAAAAGTGTACAAACTTGGTAACACCACACATATTTAATAGGTA
AAAATATTTATTATTTTTTAAGTGAACAGATTATCATAATTATTAACCATTACATTTTTA
TAGAACACGTCAGACATGTGTTCTTGTGTTCTTCTTTTCTGGGTCTTTTTCCGTTGGTGG
TCCCTTTGGTGTTTTTCGTTGGCGGCGAGGATTCTTGTTTCCTCTTCTGAGTACTCTGGT
TGTTCTACATCAGGAGTATTGACATGTTTTACATCCTCTGAACACTCGTGCTTTGCCTCG
GCAGCGAGCCTTCTCGATTGAGCCTTTGATCGTCTGCGATTTGCCACCCTTTCATCATGA
ATATGAATCATTTGCATTTTATACATATTCAACTTTTTCTTTTGTAGATCAGTCAGGACT
ATTTTGCGTGGTATCTGTTCGTGTTCTGGAAAGTTTTTGTCAAGATACTTCTGTACTCTT
GACGGATCAACACCTGTCTCCAGCCCCAATACATCATGTGGTAAATATATTGTC
>T2013/76 V15 .
TTACGGTAATTACCAGGGACAAGTCGGATGCTCATGTTTGTGATAAGACAATAAAAGTAA
AAAACTTAAGTACTTGTACTTATTTTTTCTATTTACTTACTTGACTTCTGTGGGAGGAAC
AGGGATGTAACCGTAAACGTAAACATTCACAAAGTTATTGATCCACTCCCGAAAAGTTTT
ACTATAAAAAGAAAGGACATTGACTACCACGATGACAATAAGAGTAAGCATGATCAGCGA
GGGAACCCCCGCCTGTGAAAAGTGTACAAACTTGGTAACACCACACATATTTAATAGGTA
AAAATATTTATTATTTTTTAAGTGAACAGATTATCATAATTATTAACCATTACATTTTTA
TAGAACACGTCAGACATGTGTTCTTGTGTTCTTCTTTTCTGGGTCTTTTTCCGTTGGTGG
TCCCTTTGGTGTTTTTCGTTGGCGGCGAGGATTCTTGTTTCCTCTTCTGAGTACTCTGGT
TGTTCTACATCAGGAGTATTGACATGTTTTACATCCTCTGAACACTCGTGCTTTGCCTCG
GCAGCGAGCCTTCTCGATTGAGCCTTTGATCGTCTGCGATTTGCCACCCTTTCATCATGA
ATATGAATCATTTGCATTTTATACATATTCAACTTTTTCTTTTGTAGATCAGTCAGGACT
ATTTTGCGTGGTATCTGTTCGTGTTCTGGAAAGTTTTTGTCAAGATACTTCTGTACTCTT
GACGGATCAACACCTGTCTCCAGCCCCAATACATCATGTGGTAAATATATTGTC
>T2014/81 V15 .
TTACGGTAATTACCAGGGACAAGTCGGATGCTCATGTTTGTGATAAGACAATAAAAGTAA
AAAACTTAAGTACTTGTACTTATTTTTTCTATTTACTTACTTGACTTCTGTGGGAGGAAC
AGGGATGTAACCGTAAACGTAAACATTCACAAAGTTATTGATCCACTCCCGAAAAGTTTT
ACTATAAAAAGAAAGGACATTGACTACCACGATGACAATAAGAGTAAGCATGATCAGCGA
GGGAACCCCCGCCTGTGAAAAGTGTACAAACTTGGTAACACCACACATATTTAATAGGTA
AAAATATTTATTATTTTTTAAGTGAACAGATTATCATAATTATTAACCATTACATTTTTA
TAGAACACGTCAGACATGTGTTCTTGTGTTCTTCTTTTCTGGGTCTTTTTCCGTTGGTGG
TCCCTTTGGTGTTTTTCGTTGGCGGCGAGGATTCTTGTTTCCTCTTCTGAGTACTCTGGT
TGTTCTACATCAGGAGTATTGACATGTTTTACATCCTCTGAACACTCGTGCTTTGCCTCG
GCAGCGAGCCTTCTCGATTGAGCCTTTGATCGTCTGCGATTTGCCACCCTTTCATCATGA
ATATGAATCATTTGCATTTTATACATATTCAACTTTTTCTTTTGTAGATCAGTCAGGACT
ATTTTGCGTGGTATCTGTTCGTGTTCTGGAAAGTTTTTGTCAAGATACTTCTGTACTCTT
GACGGATCAACACCTGTCTCCAGCCCCAATACATCATGTGGTAAATATATTGTC
>T2016/104 V15 .
TTACGGTAATTACCAGGGACAAGTCGGATGCTCATGTTTGTGATAAGACAATAAAAGTAA
AAAACTTAAGTACTTGTACTTATTTTTTCTATTTACTTACTTGACTTCTGTGGGAGGAAC
AGGGATGTAACCGTAAACGTAAACATTCACAAAGTTATTGATCCACTCCCGAAAAGTTTT
ACTATAAAAAGAAAGGACATTGACTACCACGATGACAATAAGAGTAAGCATGATCAGCGA
GGGAACCCCCGCCTGTGAAAAGTGTACAAACTTGGTAACACCACACATATTTAATAGGTA
AAAATATTTATTATTTTTTAAGTGAACAGATTATCATAATTATTAACCATTACATTTTTA
TAGAACACGTCAGACATGTGTTCTTGTGTTCTTCTTTTCTGGGTCTTTTTCCGTTGGTGG
TCCCTTTGGTGTTTTTCGTTGGCGGCGAGGATTCTTGTTTCCTCTTCTGAGTACTCTGGT
TGTTCTACATCAGGAGTATTGACATGTTTTACATCCTCTGAACACTCGTGCTTTGCCTCG
GCAGCGAGCCTTCTCGATTGAGCCTTTGATCGTCTGCGATTTGCCACCCTTTCATCATGA
ATATGAATCATTTGCATTTTATACATATTCAACTTTTTCTTTTGTAGATCAGTCAGGACT
ATTTTGCGTGGTATCTGTTCGTGTTCTGGAAAGTTTTTGTCAAGATACTTCTGTACTCTT
GACGGATCAACACCTGTCTCCAGCCCCAATACATCATGTGGTAAATATATTGTC
>T2016/108 V15 .
TTACGGTAATTACCAGGGACAAGTCGGATGCTCATGTTTGTGATAAGACAATAAAAGTAA
AAAACTTAAGTACTTGTACTTATTTTTTCTATTTACTTACTTGACTTCTGTGGGAGGAAC
AGGGATGTAACCGTAAACGTAAACATTCACAAAGTTATTGATCCACTCCCGAAAAGTTTT
ACTATAAAAAGAAAGGACATTGACTACCACGATGACAATAAGAGTAAGCATGATCAGCGA
GGGAACCCCCGCCTGTGAAAAGTGTACAAACTTGGTAACACCACACATATTTAATAGGTA
AAAATATTTATTATTTTTTAAGTGAACAGATTATCATAATTATTAACCATTACATTTTTA
TAGAACACGTCAGACATGTGTTCTTGTGTTCTTCTTTTCTGGGTCTTTTTCCGTTGGTGG
TCCCTTTGGTGTTTTTCGTTGGCGGCGAGGATTCTTGTTTCCTCTTCTGAGTACTCTGGT
TGTTCTACATCAGGAGTATTGACATGTTTTACATCCTCTGAACACTCGTGCTTTGCCTCG
GCAGCGAGCCTTCTCGATTGAGCCTTTGATCGTCTGCGATTTGCCACCCTTTCATCATGA
ATATGAATCATTTGCATTTTATACATATTCAACTTTTTCTTTTGTAGATCAGTCAGGACT
ATTTTGCGTGGTATCTGTTCGTGTTCTGGAAAGTTTTTGTCAAGATACTTCTGTACTCTT
GACGGATCAACACCTGTCTCCAGCCCCAATACATCATGTGGTAAATATATTGTC
>V2021/161 V15 .
TTACGGTAATTACCAGGGACAAGTCGGATGCTCATGTTTGTGATAAGACAATAAAAGTAA
AAAACTTAAGTACTTGTACTTATTTTTTCTATTTACTTACTTGACTTCTGTGGGAGGAAC
AGGGATGTAACCGTAAACGTAAACATTCACAAAGTTATTGATCCACTCCCGAAAAGTTTT
ACTATAAAAAGAAAGGACATTGACTACCACGATGACAATAAGAGTAAGCATGATCAGCGA
GGGAACCCCCGCCTGTGAAAAGTGTACAAACTTGGTAACACCACACATATTTAATAGGTA
AAAATATTTATTATTTTTTAAGTGAACAGATTATCATAATTATTAACCATTACATTTTTA
TAGAACACGTCAGACATGTGTTCTTGTGTTCTTCTTTTCTGGGTCTTTTTCCGTTGGTGG
TCCCTTTGGTGTTTTTCGTTGGCGGCGAGGATTCTTGTTTCCTCTTCTGAGTACTCTGGT
TGTTCTACATCAGGAGTATTGACATGTTTTACATCCTCTGAACACTCGTGCTTTGCCTCG
GCAGCGAGCCTTCTCGATTGAGCCTTTGATCGTCTGCGATTTGCCACCCTTTCATCATGA
ATATGAATCATTTGTATTTTATACATATTCAACTTTTTCTTTTGTAGATCAGTCAGTACT
ATTTTGCGTGGTATCTGTTCGTGTTCTGGAAAGTTTTTGTCAAGATACTTCTGTACTCTT
GACGGATCAACACCTGTCTCCAGCCCCAATACATCATGTGGTAAATATATTGTC
>V2022/173 V15 .
TTACGGTAATTACCAGGGACAAGTCGGATGCTCATGTTTGTGATAAGACAATAAAAGTAA
AAAACTTAAGTACTTGTACTTATTTTTTCTATTTACTTACTTGACTTCTGTGGGAGGAAC
AGGGATGTAACCGTAAACGTAAACATTCACAAAGTTATTGATCCACTCCCGAAAAGTTTT
ACTATAAAAAGAAAGGACATTGACTACCACGATGACAATAAGAGTAAGCATGATCAGCGA
GGGAACCCCCGCCTGTGAAAAGTGTACAAACTTGGTAACACCACACATATTTAATAGGTA
AAAATATTTATTATTTTTTAAGTGAACAGATTATCATAATTATTAACCATTACATTTTTA
TAGAACACGTCAGACATGTGTTCTTGTGTTCTTCTTTTCTGGGTCTTTTTCCGTTGGTGG
TCCCTTTGGTGTTTTTCGTTGGCGGCGAGGATTCTTGTTTCCTCTTCTGAGTACTCTGGT
TGTTCTACATCAGGAGTATTGACATGTTTTACATCCTCTGAACACTTGTGCTTTGCCTCG
GCAGCGAGCCTTCTCGATTGAGCCTTTGATCGTCTGCGATTTGCCACCCTTTCATCATGA
ATATGAATCATTTGCATTTTATACATATTCAACTTTTTCTTTTGTAGATCAGTCAGGACT
ATTTTGCGTGGTATCTGTTCGTGTTCTGGAAAGTTTTTGTCAAGATACTTCTGTACTCTT
GACGGATCAACACCTGTCTCCAGCCCCAATACATCATGTGGTAAATATATTGTC
>DK2010/43 V16 .
AATTTCAAGCAGGTCTTTTGTATGATCTCGATGGAACACTGGGTAACATGTGGTTCTCAA
TGTCCAGTTTCTGTCCGAGGACACTTCATGAAGGTGTTTGTGGATGTTCACAACAACCAA
GAGTGTAACAACCCTGACTTTGTCGGAGGACTCAGGGACTCTGATACATTCTGGGATAAA
ATCAACCCAGCTGGTCCAGACGTCTCAGCAATGATTGACACGACAATGGAGCTCTTGAAA
GATCTGGAACATGGTATTCAGACAGACACCCAGATCCGTGATTCCTTCGTACCGGGTCAG
GTCAGGAGATCTCCTGCTTACGTGTCAGGAATCTACAACGGACTGGCTTCTTGTTTCATG
AGAGGGTCGAGTCTCAGTCGTTCCCAGGGAGTGTTCCCCGATGACATGATACATCCTTCC
TGTAGAGACACCACAGGACCTCGGTCGTTCGGAGAAGATTTTGATGACTATGATCATGAT
CACATGCTCCTGGATTACACCCACATGACCATGGAACGATTCGGTTCTTTTCTTGGGTCA
CTGGATTCTTACAACAATCTCAAAGCAGGCAAAAACCCGGTGTTTGTGTTCGGGACCGAC
TTCTGGAAACTGAAATGTGTACTGACTGTCCTGGAAAGTCACTGCCCTACCGACTTCATG
ACC
>FM2016/105 V16 .
AATTTCAAGCAGGTCTTTTGTATGATCTCGATGGAACACTGGGTAACATGTGGTTCTCAA
TGTCCAGTTTCTGTCCGAGGACACTTCATGAAGGTGTTTGTGGATGTTCACAACAACCAA
GAGTGTAACAACTCTGACTTTGTCAGAGGACTCAGGGACTCTGAGTCATTCTGGGATAAC
ATCAACCCTGTTGGTCCAGACGTCTCTGTAATGATTGACACGACAATGGAGCTCTTGAAA
GATCTGGAACATGGTATTCAGACAGACACCCAGATCCGTGATTCCTTCATGCAGGGTCAG
GTCAGGAGATCTCCTGCTTACGTGTCAGGAATCTACAACGGACTGGCTTCTTGTTTCATG
AGAGGGTCGAGTCTCAGTCGTTCCCAGGGAGTGTTCCCCGATGACATGGTACATCCTTCT
TGTAGAGACACCACAGGACCTCGGTTGTTCGGAGAAGATTTTGATGACTATGATCATGAT
CACATGCTCCTGGATTACACCCACATGACCCTGGAACGATTCGGTTCTTTTCTTGGGTCA
TTGGATTCTTACAACAATCTCAAAGCAGGCAAAAACCCGGTGTTTGTGTTCGGGACCGAC
TTCTGGAAACTGAAATGTGTACTGTCTGTCCTGGAAAGTCACTGCCCTACCGACTTCATG
ACC
>FM2021/160 V16 .
AATTTCAAGCAGGTCTTTTGTATGATCTCGATGGAACACTGGGTAACATGTGGTTCTCAA
TGTCCAGTTTCTGTCCGAGGACACTTCATGAAGGTGTTTGTGGATGTTCACAACAACCAA
GAGTGTAACAACTCTGACTTTGTCAGAGGACTCAGGGACTCTGAGTCATTCTGGGATAAC
ATCAACCCTGTTGGTCCAGACGTCTCTGTAATGATTGACACGACAATGGAGCTCTTGAAA
GATCTGGAACATGGTATTCAGACAGTCCCCCAGATCCGTGATTCCTTCATGTCGGGTCCG
GTCAGGAGATCTCCTGCTTACGTGTCAGGAATCTACAACGGACTGGCTTCTTGTTTCATG
AGAGGGTCGAGTCTCAGTCGTTCCCAGGGAGTGTTCCCCGATGACATGGTACATCCTTCT
TGTAGAGACACCACAGGACCTCGGTTGTTCGGAGAAGATTTTGATGACTATGATCATGAT
CACATGCTCCTGGATTACACCCACATGACCCTGGAACGATTCGGTTCTTTTCTTGGGTCA
TTGGATTCTTACAACAATCTCAAAGCAGGCAAAAACCCGGTGTTTGTGTTCGGGACCGAC
TTCTGGAAACTGAAATGTGTACTGTCTGTCCTGGAAAGTCACTGCCCTACCGACTTCATG
ACC
>H2006/3 V16 .
AATTTCAAGCAGGTCTTTTGTATGATCTCGATGGAACACTGGGTAACATGTGGTTCTCAA
TGTCCAGTTTCTGTCCGAGGACACTTCATGAAGGTGTTTGTGGATGTTCACAACAACCAA
GAGTGTAACAACCCTGACTTTGTCAGAGGACTCAGGGACTCTGAGACATTCTGGGATAAA
ATCAACCCAGTTGGTCCAGACGTCTCTGTAATGATTGACACGACAATGGAGCTCTTGAAA
GATCTGGAACATGGTATTCAAACAGACACCCAGATCCGTGATTCCTTCATGCAGGGTCAG
GTCAGGAGATCTCCTGCTTACGTGTCAGGAATCTACAACGGACTGGCTTCTTGTTTCATG
AGAGGGTCGAGTCTCAGTCGTTCCCAGGGAGTGTTCCCCGATGACATGATACATCCTTCC
TGTAGAGACACCACAGGACCTCGGTTGTTCGGAGAAGATTTTGATGACTATGATCATGAT
CACATGCTCCTGGATTACACCCACATGACCCTGGAACGATTCGGTTCTTTTCTTGGGTCA
TTGGATTCTTACAACAATCTCAAAGCAGGCAAAAACCCGGTGTTTGTGTTCGGGACCGAC
TTCTGGAAACTGAAATGTGTACTGACTGTCCTGGAAAGTCACTGCCCTACCGACTTCATG
ACC
>H2006/4 V16 .
AATTTCAAGCAGGTCTTTTGTATGATCTCGATGGAACACTGGGTAACATGTGGTTCTCAA
TGTCCAGTTTCTGTCCGAGGTCACTTCATGAAGGTGTTTGTGGATGTTCACAACAACCAA
GAGTGTAACAACCCTGACTTTGTCGGAGGACTCAGGGACTCTGATACATTCTGGGATAAA
ATCAACCCAGCTGGTCCAGACGTCTCAGCAATGATTGACACGACAATGGAGCTCTTGAAA
GATCTGGAACATGGTATTCAGACAGACACCCAGATCCGTGATTCCTTCGTACCGGGTCAG
GTCAGGAGATCTCCTGCTTACGTGTCAGGAATCTACAACGGACTGGCTTCTTGTTTCATG
AGAGGGTCGAGTCTCAGTCGTTCCCAGGGAGTGTTCCCCGATGACATGATACATCCTTCC
TGTAGAGACACCACAGGACCTCGGTTGTTCGGAGAAGATTTTGATGACTATGATCATGAT
CATATGCTCCTGGATTACACCCACATGACCCTGGAACGATTCGGTTCTTTTCTTGGGTCA
TTGGATTCTTACAACAATCTCAAAGCAGGCAAAAACCCGGTGTTTGTGTTCGGGACCGAC
TTCTGGAAACTGAAATGTGTACTGACTGTCCTGGAAAGTCACTGCCCTACCGACTTCATG
ACC
>H2006/5 V16 .
AATTTCAAGCAGGTCTTTTGTATGATCTCGATGGAACACTGGGTAACATGTGGTTCTCAA
TGTCCAGTTTCTGTCCGAGGTCACTTCATGAAGGTGTTTGTGGATGTTCACAACAACCAA
GAGTGTAACAACCCTGACTTTGTCGGAGGACTCAGGGACTCTGATACATTCTGGGATAAA
ATCAACCCAGCTGGTCCAGACGTCTCAGCAATGATTGACACGACAATGGAGCTCTTGAAA
GATCTGGAACATGGTATTCAGACAGACACCCAGATCCGTGATTCCTTCGTACCGGGTCAG
GTCAGGAGATCTCCTGCTTACGTGTCAGGAATCTACAACGGACTGGCTTCTTGTTTCATG
AGAGGGTCGAGTCTCAGTCGTTCCCAGGGAGTGTTCCCCGATGACATGATACATCCTTCC
TGTAGAGACACCACAGGACCTCGGTTGTTCGGAGAAGATTTTGATGACTATGATCATGAT
CACATGCTCCTGGATTACACCCACATGACCCTGGAACGATTCGGTTCTTTTCTTGGGTCA
TTGGATTCTTACAACAATCTCAAAGCAGGCAAAAACCCGGTGTTTGTGTTCGGGACCGAC
TTCTGGAAACTGAAATGTGTACTGACTGTCCTGGAAAGTCACTGCCCTACCGACTTCATG
ACC
>H2008/22 V16 .
AATTTCAAGCAGGTCTTTTGTATGATCTCGATGGAACACTGGGTAACATGTGGTTCTCAA
TGTCCAGTTTCTGTCCGAGGTCACTTCATGAAGGTGTTTGTGGATGTTCCCAACAACCAA
GAGTGTAACAACTCTGACTTTGTCAGAGGACTCAGGGACTCTGAGTCATTCTGGTATAAA
ATCAACCCAGTTGGTCCAGACGTCTCTGTAATGATTGACACGACAATGGAGCTCTTGAAA
GATCTGGAACATGGTATTCAAACAGACACCCAGATCCGTGATTCCTTCATGCAGGGTCAG
GTCAGGAGATCTCCTGCTTACGTGTCAGGAATCTACAACGGACTGGCTTCTTGTTTCATG
AGAGGGTCGAGTCTCAGTCGTTCCCAGGGAGTGTTCCCCGATGACATGATACATCCTTCC
TGTAGAGACACCACAGGACCTCGGTTGTTCGGAGAAGATTTTGATGACTATGATCATGAT
CACATGCTCCTGGATTACACCCACATGACCCTGGAACGATTCGGTTCTTTTCTTGGGTCA
TTGGATTCTTACAACAATCTCAAAGCAGGCAAAAACCCGGTGTTTGTGTTCGGGACCGAC
TTCTGGAAACTGAAATGTGTACTGTCTGTCCTGGAAAGTCACTGCCCTACCGACTTCATG
ACC
>H2009/32 V16 .
AATTTCAAGCAGGTCTTTTGTATGATCTCGATGGAACACTGGGTAACATGTGGTTCTCAA
TGTCCAGTTTCTGTCCGAGGACACTTCATGAAGGTGTTTGTGGATGTTCACAACAACCAA
GAGTGTAACAACTCTGACTTTGTCAGAGGACTCAGGGACTCTGAGTCATTCTGGTATAAA
ATCAACCCTGTTGGTCCAGACGTCTCTGTAATGATTGACACGACAATGGAGCTCTTGAAA
GATCTGGAACATGGTATTCAAACAGACACCCAGATCCGTGATTCCTTCATGCAGGGTCAG
GTCAGGAGATCTCCTGCTTACGTGTCAGGAATCTACAACGGACTGGCTTCTTGTTTCATG
AGAGGGTCGAGTCTCTGTCGTTCCCAGGGAGTGTTCCCCGATGACATGATACATCCTTCC
TGTAGAGACACCACAGGACCTCGGTCGTTCGGAGAAGATTTTGATGACTATGATCATGAT
CACATGCTCCTGGATTACACCCACATGACCATGGAACGATTCGGTTCTTTTCTTGGGTCA
TTGGATTCTTACAACAATCTCAAAGCAGGCAAAAACCCGGTGTTTGTGTTCGGGACCGAC
TTCTGGAAACTGAAATGTGTACTGACTGTCCTGGAAAGTCACTGCCCTACCGACTTCATG
ACC
>H2009/33 V16 .
AATTTCAAGCAGGTCTTTTGTATGATCTCGATGGAACACTGGGTAACATGTGGTTCTCAA
TGTCCAGTTTCTGTCCGAGGACACTTCATGAAGGTGTTTGTGGATGTTCACAACAACCAA
GAGTGTAACAACCCTGACTTTGTCGGAGGACTCAGGGACTCTGAGACATTCTGGGATAAA
ATCAACCCAGTTGGTCCAGACGTCTCTGTAATGATTGACACGACAATGGAGCTCTTGAAA
GATCTGGAACATGGTATTCAAACAGACACCCAGATCCGTGATTCCTTCGTGCCGGGTCAG
GTCAGGAGATCTCCTGCTTACGTGTCAGGAATCTACAACGGACTGGCTTCTTGTTTCATG
AGAGGGTCGAGTCTCAGTCGTTCCCAGGGAGTGTTCCCCGATGACATGATACATCCTTCC
TGTAGAGACACCACAGGACCTCGGTCGTTCGGAGAAGATTTTGATGACTATGATCATGAT
CATATGCTCCTGGATTACACCCACATGACCCTGGAACGATTCGGTTCTTTTCTTGGGTCA
CTGGATTCTTACAACAATCTCAAAGCAGGCAAAAACCCGGTGTTTGTGTTCGGGACCGAC
TTCTGGAAACTGAAATGTGTACTGACTGTCCTGGAAAGTCACTGCCCTACCGACTTCATG
ACC
>H2009/34 V16 .
AATTTCAAGCAGGTCTTTTGTATGATCTCGATGGAACACTGGGTAACATGTGGTTCTCAA
TGTCCAGTTTCTGTCCGAGGACACTTCATGAAGGTGTTTGTGGATGTTCACAACAACCAA
GAGTGTAACAACTCTGACTTTGTCAGAGGACTCAGGGACTCTGAGTCATTCTGGTATAAA
ATCAACCCTGTTGGTCCAGACGTCTCTGCAATGATTGACACGACAATGGAGCTCTTGAAA
GATCTGGAACATGGTATTCAAACAGACACCCAGATCCGTGATTCCTTCATGCAGGGTCAG
GTCAGGAGATCTCCTGCTTACGTGTCAGGAATCTACAACGGACTGGCTTCTTGTTTCATG
AGAGGGTCGAGTCTCTGTCGTTCCCAGGGAGTGTTCCCCGATGACATGATACATCCTTCC
TGTAGAGACACCACAGGACCTCGGTCGTTCGGAGAAGATTTTGATGACTATGATCATGAT
CACATGCTCCTGGATTACACCCACATGACCATGGAACGATTCGGTTCTTTTCTTGGGTCA
TTGGATTCTTACAACAATCTCAAAGCAGGCAAAAACCCGGTGTTTGTGTTCGGGACCGAC
TTCTGGAAACTGAAATGTGTACTGACTGTCCTGGAAAGTCACTGCCCTACCGACTTCATG
ACC
>H2009/35 V16 .
AATTTCAAGCAGGTCTTTTGTATGATCTCGATGGAACACTGGGTAACATGTGGTTCTCAA
TGTCCAGTTTCTGTCCGAGGACACTTCATGAAGGTGTTTGTGGATGTTCACAACAACCAA
GAGTGTAACAACTCTGACTTTGTCAGAGGACTCAGGGACTCTGAGTCATTCTGGTATAAA
ATCAACCCTGTTGGTCCAGACGTCTCTGTAATGATTGACACGACAATGGAGCTCTTGAAA
GATCTGGAACATGGTATTCAAACAGACACCCAGATCCGTGATTCCTTCATGCAGGGTCAG
GTCAGGAGATCTCCTGCTTACGTGTCAGGAATCTACAACGGACTGGCTTCTTGTTTCATG
AGAGGGTCGAGTCTCTGTCGTTCCCAGGGAGTGTTCCCCGATGACATGATACATCCTTCC
TGTAGAGACACCACAGGACCTCGGTCGTTCGGAGAAGATTTTGATGACTATGATCATGAT
CACATGCTCCTGGATTACACCCACATGACCATGGAACGATTCGGTTCTTTTCTTGGGTCA
TTGGATTCTTACAACAATCTCAAAGCAGGCAAAAACCCGGTGTTTGTGTTCGGGACCGAC
TTCTGGAAACTGAAATGTGTACTGACTGTCCTGGAAAGTCACTGCCCTACCGACTTCATG
ACC
>H2009/36 V16 .
AATTTCAAGCAGGTCTTTTGTATGATCTCGATGGAACACTGGGATACATGTGGTTCTCAA
TGTCCAGTTTCTGTCCGAGGTCACTTCATGAAGGTGTTTGTGGATGTTCACAACAACCAA
GAGTGTAACAACCCTGACTTTGTCGGAGGACTCAGGGACTCTGAGACATTCTGGGATAAA
ATCAACCCAGCTGGTCCAGACGTCTCAGCAATGATTGACACGACAATGGAGCTCTTGAAA
GATCTGGAACATGGTATTCAGACAGACACCCAGATCCGTGATTCCTTCGTGCCGGGTCAG
GTCAGGAGATCTCCTGCTTACGTGTCAGGAATCTACAACGGACTGGCTTCTTGTTTCATG
AGAGGGTCGAGTCTCAGTCGTTCCCAGGGAGTGTTCCCCGATGACATGATACATCCTTCC
TGTAGAGACACCACAGGACCTCGGTCGTTCGGAGAAGATTTTGATGACTATGATCATGAT
CACATGCTCCTGGATTACACCCACATGACCCTGGAACGATTCGGTTCTTTTCTTGGGTCA
TTGGATTCTTACAACAATCTCAAAGCAGGCAAAAACCCGGTGTTTGTGTTCGGGACCGAC
TTCTGGAAACTGAAATGTGTACTGACTGTCCTGGAAGGTCACTGCCCTACCGACTTCATG
ACC
>H2010/42 V16 .
AATTTCAAGCAGGTCTTTTGTATGATCTCGATGGAACACTGGGTAACATGTGGTTCTCAA
TGTCCAGTTTCTGTCCGAGGACACTTCATGAAGGTGTTTGTGGATGTTCACAACAACCAA
GAGTGTAACAACTCTGACTTTGTCAGAGGACTCAGGGACTCTGAGTCATTCTGGTATAAA
ATCAACCCAGTTGGTCCAGACGTCTCTGTAATGATTGACACGACAATGGAGCTCTTGAAA
GATCTGGAACATGGTATTCAGACAGACACCCAGATCCGTGATTCCTTCATGCAGGGTCAG
GTCAGGAGATCTCCTGCTTACGTGTCAGGAATCTACAACGGACTGGCTTCTTGTTTCATG
AGAGGGTCGAGTCTCAGTCGTTCCCAGGGAGTGTTCCCCGATGACATGATACATCCTTCC
TGTAGAGACACCACAGGACCTCGGTTGTTCGGAGAAGATTTTGATGACTATGATCATGAT
CACATGCTCCTGGATTACACCCACATGACCCTGGAACGATTCGGTTCTTTTCTTGGGTCA
TTGGATTCTTACAACAATCTCAAAGCAGGCAAAAACCCGGTGTTTGTGTTCGGGACCGAC
TTCTGGAAACTGAAATGTGTACTGACTGTCCTGGAAAGTCACTGCCCTACCGACTTCATG
ACC
>H2012/63 V16 .
AATTTCAAGCAGGTCTTTTGTATGATCTCGATGGAACACTGGGTAACATGTGGTTCTCAA
TGTCCAGTTTCTGTCCGAGGACACTTCATGAAGGTGTTTGTGGATGTTCACAACAACCAA
GAGTGTAACAACCCTGACTTTGTCGGAGGACTCAGGGACTCTGATACATTCTGGGATAAA
ATCAACCCAGCTGGTCCAGACGTCTCAGCAATGATTGACACGACAATGGAGCTCTTGAAA
GATCTGGAACATGGTATTCAGACAGACACCCAGATCCGTGATTCCTTCGTACCGGGTCAG
GTCAGGAGATCTCCTGCTTACGTGTCAGGAATCTACAACGGACTGGCTTCTTGTTTCATG
AGAGGGTCGAGTCTCAGTCGTTCCCAGGGAGTGTTCCCCGATGACATGATACATCCTTCC
TGTAGAGACACCACAGGACCTCGGTCGTTCGGAGAAGATTTTGATGACTATGATCATGAT
CACATGCTCCTGGATTACACCCACATGACCATGGAACGATTCGGTTCTTTTCTTGGGTCA
CTGGATTCTTACAACAATCTCAAAGCAGGCAAAAACCCGGTGTTTGTGTTCGGGACCGAC
TTCTGGAAACTGAAATGTGTACTGACTGTCCTGGAAAGTCACTGCCCTACCGACTTCATG
ACC
>H2012/64 V16 .
AATTTCAAGCAGGTCTTTTGTATGATCTCGATGGAACACTGGGTAACATGTGGTTCTCAA
TGTCCAGTTTCTGTCCGAGGACACTTCATGAAGGTGTTTGTGGATGTTCACAACAACCAA
GAGTGTAACAACCCTGACTTTGTCGGAGGACTCAGGGACTCTGATACATTCTGGGATAAA
ATCAACCCAGCTGGTCCAGACGTCTCAGCAATGATTGACACGACAATGGAGCTCTTGAAA
GATCTGGAACATGGTATTCAGACAGACACCCAGATCCGTGATTCCTTCGTACCGGGTCAG
GTCAGGAGATCTCCTGCTTACGTGTCAGGAATCTACAACGGACTGGCTTCTTGTTTCATG
AGAGGGTCGAGTCTCAGTCGTTCCCAGGGAGTGTTCCCCGATGACATGATACATCCTTCC
TGTAGAGACACCACAGGACCTCGGTCGTTCGGAGAAGATTTTGATGACTATGATCATGAT
CACATGCTCCTGGATTACACCCACATGACCATGGAACGATTCGGTTCTTTTCTTGGGTCA
CTGGATTCTTACAACAATCTCAAAGCAGGCAAAAACCCGGTGTTTGTGTTCGGGACCGAC
TTCTGGAAACTGAAATGTGTACTGACTGTCCTGGAAAGTCACTGCCCTACCGACTTCATG
ACC
>H2013/73 V16 .
AATTTCAAGCAGGTCTTTTGTATGATCTCGATGGAACACTGGGTAACATGTGGTTCTCAG
TGTGCAGTTTCTGTCCGAGGACACTTCATGAAGGTGTTTGTGGATGTTCACAACAACCAA
GAGTGTAACAACTCTGACTTTGTCAGAGGACTCAGGGACTCTGAGTCATTCTGGTATAAA
ATCAACCCAGTTGGTCCAGACGTCTCAGCAATGATTGACACGACAATGGAGCTCTTGAAA
GATCTGGAACATGGTATTCAGACAGACACCCAGATCCGTGATTCCTTCGTACCGGGTCAG
GTCAGGAGATCTCCTGCTTACGTGTCAGGAATCTACAACGGACTGGCTTCTTGTTTCATG
AGAGGGTCGAGTCTCAGTCGTTCCCAGGGAGTGTTCCCCGATGACATGATACATCCTTCC
TGTAGAGACACCACAGGACCTCGGTCGTTCGGAGAAGATTTTGATGACTATGATCATGAT
CACATGCTCCTGGATTACACCCACATGACCCTGGAACGATTCGGTTCTTTTCTTGGGTCA
CTGGATTCTTACAACAATCTCAAAGCAGGCAAAAACCCGGTGTTTGTGTTCGGGACCGAC
TTCTGGAAACTGAAATGTGTACTGTCTGTCCTGGAAAGTCACTGCCCTACCGACTTCATG
ACC
>H2013/77 V16 .
AATTTCAAGCAGGTCTTTTGTATGATCTCGATGGAACACTGGGTAACATGTGGTTCTCAA
TGTCCAGTTTCTGTCCGAGGACACTTCATGAAGGTGTTTGTGGATGTTCACAACAACCAA
GAGTGTAACAACCCTGACTTTGTCGGAGGACTCAGGGACTCTGAGACATTCTGGGATAAA
ATCAACCCAGTTGGTCCAGACGTCTCTGTAATGATTGACACGACAATGGAGCTCTTGAAA
GATCTGGAACATGGTATTCAGACAGACACCCAGATCCGTGATTCCTTCATGCAGGGTCAG
GTCAGGAGATCTCCTGCTTACGTGTCAGGAATCTACAACGGACTGGCTTCTTGTTTCATG
AGAGGGTCGAGTCTCAGTCGTTCCCAGGGAGTGTTCCCCGATGACATGATACATCCTTCC
TGTAGAGACACCACAGGACCTCGGTCGTTCGGAGAAGATTTTGATGACTATGATCATGAT
CACATGCTCCTGGATTACACCCACATGACCATGGAACGATTCGGTTCTTTTCTTGGGTCA
CTGGATTCTTACAACAATCTCAAAGCAGGCAAAAACCCGGTGTTTGTGTTCGGGACCGAC
TTCTGGAAACTGAAATGTGTACTGACTGTCCTGGAAAGTCACTGCCCTACCGACTTCATG
ACC
>H2013/78 V16 .
AATTTCAAGCAGGTCTTTTGTATGATCTCGATGGAACACTGGGTAACATGTGGTTCTCAA
TGTCCAGTTTCTGTCCGAGGACACTTCATGAAGGTGTTTGTGGATGTTCACAACAACCAA
GAGTGTAACAACCCTGACTTTGTCGGAGGACTCAGGGACTCTGAGACATTCTGGGATAAA
ATCAACCCTGTTGGTCCAGACGTCTCTGTAATGATTGACACGACAATGGAGCTCTTGAAA
GATCTGGAACATGGTATTCAGACAGACACCCAGATCCGTGATTCCTTCATGCAGGGTCAG
GTCAGGAGATCTCCTGCTTACGTGTCAGGAATCTACAACGGACTGGCTTCTTGTTTCATG
AGAGGGTCGAGTCTCTGTCGTTCCCAGGGAGTGTTCCCCGATGACATGATACATCCTTCC
TGTAGAGACACCACAGGACCTCGGTCGTTCGGAGAAGATTTTGATGACTATGATCATGAT
CACATGCTCCTGGATTACACCCACATGACCATGGAACGATTCGGTTCTTTTCTTGGGTCA
TTGGATTCTTACAACAATCTCAAAGCAGGCAAAAACCCGGTGTTTGTGTTCGGGACCGAC
TTCTGGAAACTGAAATGTGTACTGACTGTCCTGGAAAGTCACTGCCCTACCGACTTCATG
ACC
>H2015/91 V16 .
AATTTCAAGCAGGTCTTTTGTATGATCTCGATGGAACACTGGGTAACATGTGGTTCTCAA
TGTCCAGTTTCTGTCCGAGGACACTTCATGAAGGTGTTTGTGGATGTTCACAACAACCAA
GAGTGTAACAACTCTGACTTTGTCAGAGGACTCAGGGACTCTGAGTCATTCTGGTATAAA
ATCAACCCAGTTGGTCCAGACGTCTCTGTAATGATTGACACGACAATGGAGCTCTTGAAA
GATCTGGAACATGGTATTCAAACAGACACCCAGATCCGTGATTCCTTCATGCAGGGTCAG
GTCAGGAGATCTCCTGCTTACGTGTCAGGAATCTACAACGGACTGGCTTCTTGTTTCATG
AGAGGGTCGAGTCTCAGTCGTTCCCAGGGAGTGTTCCCCGATGACATGATACATCCTTCC
TGTAGAGACACCACAGGACCTCGGTTGTTCGGAGAAGATTTTGATGACTATGATCATGAT
CACATGCTCCTGGATTACACCCACATGACCATGGAACGATTCGGTTCTTTTCTTGGGTCA
TTGGATTCTTACAACAATCTCAAAGCAGGCAAAAACCCGGTGTTTGTGTTCGGGACCGAC
TTCTGGAAACTGAAATGTGTACTGTCTGTCCTGGAAAGTCACTGCCCTACCGACGTCATG
ACC
>H2015/92 V16 .
AATTTCAAGCAGGTCTTTTGTATGATCTCGATGGAACACTGGGTAACATGTGGTTCTCAA
TGTCCAGTTTCTGTCCGAGGTCACTTCATGAAGGTGTTTGTGGATGTTCACAACAACCAA
GAGTGTAACAACCCTGACTTTGTCGGAGGACTCAGGGACTCTGAGACATTCTGGGATAAA
ATCAACCCAGCTGGTCCAGACGTCTCAGCAATGATTGACACGACAATGGAGCTCTTGAAA
GATCTGGAACATGGTATTCAGACAGACACCCAGATCCGTGATTCCTTCGTGCCGGGTCAG
GTCAGGAGATCTCCTGCTTACGTGTCAGGAATCTACAACGGACTGGCTTCTTGTTTCATG
AGAGGGTCGAGTCTCAGTCGTTCCCAGGGAGTGTTCCCCGATGACATGATACATCCTTCC
TGTAGAGACACCACAGGACCTCGGTCGTTCGGAGAAGATTTTGATGACTATGATCATGAT
CACATGCTCCTGGATTACACCCACATGACCCTGGAACGATTCGGTTCTTTTCTTGGGTCA
CTGGATTCTTACAACAATCTCAAAGCAGGCAAAAACCCGGTGTTTGTGTTCGGGACCGAC
TTCTGGAAACTGAAATGTGTACTGACTGTCCTGGAAAGTCACTGCCCTACCGACTTCATG
ACC
>H2015/93 V16 .
AATTTCAAGCAGGTCTTTTGTATGATCTCGATGGAACACTGGGTAACATGTGGTTCTCAA
TGTCCAGTTTCTGTCCGAGGACACTTCATGAAGGTGTTTGTGGATGTTCACAACAACCAA
GAGTGTAACAACTCTGACTTTGTCAGAGGACTCAGGGACTCTGAGTCATTCTGGTATAAA
ATCAACCCAGTTGGTCCAGACGTCTCTGTAATGATTGACACGACAATGGAGCTCTTGAAA
GATCTGGAACATGGTATTCAAACAGACACCCAGATCCGTGATTCCTTCATGCAGGGTCAG
GTCAGGAGATCTCCTGCTTACGTGTCAGGAATCTACAACGGACTGGCTTCTTGTTTCATG
AGAGGGTCGAGTCTCAGTCGTTCCCAGGGAGTGTTCCCCGATGACATGATACATCCTTCC
TGTAGAGACACCACAGGACCTCGGTTGTTCGGAGAAGATTTTGATGACTATGATCATGAT
CACATGCTCCTGGATTACACCCACATGACCATGGAACGATTCGGTTCTTTTCTTGGGTCA
TTGGATTCTTACAACAATCTCAAAGCAGGCAAAAACCCGGTGTTTGTGTTCGGGACCGAC
TTCTGGAAACTGAAATGTGTACTGTCTGTCCTGGAAAGTCACTGCCCTACCGACGTCATG
ACC
>H2016/101 V16 .
AATTTCAAGCAGGTCTTTTGTATGATCTCGATGGAACACTGGGTAACATGTGGTTCTCAA
TGTCCAGTTTCTGTCCGAGGACACTTCATGAAGGTGTTTGTGGATGTTCACAACAACCAA
GAGTGTAACAACTCTGACTTTGTCAGAGGACTCAGGGACTCTGAGACATTCTGGGATAAA
ATCAACCCAGTTGGTCCAGACGTCTCTGTAATGATTGACACGACAATGGAGCTCTTGAAA
GATCTGGAACATGGTATTCAGACAGACACCCAGATCCGTGATTCCTTCATGCAGGGTCAG
GTCAGGAGATCTCCTGCTTACGTGTCAGGAATCTACAACGGACTGGCTTCTTGTTTCATG
AGAGGGTCGAGTCTCAGTCGTTCCCAGGGAGTGTTCCCCGATGACATGATACATCCTTCC
TGTAGAGACACCACAGGACCTCGGTTGTTCGGAGAAGATTTTGATGACTATGATCATGAT
CACATGCTCCTGGATTACACCCACATGACCCTGGAACGATTCGGTTCTTTTCTTGGGTCA
CTGGATTCTTACAACAATCTCAAAGCAGGCAAAAACCCGGTGTTTGTGTTCGGGACCGAC
TTCTGGAAACTGAAATGTGTACTGACTGTCCTGGAAAGTCACTGCCCTACCGACTTCATG
ACC
>H2017/111 V16 .
AATTTCAAGCAGGTCTTTTGTATGATCTCGATGGAACACTGGGTAACATGTGGTTCTCAA
TGTCCAGTTTCTGTCCGAGGTCACTTCATGAAGGTGTTTGTGGATGTTCACAACAACCAA
GAGTGTAACAACCCTGACTTTGTCGGAGGACTCAGGGACTCTGAGACATTCTGGGATAAA
ATCAACCCAGTTGGTCCAGACGTCTCAGCAATGATTGACACGACAATGGAGCTCTTGAAA
GATCTGGAACATGGTATTCAGACAGACACCCAGATCCGTGATTCCTTCGTACCGGGTCAG
GTCAGGAGATCTCCTGCTTACGTGTCAGGAATCTACAACGGACTGGCTTCTTGTTTCATG
AGAGGGTCGAGTCTCAGTCGTTCCCAGGGAGTGTTCCCCGATGACATGATACATCCTTCC
TGTAGAGACACCACAGGACCTCGGTCGTTCGGAGAAGATTTTGATGACTATGATCATGAT
CACATGCTCCTGGATTACACCCACATGACCCTGGAACGATTCGGTTCTTTTCTTGGGTCA
CTGGATTCTTACAACAATCTCAAAGCAGGCAAAAACCCGGTGTTTGTGTTCGGGACCGAC
TTCTGGAAACTGAAATGTGTACTGACTGTCCTGGAAAGTCACTGCCCTACCGACTTCATG
ACC
>H2017/112 V16 .
AATTTCAAGCAGGTCTTTTGTATGATCTCGATGGAACACTGGGTAACATGTGGTTCTCAA
TGTCCAGTTTCTGTCCGAGGTCACTTCATGAAGGTGTTTGTGGATGTTCACAACAACCAA
GAGTGTAACAACCCTGACTTTGTCGGAGGACTCAGGGACTCTGAGACATTCTGGGATAAA
ATCAACCCAGTTGGTCCAGACGTCTCTGCAATGATTGACACGACAATGGAGCTCTTGAAA
GATCTGGAACATGGTATTCAGACAGACACCCAGATCCGTGATTCCTTCGTACCGGGTCAG
GTCAGGAGATCTCCTGCTTACGTGTCAGGAATCTACAACGGACTGGCTTCTTGTTTCATG
AGAGGGTCGAGTCTCAGTCGTTCCCAGGGAGTGTTCCCCGATGACATGATACATCCTTCC
TGTAGAGACACCACAGGACCTCGGTCGTTCGGAGAAGATTTTGATGACTATGATCATGAT
CACATGCTCCTGGATTACACCCACATGACCCTGGAACGATTCGGTTCTTTTCTTGGGTCA
CTGGATTCTTACAACAATCTCAAAGCAGGCAAAAACCCGGTGTTTGTGTTCGGGACCGAC
TTCTGGAAACTGAAATGTGTACTGACTGTCCTGGAAAGTCACTGCCCTACCGACTTCATG
ACC
>H2017/113 V16 .
AATTTCAAGCAGGTCTTTTGTATGATCTCGATGGAACACTGGGTAACATGTGGTTCTCAA
TGTCCAGTTTCTGTCCGAGGACACTTCATGAAGGTGTTTGTGGATGTTCACAACAACCAA
GAGTGTAACAACCCTGACTTTGTCGGAGGACTCAGGGACTCTGAGACATTCTGGGATAAA
ATCAACCCAGTTGGTCCAGACGTCTCAGCAATGATTGACACGACAATGGAGCTCTTGAAA
GATCTGGAACATGGTATTCAGACAGACACCCAGATCCGTGATTCCTTCATGCAGGGTCAG
GTCAGGAGATCTCCTGCTTACGTGTCAGGAATCTACAACGGACTGGCTTCTTGTTTCATG
AGAGGGTCGAGTCTCAGTCGTTCCCAGGGAGTGTTCCCCGATGACATGATACATCCTTCC
TGTAGAGACACCACAGGACCTCGGTTGTTCGGAGAAGATTTTGATGACTATGATCATGAT
CACATGCTCCTGGATTACACCCACATGACCCTGGAACGATTCGGTTCTTTTCTTGGGTCA
TTGGATTCTTACAACAATCTCAAAGCAGGCAAAAACCCGGTGTTTGTGTTCGGGACCGAC
TTCTGGAAACTGAAATGTGTACTGACTGTCCTGGAAAGTCACTGCCCTACCGACTTCATG
ACC
>H2017/114 V16 .
AATTTCAAGCAGGTCTTTTGTATGATCTCGATGGAACACTGGGTAACATGTGGTTCTCAA
TGTCCAGTTTCTGTCCGAGGACACTTCATGAAGGTGTTTGTGGATGTTCACAACAACCAA
GAGTGTAACAACCCTGACTTTGTCGGAGGACTCAGGGACTCTGATACATTCTGGGATAAA
ATCAACCCAGCTGGTCCAGACGTCTCTGCAATGATTGACACGACAATGGAGCTCTTGAAA
GATCTGGAACATGGTATTCAGACAGACACCCAGATCCGTGATTCCTTCATGCAGGGTCAG
GTCAGGAGATCTCCTGCTTACGTGTCAGGAATCTACAACGGACTGGCTTCTTGTTTCATG
AGAGGGTCGAGTCTCAGTCGTTCCCAGGGAGTGTTCCCCGATGACATGATACATCCTTCC
TGTAGAGACACCACAGGACCTCGGTTGTTCGGAGAAGATTTTGATGACTATGATCATGAT
CACATGCTCCTGGATTACACCCACATGACCCTGGAACGATTCGGTTCTTTTCTTGGGTCA
TTGGATTCTTACAACAATCTCAAAGCAGGCAAAAACCCGGTGTTTGTGTTCGGGACCGAC
TTCTGGAAACTGAAATGTGTACTGACTGTCCTGGAAAGTCACTGCCCTACCGACTTCATG
ACC
>H2017/115 V16 .
AATTTCAAGCAGGTCTTTTGTATGATCTCGATGGAACACTGGGTAACATGTGGTTCTCAA
TGTCCAGTTTCTGTCCGAGGACACTTCATGAAGGTGTTTGTGGATGTTCACAACAACCAA
GAGTGTAACAACCCTGACTTTGTCGGAGGACTCAGGGACTCTGAGACATTCTGGGATAAA
ATCAACCCAGCTGGTCCAGACGTCTCAGCAATGATTGACACGACAATGGAGCTCTTGAAA
GATCTGGAACATGGTATTCAGACAGACACCCAGATCCGTGATTCCTTCATGCAGGGTCAG
GTCAGGAGATCTCCTGCTTACGTGTCAGGAATCTACAACGGACTGGCTTCTTGTTTCATG
AGAGGGTCGAGTCTCAGTCGTTCCCAGGGAGTGTTCCCCGATGACATGATACATCCTTCC
TGTAGAGACACCACAGGACCTCGGTTGTTCGGAGAAGATTTTGATGACTATGATCATGAT
CACATGCTCCTGGATTACACCCACATGACCCTGGAACGATTCGGTTCTTTTCTTGGGTCA
TTGGATTCTTACAACAATCTCAAAGCAGGCAAAAACCCGGTGTTTGTGTTCGGGACCGAC
TTCTGGAAACTGAAATGTGTACTGACTGTCCTGGAAAGTCACTGCCCTACCGACTTCATG
ACC
>H2017/116 V16 .
AATTTCAAGCAGGTCTTTTGTATGATCTCGATGGAACACTGGGTAACATGTGGTTCTCAA
TGTCCAGTTTCTGTCCGAGGACACTTCATGAAGGTGTTTGTGGATGTTCACAACAACCAA
GAGTGTAACAACCCTGACTTTGTCGGAGGACTCAGGGACTCTGATACATTCTGGGATAAA
ATCAACCCAGCTGGTCCAGACGTCTCTGCAATGATTGACACGACAATGGAGCTCTTGAAA
GATCTGGAACATGGTATTCAGACAGACACCCAGATCCGTGATTCCTTCGTGCCGGGTCAG
GTCAGGAGATCTCCTGCTTACGTGTCAGGAATCTACAACGGACTGGCTTCTTGTTTCATG
AGAGGGTCGAGTCTCAGTCGTTCCCAGGGAGTGTTCCCCGATGACATGATACATCCTTCC
TGTAGAGACACCACAGGACCTCGGTTGTTCGGAGAAGATTTTGATGACTATGATCATGAT
CACATGCTCCTGGATTACACCCACATGACCCTGGAACGATTCGGTTCTTTTCTTGGGTCA
CTGGATTCTTACAACAATCTCAAAGCAGGCAAAAACCCGGTGTTTGTGTTCGGGACCGAC
TTCTGGAAACTGAAATGTGTACTGACTGTCCTGGAAAGTCACTGCCCTACCGACTTCATG
ACC
>H2017/119 V16 .
AATTTCAAGCAGGTCTTTTGTATGATCTCGATGGAACACTGGGTAACATGTGGTTCTCAA
TGTCCAGTTTCTGTCCGAGGACACTTCATGAAGGTGTTTGTGGATGTTCACAACAACCAA
GAGTGTAACAACTCTGACTTTGTCAGAGGACTCAGGGACTCTGAGTCATTCTGGTATAAA
ATCAACCCAGTTGGTCCAGACGTCTCTGTAATGATTGACACGACAATGGAGCTCTTGAAA
GATCTGGAACATGGTATTCAGACAGACACCCAGATCCGTGATTCCTTCATGCAGGGTCAG
GTCAGGAGATCTCCTGCTTACGTGTCAGGAATCTACAACGGACTGGCTTCTTGTTTCATG
AGAGGGTCGAGTCTCAGTCGTTCCCAGGGAGTGTTCCCCGATGACATGATACATCCTTCC
TGTAGAGACACCACAGGACCTCGGTTGTTCGGAGAAGATTTTGATGACTATGATCATGAT
CACATGCTCCTGGATTACACCCACATGACCATGGAACGATTCGGTTCTTTTCTTGGGTCA
CTGGATTCTTACAACAATCTCAAAGCAGGCAAAAACCCGGTGTTTGTGTTCGGGACCGAC
TTCTGGAAACTGAAATGTGTACTGACTGTCCTGGAAAGTCACTGCCCTACCGACTTCATG
ACC
>H2018/121 V16 .
AATTTCAAGCAGGTCTTTTGTATGATCTCGATGGAACACTGGGTAACATGTGGTTCTCAA
TGTCCAGTTTCTGTCCGAGGACACTTCATGAAGGTGTTTGTGGATGTTCACAACAACCAA
GAGTGTAACAACCCTGACTTTGTCGGAGGACTCAGGGACTCTGAGACATTCTGGGATAAA
ATCAACCCAGTTGGTCCAGACGTCTCAGCAATGATTGACACGACAATGGAGCTCTTGAAA
GATCTGGAACATGGTATTCAGACAGACACCCAGATCCGTGATTCCTTCATGCAGGGTCAG
GTCAGGAGATCTCCTGCTTACGTGTCAGGAATCTACAACGGACTGGCTTCTTGTTTCATG
AGAGGGTCGAGTCTCAGTCGTTCCCAGGGAGTGTTCCCCGATGACATGATACATCCTTCC
TGTAGAGACACCACAGGACCTCGGTTGTTCGGAGAAGATTTTGATGACTATGATCATGAT
CACATGCTCCTGGATTACACCCACATGACCCTGGAACGATTCGGTTCTTTTCTTGGGTCA
TTGGATTCTTACAACAATCTCAAAGCAGGCAAAAACCCGGTGTTTGTGTTCGGGACCGAC
TTCTGGAAACTGAAATGTGTACTGTCTGTCCTGGAAAGTCACTGCCCTACCGACTTCATG
ACC
>H2018/126 V16 .
AATTTCAAGCAGGTCTTTTGTATGATCTCGATGGAACACTGGGTGACATGTGGTTCTCAA
TGTCCAGTTTCTGTCCGAGGACACTTCATGAAGGTGTTTGTGGATGTTCACAACAACCAA
GAGTGTAACAACCCTGACTTTGTCGGAGGACTCAGGGACTCTGATACATTCTGGGATAAA
ATCAACCCAGCTGGTCCAGACGTCTCAGCAATGATTGACACGACAATGGAGCTCTTGAAA
GATCTGGAACATGGTATTCAGACAGACACCCAGATCCGTGATTCCTTCGTACCGGGTCAG
GTCAGGAGATCTCCTGCTTACGTGTCAGGAATCTACAACGGACTGGCTTCTTGTTTCATG
AGAGGGTCGAGTCTCAGTCGTTCCCAGGGAGTGTTCCCCGATGACATGATACATCCTTCC
TGTAGAGACACCACAGGACCTCGGTCGTTCGGAGAAGATTTTGATGACTATGATCATGAT
CACATGCTCCTGGATTACACCCACATGACCATGGAACGATTCGGTTCTTTTCTTGGGTCA
CTGGATTCTTACAACAATCTCAAAGCAGGCAAAAACCCGGTGTTTGTGTTCGGGACCGAC
TTCTGGAAACTGAAATGTGTACTGACTGTCCTGGAAAGTCACTGCCCTACCGACTTCATG
ACC
>H2019/131 V16 .
AATTTCAAGCAGGTCTTTTGTATGATCTCGATGGAACACTGGGTAACATGTGGTTCTCAA
TGTCCAGTTTCTGTCCGAGGACACTTCATGAAGGTGTTTGTGGATGTTCACAACAACCAA
GAGTGTAACAACTCTGACTTTGTCAGAGGACTCAGGGACTCTGAGTCATTCTGGGATAAA
ATCAACCCAGTTGGTCCAGACGTCTCTGTAATGATTGACACGACAATGGAGCTCTTGAAA
GATCTGGAACATGGTATTCAGACAGACACCCAGATCCGTGATTCCTTCATGCAGGGTCAG
GTCAGGAGATCTCCTGCTTACGTGTCAGGAATCTACAACGGACTGGCTTCTTGTTTCATG
AGAGGGTCGAGTCTCAGTCGTTCCCAGGGAGTGTTCCCCGATGACATGATACATCCTTCC
TGTAGAGACACCACAGGACCTCGGTCGTTCGGAGAAGATTTTGATGACTATGATCATGAT
CACATGCTCCTGGATTACACCCACATGACCCTGGAACGATTCGGTTCTTTTCTTGGGTCA
TTGGATTCTTACAACAATCTCAAAGCAGGCAAAAACCCGGTGTTTGTGTTCGGGACCGAC
TTCTGGAAACTGAAATGTGTACTGACTGTCCTGGAAAGTCACTGCCCTACCGACTTCATG
ACC
>H2021/151 V16 .
AATTTCAAGCAGGTCTTTTGTATGATCTCGATGGAACACTGGGTAACATGTGGTTCTCAA
TGTCCAGTTTCTGTCCGAGGTCACTTCATGAAGGTGTTTGTGGATGTTCACAACAACCAA
GAGTGTAACAACTCTGACTTTGTCAGAGGACTCAGGGACTCTGATACATTCTGGGATAAA
ATCAACCCAGTTGGTCCAGACGTCTCTGTAATGATTGACACGACAATGGAGCTCTTGAAA
GATCTGGAACATGGTATTCAGACAGACACCCAGATCCGTGATTCCTTCGTACCGGGTCAG
GTCAGGAGATCTCCTGCTTACGTGTCAGGAATCTACAACGGACTGGCTTCTTGTTTCATG
AGAGGGTCGAGTCTCAGTCGTTCCCAGGGAGTGTTCCCCGATGACATGATACATCCTTCC
TGTAGAGACACCACAGGACCTCGGTCGTTCGGAGAAGATTTTGATGACTATGATCATGAT
CACATGCTCCTGGATTACACCCACATGACCCTGGAACGATTCGGTTCTTTTCTTGGGTCA
TTGGATTCTTACAACAATCTCAAAGCAGGCAAAAACCCGGTGTTTGTGTTCGGGACCGAC
TTCTGGAAACTGAAATGTGTACTGACTGTCCTGGAAAGTCACTGCCCTACCGACTTCATG
ACC
>H2021/153 V16 .
AATTTCAAGCAGGTCTTTTGTATGATCTCGATGGAACACTGGGTAACATGTGGTTCTCAA
TGTCCAGTTTCTGTCCGAGGTCACTTCATGAAGGTGTTTGTGGATGTTCACAACAACCAA
GAGTGTAACAACTCTGACTTTGTCAGAGGACTCAGGGACTCTGATACATTCTGGGATAAA
ATCAACCCAGTTGGTCCAGACGTCTCTGTAATGATTGACACGACAATGGAGCTCTTGAAA
GATCTGGAACATGGTATTCAGACAGACACCCAGATCCGTGATTCCTTCGTACCGGGTCAG
GTCAGGAGATCTCCTGCTTACGTGTCAGGAATCTACAACGGACTGGCTTCTTGTTTCATG
AGAGGGTCGAGTCTCAGTCGTTCCCAGGGAGTGTTCCCCGATGACATGATACATCCTTCC
TGTAGAGACACCACAGGACCTCGGTCGTTCGGAGAAGATTTTGATGACTATGATCATGAT
CACATGCTCCTGGATTACACCCACATGACCCTGGAACGATTCGGTTCTTTTCTTGGGTCA
TTGGATTCTTACAACAATCTCAAAGCAGGCAAAAACCCGGTGTTTGTGTTCGGGACCGAC
TTCTGGAAACTGAAATGTGTACTGACTGTCCTGGAAAGTCACTGCCCTACCGACTTCATG
ACC
>H2021/154 V16 .
AATTTCAAGCAGGTCTTTTGTATGATCTCGATGGAACACTGGGTAACATGTGGTTCTCAA
TGTCCAGTTTCTGTCCGAGGACACTTCATGAAGGTGTTTGTGGATGTTCACAACAACCAA
GAGTGTAACAACTCTGACTTTGTCGGAGGACTCAGGGACTCTGAGACATTCTGGGATAAA
ATCAACCCAGTTGGTCCAGACGTCTCTGGAATGATTGACACGACAATGGAGCTCTTGAAA
GATCTGGAACATGGTATTCAGACAGACACCCAGATCCGTGATTCCTTCGTACCGGGTCAG
GTCAGGAGATCTCCTGCTTACGTGTCAGGAATCTACAACGGACTGGCTTCTTGTTTCATG
AGAGGGTCGAGTCTCAGTCGTTCCCAGGGAGTGTTCCCCGATGACATGATACATCCTTCC
TGTAGAGACACCACAGGACCTCGGTTGTTCGGAGAAGATTTTGATGACTATGATCATGAT
CACATGCTCCTGGATTACACCCACATGACCATGGAACGATTCGGTTCTTTTCTTGGGTCA
TTGGATTCTTACAACAATCTCAAAGCAGGCAAAAACCCGGTGTTTGTGTTCGGGACCGAC
TTCTGGAAACTGAAATGTGTACTGACTGTCCTGGAAAGTCACTGCCCTACCGACTTCATG
ACC
>H2021/155 V16 .
AATTTCAAGCAGGTCTTTTGTATGATCTCGATGGAACACTGGGTAACATGTGGTTCTCAA
TGTCCAGTTTCTGTCCGAGGTCACTTCATGAAGGTGTTTGTGGATGTTCACAACAACCAA
GAGTGTAACAACTCTGACTTTGTCAGAGGACTCAGGGACTCTGAGTCATTCTGGTATAAA
ATCAACCCTGTTGGTCCAGACGTCTCTGTAATGATTGACACGACAATGGAGCTCTTGAAA
GATCTGGAACATGGTATTCAGACAGACACCCAGATCCGTGATTCCTTCGTACCGGGTCAG
GTCAGGAGATCTCCTGCTTACGTGTCAGGAATCTACAACGGACTGGCTTCTTGTTTCATG
AGAGGGTCGAGTCTCAGTCGTTCCCAGGGAGTGTTCCCCGATGACATGATACATCCTTCC
TGTAGAGACACCACAGGACCTCGGTCGTTCGGAGAAGATTTTGATGACTATGATCATGAT
CACATGCTCCTGGATTACACCCACATGACCCTGGAACGATTCGGTTCTTTTCTTGGGTCA
CTGGATTCTTACAACAATCTCAAAGCAGGCAAAAACCCGGTGTTTGTGTTCGGGACCGAC
TTCTGGAAACTGAAATGTGTACTGACTGTCCTGGAAAGTCACTGCCCTACCGACTTCATG
ACC
>H2021/156 V16 .
AATTTCAAGCAGGTCTTTTGTATGATCTCGATGGAACACTGGGTAACATGTGGTTCTCAA
TGTCCAGTTTCTGTCCGAGGACACTTCATGAAGGTGTTTGTGGATGTTCACAACAACCAA
GAGTGTAACAACTCTGACTTTGTCAGAGGACTCAGGGACTCTGATACATTCTGGGATAAA
ATCAACCCAGCTGGTCCAGACGTCTCAGCAATGATTGACACGACAATGGAGCTCTTGAAA
GATCTGGAACATGGTATTCAGACAGACACCCAGATCCGTGATTCCTTCATGCAGGGTCAG
GTCAGGAGATCTCCTGCTTACGTGTCAGGAATCTACAACGGACTGGCTTCTTGTTTCATG
AGAGGGTCGAGTCTCAGTCGTTCCCAGGGAGTGTTCCCCGATGACATGATACATCCTTCC
TGTAGAGACACCACAGGACCTCGGTTGTTCGGAGAAGATTTTGATGACTATGATCATGAT
CACATGCTCCTGGATTACACCCACATGACCCTGGAACGATTCGGTTCTTTTCTTGGGTCA
CTGGATTCTTACAACAATCTCAAAGCAGGCAAAAACCCGGTGTTTGTGTTCGGGACCGAC
TTCTGGAAACTGAAATGTGTACTGACTGTCCTGGAAAGTCACTGCCCTACCGACTTCATG
ACC
>H2021/157 V16 .
AATTTCAAGCAGGTCTTTTGTATGATCTCGATGGAACACTGGGTAACATGTGGTTCTCAA
TGTCCAGTTTCTGTCCGAGGACACTTCATGAAGGTGTTTGTGGATGTTCACAACAACCAA
GAGTGTAACAACCCTGACTTTGTCGGAGGACTCAGGGACTCTGATACATTCTGGGATAAA
ATCAACCCAGCTGGTCCAGACGTCTCAGCAATGATTGACACGACAATGGAGCTCTTGAAA
GATCTGGAACATGGTATTCAGACAGACACCCAGATCCGTGATTCCTTCGTACCGGGTCAG
GTCAGGAGATCTCCTGCTTACGTGTCAGGAATCTACAACGGACTGGCTTCTTGTTTCATG
AGAGGGTCGAGTCTCAGTCGTTCCCAGGGAGTGTTCCCCGATGACATGATACATCCTTCC
TGTAGAGACACCACAGGACCTCGGTCGTTCGGAGAAGATTTTGATGACTATGATCATGAT
CACATGCTCCTGGATTACACCCACATGACCATGGAACGATTCGGTTCTTTTCTTGGGTCA
TTGGATTCTTACAACAATCTCAAAGCAGGCAAAAACCCGGTGTTTGTGTTCGGGACCGAC
TTCTGGAAACTGAAATGTGTACTGACTGTCCTGGAAAGTCACTGCCCTACCGACTTCATG
ACC
>H2021/158 V16 .
AATTTCAAGCAGGTCTTTTGTATGATCTCGATGGAACACTGGGTAACATGTGGTTCTCAA
TGTCCAGTTTCTGTCCGAGGACACTTCATGAAGGTGTTTGTGGATGTTCACAACAACCAA
GAGTGTAACAACCCTGACTTTGTCGGAGGACTCAGGGACTCTGATACATTCTGGGATAAA
ATCAACCCAGCTGGTCCAGACGTCTCAGCAATGATTGACACGACAATGGAGCTCTTGAAA
GATCTGGAACATGGTATTCAGACAGACACCCAGATCCGTGATTCCTTCGTACCGGGTCAG
GTCAGGAGATCTCCTGCTTACGTGTCAGGAATCTACAACGGACTGGCTTCTTGTTTCATG
AGAGGGTCGAGTCTCAGTCGTTCCCAGGGAGTGTTCCCCGATGACATGATACATCCTTCC
TGTAGAGACACCACAGGACCTCGGTCGTTCGGAGAAGATTTTGATGACTATGATCATGAT
CACATGCTCCTGGATTACACCCACATGACCATGGAACGATTCGGTTCTTTTCTTGGGTCA
TTGGATTCTTACAACAATCTCAAAGCAGGCAAAAACCCGGTGTTTGTGTTCGGGACCGAC
TTCTGGAAACTGAAATGTGTACTGACTGTCCTGGAAAGTCACTGCCCTACCGACTTCATG
ACC
>H2022/171 V16 .
AATTTCAAGCAGGTCTTTTGTATGATCTCGATGGAACACTGGGTAACATGTGGTTCTCAA
TGTCCAGTTTCTGTCCGAGGTCACTTCATGAAGGTGTTTGTGGATGTTCACAACAACCAA
GAGTGTAACAACTCTGACTTTGTCAGAGGACTCAGGGACTCTGATACATTCTGGGATAAA
ATCAACCCAGCTGGTCCAGACGTCTCAGCAATGATTGACACGACAATGGAGCTCTTGAAA
GATCTGGAACATGGTATTCAGACAGACACCCAGATCCGTGATTCCTTCGTACCGGGTCAG
GTCAGGAGATCTCCTGCTTACGTGTCAGGAATCTACAACGGACTGGCTTCTTGTTTCATG
AGAGGGTCGAGTCTCAGTCGTTCCCAGGGAGTGTTCCCCGATGACATGATACATCCTTCC
TGTAGAGACACCACAGGACCTCGGTCGTTCGGAGAAGATTTTGATGACTATGATCATGAT
CACATGCTCCTGGATTACACCCACATGACCATGGAACGATTCGGTTCTTTTCTTGGGTCA
CTGGATTCTTACAACAATCTCAAAGCAGGCAAAAACCCGGTGTTTGTGTTCGGGACCGAC
TTCTGGAAACTGAAATGTGTACTGACTGTCCTGGAAAGTCACTGCCCTACCGACTTCATG
ACC
>H2022/172 V16 .
AATTTCAAGCAGGTCTTTTGTATGATCTCGATGGAACACTGGGTAACATGTGGTTCTCAA
TGTCCAGTTTCTGTCCGAGGACACTTCATGAAGGTGTTTGTGGATGTTCACAACAACCAA
GAGTGTAACAACTCTGACTTTGTCAGAGGACTCAGGGACTCTGAGTCATTCTGGTATAAA
ATCAACCCAGTTGGTCCAGACGTCTCAGCAATGATTGACACGACAATGGAGCTCTTGAAA
GATCTGGAACATGGTATTCAGACAGACACCCAGATCCGTGATTCCTTCGTACCGGGTCAG
GTCAGGAGATCTCCTGCTTACGTGTCAGGAATCTACAACGGACTGGCTTCTTGTTTCATG
AGAGGGTCGAGTCTCAGTCGTTCCCAGGGAGTGTTCCCCGATGACATGATACATCCTTCC
TGTAGAGACACCACAGGACCTCGGTTGTTCGGAGAAGATTTTGATGACTATGATCATGAT
CACATGCTCCTGGATTACACCCACATGACCCTGGAACGATTCGGTTCTTTTCTTGGGTCA
TTGGATTCTTACAACAATCTCAAAGCAGGCAAAAACCCGGTGTTTGTGTTCGGGACCGAC
TTCTGGAAACTGAAATGTGTACTGACTGTCCTGGAAAGTCACTGCCCTACCGACTTCATG
ACC
>MR2016/102 V16 .
AATTTCAAGCAGGTCTTTTGTATGATCTCGATGGAACACTGGGTAACATGTGGTTCTCAA
TGTCCAGTTTCTGTCCGAGGACACTTCATGAAGGTGTTTGTGGATGTTCACAACAACCAA
GAGTGTAACAACCCTGACTTTGTCGGAGGACTCAGGGACTCTGATACATTCTGGGATAAA
ATCAACCCAGCTGGTCCAGACGTCTCAGCAATGATTGACACGACAATGGAGCTCTTGAAA
GATCTGGAACATGGTATTCAGACAGACACCCAGATCCGTGATTCCTTCGTACCGGGTCAG
GTCAGGAGATCTCCTGCTTACGTGTCAGGAATCTACAACGGACTGGCTTCTTGTTTCATG
AGAGGGTCGAGTCTCAGTCGTTCCCAGGGAGTGTTCCCCGATGACATGATACATCCTTCC
TGTAGAGACACCACAGGACCTCGGTTGTTCGGAGAAGATTTTGATGACTATGATCATGAT
CACATGCTCCTGGATTACACCCACATGACCCTGGAACGATTCGGTTCTTTTCTTGGGTCA
TTGGATTCTTACAACAATCTCAAAGCAGGCAAAAACCCGGTGTTTGTGTTCGGGACCGAC
TTCTGGAAACTGAAATGTGTACTGACTGTCCTGGAAAGTCACTGCCCTACCGACTTCATG
ACC
>MR2016/103 V16 .
AATTTCAAGCAGGTCTTTTGTATGATCTCGATGGAACACTGGGTAACATGTGGTTCTCAA
TGTCCAGTTTCTGTCCGAGGACACTTCATGAAGGTGTTTGTGGATGTTCACAACAACCAA
GAGTGTAACAACCCTGACTTTGTCGGAGGACTCAGGGACTCTGATACATTCTGGGATAAA
ATCAACCCAGCTGGTCCAGACGTCTCAGCAATGATTGACACGACAATGGAGCTCTTGAAA
GATCTGGAACATGGTATTCAGACAGACACCCAGATCCGTGATTCCTTCGTACCGGGTCAG
GTCAGGAGATCTCCTGCTTACGTGTCAGGAATCTACAACGGACTGGCTTCTTGTTTCATG
AGAGGGTCGAGTCTCAGTCGTTCCCAGGGAGTGTTCCCCGATGACATGATACATCCTTCC
TGTAGAGACACCACAGGACCTCGGTTGTTCGGAGAAGATTTTGATGACTATGATCATGAT
CACATGCTCCTGGATTACACCCACATGACCCTGGAACGATTCGGTTCTTTTCTTGGGTCA
TTGGATTCTTACAACAATCTCAAAGCAGGCAAAAACCCGGTGTTTGTGTTCGGGACCGAC
TTCTGGAAACTGAAATGTGTACTGACTGTCCTGGAAAGTCACTGCCCTACCGACTTCATG
ACC
>N2012/61 V16 .
AATTTCAAGCAGGTCTTTTGTATGATCTCGATGGAACACTGGGTAACATGTGGTTCTCAA
TGTCCAGTTTCTGTCCGAGGTCACTTCATGAAGGTGTTTGTGGATGTTCACAACAACCAA
GAGTGTAACAACCCTGACTTTGTCGGAGGACTCAGGGACTCTGATACATTCTGGGATAAA
ATCAACCCAGCTGGTCCAGACGTCTCAGCAATGATTGACACGACAATGGAGCTCTTGAAA
GATCTGGAACATGGTATTCAGACAGACACCCAGATCCGTGATTCCTTCGTACCGGGTCAG
GTCAGGAGATCTCCTGCTTACGTGTCAGGAATCTACAACGGACTGGCTTCTTGTTTCATG
AGAGGGTCGAGTCTCAGTCGTTCCCAGGGAGTGTTCCCCGATGACATGATACATCCTTCC
TGTAGAGACACCACAGGACCTCGGTCGTTCGGAGAAGATTTTGATGACTATGATCATGAT
CACATGCTCCTGGATTACACCCACATGACCATGGAACGATTCGGTTCTTTTCTTGGGTCA
CTGGATTCTTACAACAATCTCAAAGCAGGCAAAAACCCGGTGTTTGTGTTCGGGACCGAC
TTCTGGAAACTGAAATGTGTACTGACTGTCCTGGAAAGTCACTGCCCTACCGACTTCATG
ACC
>NT2013/75 V16 .
AATTTCAAGCAGGTCTTTTGTATGATCTCGATGGAACACTGGGTAACATGTGGTTCTCAA
TGTCCAGTTTCTGTCCGAGGGCACTTCATGAAGGTGTTTGTGGATGTTCACCACAACCAA
GAGTGTAACAACTCTGACTTTGTCAGAGGACTCAGGGACTCTGAGTCATTCTGGGATAAA
ATCAACCCAGTTGGTCCAGACGTCTCTGTAATGATTGACACGACAATGGAGCTCTTGAAA
GATCTGGAACATGGTATTCAAACAGACACCCAGATCCGTGATTCCTTCATGCAGGGTCAG
GTCAGGAGATCTCCTGCTTACGTGTCAGGAATCTACAACGGACTGGCTTCTTGTTTCATG
AGAGGGTCGAGTCTCAGTCGTTCCCAGGGAGTGTTCCCCGATGACATGGTACATCCTTCT
TGTAGAGACACCACAGGACCTCGGTTGTTCGGAGAAGATTTTGATGACTATGATCATGAT
CACATGCTCCTGGATTACACCCACATGACCATGGAACGATTCGGTTCTTTTCTTGGGTCA
TTGGATTCTTACAACAATCTCAAAGCAGGCAAAAACCCGGTGTTTGTGTTCGGGACCGAC
TTCTGGAAACTGAAATGTGTACTGTCTGTCCTGGAAAGTCACTGCCCTACCGACGTCATG
ACC
>NT2018/122 V16 .
AATTTCAAGCAGGTCTTTTGTATGATCTCGATGGAACACTGGGTAACATGTGGTTCTCAA
TGTCCAGTTTCTGTCCGAGGTCACTTCATGAAGGTGTTTGTGGATGTTCACAACAACCAA
GAGTGTAACAACCCTGACTTTGTCGGAGGACTCAGGGACTCTGATACATTCTGGGATAAA
ATCAACCCAGCTGGTCCAGACGTCTCAGCAATGATTGACACGACAATGGAGCTCTTGAAA
GATCTGGAACATGGTATTCAAACAGACACCCAGATCCGTGATTCCTTCATGCAGGGTCAG
GTCAGGAGATCTCCTGCTTACGTGTCAGGAATCTACAACGGACTGGCTTCTTGTTTCATG
AGAGGGTCGAGTCTCAGTCGTTCCCAGGGAGTGTTCCCCGATGACATGATACATCCTTCC
TGTAGAGACACCACAGGACCTCGGTTGTTCGGAGAAGATTTTGATGACTATGATCATGAT
CACATGCTCCTGGATTACACCCACATGACCCTGGAACGATTCGGTTCTTTTCTTGGGTCA
TTGGATTCTTACAACAATCTCAAAGCAGGCAAAAACCCGGTGTTTGTGTTCGGGACCGAC
TTCTGGAAACTGAAATGTGTACTGACTGTCCTGGAAAGTCACTGCCCTACCGACTTCATG
ACC
>NT2018/123 V16 .
AATTTCAAGCAGATCTTTTGTATGATGTCAATGGAACACTGGGTAACATGTGGTTCTCAA
TGTCCAGTTTCTGTCCGAGGACACTTCATGAAGGTGTTTGTGGATGTTCACAACAACCAA
GAGTGTAACAACTCTGACTTTGTCAGAGGACTCAGGGACTCTGAGTCATTCTGGTATAAA
ATCAACCCAGTTGGTCCAGACGTCTCTGTAATGATTGACACGACAATGGAGCTCTTGAAA
GATCTGGAACATGGTATTCAAACAGACACCCAGATCCGTGATTCCTTCATGCAGGGTCAG
GTCAGGAGATCTCCTGCTTACGTGTCAGGAATCTACAACGGACTGGCTTCTTGTTTCATG
AGAGGGTCGAGTCTCAGTCGTTCCCAGGGAGTGTTCCCCGATGACATGATACATCCTTCC
TGTAGAGACACCACAGGACCTCGGTTGTTCGGAGAAGATTTTGATGACTATGATCATGAT
CACATGCTCCTGGATTACACCCACATGACCATGGAACGATTCGGTTCTTTTCTTGGGTCA
TTGGATTCTTACAACAATCTCAAAGCAGGCAAAAACCCGGTGTTTGTGTTCGGGACCGAC
TTCTGGAAACTGAAATGTGTACTGTCTGTCCTGGAAAGTCACTGCCCTACCGACGTCATG
ACC
>NT2021/163 V16 .
AATTTCAAGCAGGTCTTTTGTATGATCTCGATGGAACACTGGGTAACATGTGGTTCTCAA
TGTCCAGTTTCTGTCCGAGGACACTTCATGAAGGTGTTTGTGGATGTTCACAACAACCAA
GAGTGTAACAACTCTGACTTTGTCAGAGGACTCAGGGACTCTGAGTCATTCTGGGATAAA
ATCAACCCAGTTGGTCCAGACGTCTCTGTAATGATTGACACGACAATGGAGCTCTTGAAA
GATCTGGAACATGGTATTCAAACAGACACCCAGATCCGTGATTCCTTCATGCAGGGTCAG
GTCAGGAGATCTCCTGCTTACGTGTCAGGAATCTACAACGGACTGGCTTCTTGTTTCATG
AGAGGGTCGAGTCTCAGTCGTTCCCAGGGAGTGTTCCCCGATGACATGATACATCCTTCC
TGTAGAGACACCACAGGACCTCGGTTGTTCGGAGAAGATTTTGATGACTATGATCATGAT
CATATGCTCCTGGATTACACCCACATGACCATGGAACGATTCGGTTCTTTTCTTGGGTCA
TTGGATTCTTACAACAATCTCAAAGCAGGCAAAAACCCGGTGTTTGTGTTCGGGACCGAC
TTCTGGAAACTGAAATGTGTACTGTCTGTCCTGGAAAGTCACTGCCCTACCGACGTCATG
ACC
>NT2021/164 V16 .
AATTTCAAGCAGGTCTTTTGTATGATCTCGATGGAACACTGGGTAACATGTGGTTCTCAA
TGTCCAGTTTCTGTCCGAGGACACTTCATGAAGGTGTTTGTGGATGTTCACAACAACCAA
GAGTGTAACAACTCTGACTTTGTCAGAGGACTCAGGGACTCTGAGTCATTCTGGTATAAA
ATCAACCCAGTTGGTCCAGACGTCTCTGTAATGATTGACACGACAATGGAGCTCTTGAAA
GATCTGGAACATGGTATTCAAACAGACACCCAGATCCGTGATTCCTTCATGCAGGGTCAG
GTCAGGAGATCTCCTGCTTACGTGTCAGGAATCTACAACGGACTGGCTTCTTGTTTCATG
AGAGGGTCGAGTCTCAGTCGTTCCCAGGGAGTGTTCCCCGATGACATGATACATCCTTCC
TGTAGAGACACCACAGGACCTCGGTTGTTCGGAGAAGATTTTGATGACTATGATCATGAT
CACATGCTCCTGGATTACACCCACATGACCATGGAACGATTCGGTTCTTTTCTTGGGTCA
TTGGATTCTTACAACAATCTCAAAGCAGGCAAAAACCCGGTGTTTGTGTTCGGGACCGAC
TTCTGGAAACTGAAATGTGTACTGTCTGTCCTGGAAAGTCACTGCCCTACCGACGTCATG
ACC
>NT2021/165 V16 .
AATTTCAAGCAGATCTTTTGTATGATGTCAATGGAACACTGGGTAACATGTGGTTCTCAA
TGTCCAGTTTCTGTCCGAGGACACTTCATGAAGGTGTTTGTGGATGTTCACAACAACCAA
GAGTGTAACAACTCTGACTTTGTCAGAGGACTCAGGGACTCTGAGTCATTCTGGTATAAA
ATCAACCCAGTTGGTCCAGACGTCTCTGTAATGATTGACACGACAATGGAGCTCTTGAAA
GATCTGGAACATGGTATTCAAACAGACACCCAGATCCGTGATTCCTTCATGCAGGGTCAG
GTCAGGAGATCTCCTGCTTACGTGTCAGGAATCTACAACGGACTGGCTTCTTGTTTCATG
AGAGGGTCGAGTCTCAGTCGTTCCCAGGGAGTGTTCCCCGATGACATGATACATCCTTCC
TGTAGAGACACCACAGGACCTCGGTTGTTCGGAGAAGATTTTGATGACTATGATCATGAT
CACATGCTCCTGGATTACACCCACATGACCATGGAACGATTCGGTTCTTTTCTTGGGTCA
TTGGATTCTTACAACAATCTCAAAGCAGGCAAAAACCCGGTGTTTGTGTTCGGGACCGAC
TTCTGGAAACTGAAATGTGTACTGTCTGTCCTGGAAAGTCACTGCCCTACCGACGTCATG
ACC
>NT2021/166 V16 .
AATTTCAAGCAGATCTTTTGTATGATGTCAATGGAACACTGGGTAACATGTGGTTCTCAA
TGTCCAGTTTCTGTCCGAGGACACTTCATGAAGGTGTTTGTGGATGTTCACAACAACCAA
GAGTGTAACAACTCTGACTTTGTCAGAGGACTCAGGGACTCTGAGTCATTCTGGTATAAA
ATCAACCCAGTTGGTCCAGACGTCTCTGTAATGATTGACACGACAATGGAGCTCTTGAAA
GATCTGGAACATGGTATTCAAACAGACACCCAGATCCGTGATTCCTTCATGCAGGGTCAG
GTCAGGAGATCTCCTGCTTACGTGTCAGGAATCTACAACGGCCTGGCTTCTTGTTTCATG
AGAGGGTCGAGTCTCAGTCGTTCCCAGGGAGTGTTCCCCGATGACATGGTACATCCTTCT
TGTAGAGACACCACAGGACCTCGGTTGTTCGGAGAAGATTTTGATGACTATGATCATGAT
CACATGCTCCTGGATTACACCCACATGACCATGGAACGATTCGGTTCTTTTCTTGGGTCA
TTGGATTCTTACAACAATCTCAAAGCAGGCAAAAACCCGGTGTTTGTGTTCGGGACCGAC
TTCTGGAAACTGAAATGTGTACTGTCTGTCCTGGAAAGTCACTGCCCTACCGACGTCATG
ACC
>R2014/83 V16 .
AATTTCAAGCAGGTCTTTTGTATGATCTCGATGGAACACTGGGTAACATGTGGTTCTCAA
TGTCCAGTTTCTGTCCGAGGACACTTCATGAAGGTGTTTGTGGATGTTCACAACAACCAA
GAGTGTAACAACCCTGACTTTGTCGGAGGACTCAGGGACTCTGATACATTCTGGGATAAA
ATCAACCCAGCTGGTCCAGACGTCTCTGTAATGATTGACACGACAATGGAGCTCTTGAAA
GATCTGGAACATGGTATTCAGACAGACACCCAGATCCGTGATTCCTTCGTGCAGGGTCAG
GTCAGGAGATCTCCTGCTTACGTGTCAGGAATCTACAACGGACTGGCTTCTTGTTTCATG
AGAGGGTCGAGTCTCAGTCGTTCCCAGGGAGTGTTCCCCGATGACATGATACATCCTTCC
TGTAGAGACACCACAGGACCTCGGTCGTTCGGAGAAGATTTTGATGACTATGATCATGAT
CACATGCTCCTGGATTACACCCACATGACCCTGGAACGATTCGGTTCTTTTCTTGGGTCA
TTGGATTCTTACAACAATCTCAAAGCAGGCAAAAACCCGGTGTTTGTGTTCGGGACCGAC
TTCTGGAAACTGAAATGTGTACTGACTGTCCTGGAAAGTCACTGCCCTACCGACTTCATG
ACC
>R2020/141 V16 .
AATTTCAAGCAGGTCTTTTGTATGATCTCGATGGAACACTGGGTAACATGTGGTTCTCAA
TGTCCAGTTTCTGTCCGAGGTCACTTCATGAAGGTGTTTGTGGATGTTCACAACAACCAA
GAGTGTAACAACCCTGACTTTGTCAGAGGACTCAGGGACTCTGAGTCATTCTGGGATAAA
ATCAACCCAGTTGGTCCAGACGTCTCAGCAATGATTGACACGACAATGGAGCTCTTGAAA
GATCTGGAACATGGTATTCAGACAGACACCCAGATCCGTGATTCCTTCATGCAGGGTCAG
GTCAGGAGATCTCCTGCTTACGTGTCAGGAATCTACAACGGACTGGCTTCTTGTTTCATG
AGAGGGTCGAGTCTCAGTCGTTCCCAGGGAGTGTTCCCCGATGACATGATACATCCTTCC
TGTAGAGACACCACAGGACCTCGGTTGTTCGGAGAAGATTTTGATGACTATGATCATGAT
CACATGCTCCTGGATTACACCCACATGACCCTGGAACGATTCGGTTCTTTTCTTGGGTCA
TTGGATTCTTACAACAATCTCAAAGCAGGCAAAAACCCGGTGTTTGTGTTCGGGACCGAC
TTCTGGAAACTGAAATGTGTACTGACTGTCCTGGAAAGTCACTGCCCTACCGACTTCATG
ACC
>R2020/142 V16 .
AATTTCAAGCAGGTCTTTTGTATGATCTCGATGGAACACTGGGTAACATGTGGTTCTCAA
TGTCCAGTTTCTGTCCGAGGACACTTCATGAAGGTGTTTGTGGATGTTCACAACAACCAA
GAGTGTAACAACCCTGACTTTGTCGGAGGACTCAGGGACTCTGAGACATTCTGGGATAAA
ATCAACCCAGCTGGTCCAGACGTCTCTGTAATGATTGACACGACAATGGAGCTCTTGAAA
GATCTGGAACATGGTATTCAGACAGACACCCAGATCCGTGATTCCTTCGTACCGGGTCAG
GTCAGGAGATCTCCTGCTTACGTGTCAGGAATCTACAACGGACTGGCTTCTTGTTTCATG
AGAGGGTCGAGTCTCAGTCGTTCCCAGGGAGTGTTCCCCGATGACATGATACATCCTTCC
TGTAGAGACACCACAGGACCTCGGTCGTTCGGAGAAGATTTTGATGACTATGATCATGAT
CACATGCTCCTGGATTACACCCACATGACCCTGGAACGATTCGGTTCTTTTCTTGGGTCA
CTGGATTCTTACAACAATCTCAAAGCAGGCAAAAACCCGGTGTTTGTGTTCGGGACCGAC
TTCTGGAAACTGAAATGTGTACTGACTGTCCTGGAAAGTCACTGCCCTACCGACTTCATG
ACC
>R2020/143 V16 .
AATTTCAAGCAGGTCTTTTGTATGATCTCGATGGAACACTGGGTAACATGTGGTTCTCAA
TGTCCAGTTTCTGTCCGAGGTCACTTCATGAAGGTGTTTGTGGATGTTCACAACAACCAA
GAGTGTAACAACCCTGACTTTGTCAGAGGACTCAGGGACTCTGAGTCATTCTGGGATAAA
ATCAACCCAGTTGGTCCAGACGTCTCAGCAATGATTGACACGACAATGGAGCTCTTGAAA
GATCTGGAACATGGTATTCAGACAGACACCCAGATCCGTGATTCCTTCATGCAGGGTCAG
GTCAGGAGATCTCCTGCTTACGTGTCAGGAATCTACAACGGACTGGCTTCTTGTTTCATG
AGAGGGTCGAGTCTCAGTCGTTCCCAGGGAGTGTTCCCCGATGACATGATACATCCTTCC
TGTAGAGACACCACAGGACCTCGGTTGTTCGGAGAAGATTTTGATGACTATGATCATGAT
CACATGCTCCTGGATTACACCCACATGACCCTGGAACGATTCGGTTCTTTTCTTGGGTCA
TTGGATTCTTACAACAATCTCAAAGCAGGCAAAAACCCGGTGTTTGTGTTCGGGACCGAC
TTCTGGAAACTGAAATGTGTACTGACTGTCCTGGAAAGTCACTGCCCTACCGACTTCATG
ACC
>SF2006/2 V16 .
AATTTCAAGCAGGTCTTTTGTATGATCTCGATGGAACACTGGGTAACATGTGGTTCTCAA
TGTCCAGTTTCTGTCCGAGGTCACTTCATGAAGGTGTTTGTGGATGTTCACAACAACCAA
GAGTGTAACAACTCTGACTTTGTCAGAGGACTCAGGGACTCTGATACATTCTGGGATAAA
ATCAACCCAGCTGGTCCAGACGTCTCTGTAATGATTGACACGACAATGGAGCTCTTGAAA
GATCTGGAACATGGTATTCAGACAGACACCCAGATCCGTGATTCCTTCATGCAGGGTCAG
GTCAGGAGATCTCCTGCTTACGTGTCAGGAATCTACAACGGACTGGCTTCTTGTTTCATG
AGAGGGTCGAGTCTCAGTCGTTCCCAGGGAGTGTTCCCCGATGACATGATACATCCTTCC
TGTAGAGACACCACAGGACCTCGGTTGTTCGGAGAAGATTTTGATGACTATGATCATGAT
CACATGCTCCTGGATTACACCCACATGACCCTGGAACGATTCGGTTCTTTTCTTGGGTCA
TTGGATTCTTACAACAATCTCAAAGCAGGCAAAAACCCGGTGTTTGTGTTCGGGACCGAC
TTCTGGAAACTGAAATGTGTACTGACTGTCCTGGAAAGTCACTGCCCTACCGACTTCATG
ACC
>SF2008/21 V16 .
AATTTCAAGCAGGTCTTTTGTATGATCTCGATGGAACACTGGGTAACATGTGGTTCTCAA
TGTCCAGTTTCTGTCCGAGGACACTTCATGAAGGTGTTTGTGGATGTTCACAACAACCAA
GAGTGTAACAACTCTGACTTTGTCAGAGGACTCAGGGACTCTGAGTCATTCTGGGATAAA
ATCAACCCAGTTGGTCCAGACGTCTCCGCAATGATTGACACGACAATGGAGCTCTTGAAA
GATCTGGAACATGGTATTCAGACAGACACCCAGATCCGTGATTCCTTCATGCAGGGTCAG
GTCAGGAGATCTCCTGCTTACGTGTCAGGAATCTACAACGGACTGGCTTCTTGTTTCATG
AGAGGGTCGAGTCTCAGTCGTTCCCAGGGAGTGTTCCCCGATGACATGATACATCCTTCC
TGTAGAGACACCACAGGACCTCGGTTGTTCGGAGAAGATTTTGATGACTATGATCATGAT
CACATGCTCCTGGATTACACCCACATGACCCTGGAACGATTCGGTTCTTTTCTTGGGTCA
TTGGATTCTTACAACAATCTCAAAGCAGGCAAAAACCCGGTGTTTGTGTTCGGGACCGAC
TTCTGGAAACTGAAATGTGTACTGACTGTCCTGGAAAGTCACTGCCCTACCGACTTCATG
ACC
>SF2010/41 V16 .
AATTTCAAGCAGGTCTTTTGTATGATCTCGATGGAACACTGGGTAACATGTGGTTCTCAA
TGTCCAGTTTCTGTCCGAGGTCACTTCATGAAGGTGTTTGTGGATGTTCACAACAACCAA
GAGTGTAACAACTCTGACTTTGTCAGAGGACTCAGGGACTCTGAGTCATTCTGGTATAAA
ATCAACCCAGTTGGTCCAGACGTCTCTGTAATGATTGACACGACAATGGAGCTCTTGAAA
GATCTGGAACATGGTATTCAGACAGACACCCAGATCCGTGATTCCTTCGTACCGGGTCAG
GTCAGGAGATCTCCTGCTTACGTGTCAGGAATCTACAACGGACTGGCTTCTTGTTTCATG
AGAGGGTCGAGTCTCAGTCGTTCCCAGGGAGTGTTCCCCGATGACATGATACATCCTTCC
TGTAGAGACACCACAGGACCTCGGTCGTTCGGAGAAGATTTTGATGACTATGATCATGAT
CACATGCTCCTGGATTACACCCACATGACCCTGGAACGATTCGGTTCTTTTCTTGGGTCA
TTGGATTCTTACAACAATCTCAAAGCAGGCAAAAACCCGGTGTTTGTGTTCGGGACCGAC
TTCTGGAAACTGAAATGTGTACTGACTGTCCTGGAAAGTCACTGCCCTACCGACTTCATG
ACC
>SF2015/95 V16 .
AATTTCAAGCAGGTCTTTTGTATGATCTCGATGGAACACTGGGTAACATGTGGTTCTCAA
TGTCCAGTTTCTGTCCGAGGACACTTCATGAAGGTGTTTGTGGATGTTCACAACAACCAA
GAGTGTAACAACTCTGACTTTGTCAGAGGACTCAGGGACTCTGAGTCATTCTGGTATAAA
ATCAACCCAGTTGGTCCAGACGTCTCTGTAATGATTGACACGACAATGGAGCTCTTGAAA
GATCTGGAACATGGTATTCAGACAGACACCCAGATCCGTGATTCCTTCATGCAGGGTCAG
GTCAGGAGATCTCCTGCTTACGTGTCAGGAATCTACAACGGACTGGCTTCTTGTTTCATG
AGAGGGTCGAGTCTCAGTCGTTCCCAGGGAGTGTTCCCCGATGACATGATACATCCTTCC
TGTAGAGACACCACAGGACCTCGGTCGTTCGGAGAAGATTTTGATGACTATGATCATGAT
CACATGCTCCTGGATTACACCCACATGACCATGGAACGATTCGGTTCTTTTCTTGGGTCA
CTGGATTCTTACAACAATCTCAAAGCAGGCAAAAACCCGGTGTTTGTGTTCGGGACCGAC
TTCTGGAAACTGAAATGTGTACTGACTGTCCTGGAAAGTCACTGCCCTACCGACGTCATG
ACC
>SF2015/96 V16 .
AATTTCAAGCAGGTCTTTTGTATGATCTCGATGGAACACTGGGTAACATGTGGTTCTCAA
TGTCCAGTTTCTGTCCGAGGTCACTTCATGAAGGTGTTTGTGGATGTTCACAACAACCAA
GAGTGTAACAACCCTGACTTTGTCGGAGGACTCAGGGACTCTGAGACATTCTGGGATAAA
ATCAACCCAGCTGGTCCAGACGTCTCAGCAATGATTGACACGACAATGGAGCTCTTGAAA
GATCTGGAACATGGTATTCAGACAGACACCCAGATCCGTGATTCCTTCGTACCGGGTCAG
GTCAGGAGATCTCCTGCTTACGTGTCAGGAATCTACAACGGACTGGCTTCTTGTTTCATG
AGAGGGTCGAGTCTCAGTCGTTCCCAGGGAGTGTTCCCCGATGACATGATACATCCTTCC
TGTAGAGACACCACAGGACCTCGGTCGTTCGGAGAAGATTTTGATGACTATGATCATGAT
CACATGCTCCTGGATTACACCCACATGACCCTGGAACGATTCGGTTCTTTTCTTGGGTCA
CTGGATTCTTACAACAATCTCAAAGCAGGCAAAAACCCGGTGTTTGTGTTCGGGACCGAC
TTCTGGAAACTGAAATGTGTACTGACTGTCCTGGAAAGTCACTGCCCTACCGACTTCATG
ACC
>ST2021/162 V16 .
AATTTCAAGCAGGTCTTTTGTATGATCTCGATGGAACACTGGGTAACATGTGGTTCTCAA
TGTCCAGTTTCTGTCCGAGGACACTTCATGAAGGTGTTTGTGGATGTTCACAACAACCAA
GAGTGTAACAACTCTGACTTTGTCAGAGGACTCAGGGACTCTGAGTCATTCTGGGATAAA
ATCAACCCAGTTGGTCCAGACGTCTCTGTAATGATTGACACGACAATGGAGCTCTTGAAA
GATCTGGAACATGGTATTCAAACAGACACCCAGATCCGTGATTCCTTCATGCAGGGTCAG
GTCAGGAGATCTCCTGCTTACGTGTCAGGAATCTACAACGGCCTGGCTTCTTGTTTCATG
AGAGGGTCGAGTCTCAGTCGTTCCCAGGGAGTGTTCCCCGATGACATGGTACATCCTTCT
TGTAGAGACACCACAGGACCTCGGTTGTTCGGAGAAGATTTTGATGACTATGATCATGAT
CACATGCTCCTGGATTACACCCACATGACCATGGAACGATTCGGTTCTTTTCTTGGGTCA
TTGGATTCTTACAACAATCTCAAAGCAGGCAAAAACCCGGTGTTTGTGTTCGGGACCGAC
TTCTGGAAACTGAAATGTGTACTGTCTGTCCTGGAAAGTCACTGCCCTACCGACGTCATG
ACC
>ST2022/174 V16 .
AATTTCAAGCAGGTCTTTTGTATGATCTCGATGGAACACTGGGTAACATGTGGTTCTCAA
TGTCCAGTTTCTGTCCGAGGACACTTCATGAAGGTGTTTGTGGATGTTCACAACAACCAA
GAGTGTAACAACTCTGACTTTGTCAGAGGACTCAGGGACTCTGAGTCATTCTGGGATAAA
ATCAACCCAGTTGGTCCAGACGTCTCTGTAATGATTGACACGACAATGGAGCTCTTGAAA
GATCTGGAACATGGTATTCAAACAGACACCCAGATCCGCGATTCCTTCATGCAGGGTCAG
GTCAGGAGATCTCCTGCTTACGTGTCAGGAATCTACAACGGACTGGCTTCTTGTTTCATG
AGAGGGTCGAGTCTCAGTCGTTCCCAGGGAGTGTTCCCCGATGACATGGTACATCCTTCT
TGTAGAGACACCACAGGACCTCGGTTGTTCGGAGAAGATTTTGATGACTATGATCATGAT
CACATGCTCCTGGATTACACCCACATGACCATGGAACGATTCGGTTCTTTTCTTGGGTCA
TTGGATTCTTACAACAATCTCAAAGCAGGCAAAAACCCGGTGTTTGTGTTCGGGACCGAC
TTCTGGAAACTGAAATGTGTACTGTCTGTCCTGGAAAGTCACTGCCCTACCGACGTCATG
ACC
>T2009/31 V16 .
AATTTCAAGCAGGTCTTTTGTATGATCTCGATGGAACACTGGGTAACATGTGGTTCTCAA
TGTCCAGTTTCTGTCCGAGGTCACTTCATGAAGGTGTTTGTGGATGTTCACAACAACCAA
GAGTGTAACAACCCTGACTTTGTCGGAGGACTCAGGGACTCTGATACATTCTGGGATAAA
ATCAACCCAGTTGGTCCAGACGTCTCTGTAATGATTGACACGACAATGGAGCTCTTGAAA
GATCTGGAACATGGTATTCAAACAGACACCCAGATCCGTGATTCCTTCATGCAGGGTCAG
GTCAGGAGATCTCCTGCTTACGTGTCAGGAATCTACAACGGACTGGCTTCTTGTTTCATG
AGAGGGTCGAGTCTCAGTCGTTCCCAGGGAGTGTTCCCCGATGACATGATACATCCTTCC
TGTAGAGACACCACAGGACCTCGGTCGTTCGGAGAAGATTTTGATGACTATGATCATGAT
CATATGCTCCTGGATTACACCCACATGACCCTGGAACGATTCGGTTCTTTTCTTGGGTCA
CTGGATTCTTACAACAATCTCAAAGCAGGCAAAAACCCGGTGTTTGTGTTCGGGACCGAC
TTCTGGAAACTGAAATGTGTACTGACTGTCCTGGAAAGTCACTGCCCTACCGACTTCATG
ACC
>T2011/51 V16 .
AATTTCAAGCAGGTCTTTTGTATGATCTCGATGGAACACTGGGTAACATGTGGTTCTCAA
TGTCCAGTTTCTGTCCGAGGTCACTTCATGAAGGTGTTTGTGGATGTTCACAACAACCAA
GAGTGTAACAACCCTGACTTTGTCGGAGGACTCAGGGACTCTGATACATTCTGGGATAAA
ATCAACCCAGTTGGTCCAGACGTCTCTGTAATGATTGACACGACAATGGAGCTCTTGAAA
GATCTGGAACATGGTATTCAAACAGACACCCAGATCCGTGATTCCTTCATGCAGGGTCAG
GTCAGGAGATCTCCTGCTTACGTGTCAGGAATCTACAACGGACTGGCTTCTTGTTTCATG
AGAGGGTCGAGTCTCAGTCGTTCCCAGGGAGTGTTCCCCGATGACATGATACATCCTTCC
TGTAGAGACACCACAGGACCTCGGTCGTTCGGAGAAGATTTTGATGACTATGATCATGAT
CATATGCTCCTGGATTACACCCACATGACCCTGGAACGATTCGGTTCTTTTCTTGGGTCA
CTGGATTCTTACAACAATCTCAAAGCAGGCAAAAACCCGGTGTTTGTGTTCGGGACCGAC
TTCTGGAAACTGAAATGTGTACTGACTGTCCTGGAAAGTCACTGCCCTACCGACTTCATG
ACC
>T2013/72 V16 .
AATTTCAAGCAGGTCTTTTGTATGATCTCGATGGAACACTGGGTAACATGTGGTTCTCAA
TGTCCAGTTTCTGTCCGAGGACACTTCATGAAGGTGTTTGTGGATGTTCACAACAACCAA
GAGTGTAACAACCCTGACTTTGTCGGAGGACTCAGGGACTCTGAGACATTCTGGGATAAA
ATCAACCCTGTTGGTCCAGACGTCTCTGTAATGATTGACACGACAATGGAGCTCTTGAAA
GATCTGGAACATGGTATTCAGACAGACACCCAGATCCGTGATTCCTTCGTACCGGGTCAG
GTCAGGAGATCTCCTGCTTACGTGTCAGGAATCTACAACGGACTGGCTTCTTGTTTCATG
AGAGGGTCGAGTCTCAGTCGTTCCCAGGGAGTGTTCCCCGATGACATGATACATCCTTCC
TGTAGAGACACCACAGGACCTCGGTTGTTCGGAGAAGATTTTGATGACTATGATCATGAT
CATATGCTCCTGGATTACACCCACATGACCATGGAACGATTCGGTTCTTTTCTTGGGTCA
CTGGATTCTTACAACAATCTCAAAGCAGGCAAAAACCCGGTGTTTGTGTTCGGGACCGAC
TTCTGGAAACTGAAATGTGTACTGACTGTCCTGGAAAGTCACTGCCCTACCGACTTCATG
ACC
>T2013/74 V16 .
AATTTCAAGCAGGTCTTTTGTATGATCTCGATGGAACACTGGGTAACATGTGGTTCTCAA
TGTCCAGTTTCTGTCCGAGGACACTTCATGAAGGTGTTTGTGGATGTTCACAACAACCAA
GAGTGTAACAACTCTGACTTTGTCAGAGGACTCAGGGACTCTGAGTCATTCTGGTATAAA
ATCAACCCAGTTGGTCCAGACGTCTCTGTAATGATTGACACGACAATGGAGCTCTTGAAA
GATCTGGAACATGGTATTCAAACAGACACCCAGATCCGTGATTCCTTCATGCAGGGTCAG
GTCAGGAGATCTCCTGCTTACGTGTCAGGAATCTACAACGGACTGGCTTCTTGTTTCATG
AGAGGGTCGAGTCTCAGTCGTTCCCAGGGAGTGTTCCCCGATGACATGATACATCCTTCC
TGTAGAGACACCACAGGACCTCGGTTGTTCGGAGAAGATTTTGATGACTATGATCATGAT
CATATGCTCCTGGATTACACCCACATGACCCTGGAACGATTCGGTTCTTTTCTTGGGTCA
CTGGATTCTTACAACAATCTCAAAGCAGGCAAAAACCCGGTGTTTGTGTTCGGGACCGAC
TTCTGGAAACTGAAATGTGTACTGACTGTCCTGGAAAGTCACTGCCCTACCGACTTCATG
ACC
>T2013/76 V16 .
AATTTCAAGCAGGTCTTTTGTATGATCTCGATGGAACACTGGGTAACATGTGGTTCTCAA
TGTCCAGTTTCTGTCCGAGGACACTTCATGAAGGTGTTTGTGGATGTTCACAACAACCAA
GAGTGTAACAACTCTGACTTTGTCAGAGGACTCAGGGACTCTGAGTCATTCTGGTATAAA
ATCAACCCAGTTGGTCCAGACGTCTCTGTAATGATTGACACGACAATGGAGCTCTTGAAA
GATCTGGAACATGGTATTCAAACAGACACCCAGATCCGTGATTCCTTCATGCAGGGTCAG
GTCAGGAGATCTCCTGCTTACGTGTCAGGAATCTACAACGGACTGGCTTCTTGTTTCATG
AGAGGGTCGAGTCTCAGTCGTTCCCAGGGAGTGTTCCCCGATGACATGATACATCCTTCC
TGTAGAGACACCACAGGACCTCGGTTGTTCGGAGAAGATTTTGATGACTATGATCATGAT
CATATGCTCCTGGATTACACCCACATGACCCTGGAACGATTCGGTTCTTTTCTTGGGTCA
CTGGATTCTTACAACAATCTCAAAGCAGGCAAAAACCCGGTGTTTGTGTTCGGGACCGAC
TTCTGGAAACTGAAATGTGTACTGACTGTCCTGGAAAGTCACTGCCCTACCGACTTCATG
ACC
>T2014/81 V16 .
AATTTCAAGCAGGTCTTTTGTATGATCTCGATGGAACACTGGGTAACATGTGGTTCTCAA
TGTCCAGTTTCTGTCCGAGGTCACTTCATGAAGGTGTTTGTGGATGTTCACAACAACCAA
GAGTGTAACAACCCTGACTTTGTCGGAGGACTCAGGGACTCTGATACATTCTGGGATAAA
ATCAACCCAGTTGGTCCAGACGTCTCTGTAATGATTGACACGACAATGGAGCTCTTGAAA
GATCTGGAACATGGTATTCAAACAGACACCCAGATCCGTGATTCCTTCATGCAGGGTCAG
GTCAGGAGATCTCCTGCTTACGTGTCAGGAATCTACAACGGACTGGCTTCTTGTTTCATG
AGAGGGTCGAGTCTCAGTCGTTCCCAGGGAGTGTTCCCCGATGACATGATACATCCTTCC
TGTAGAGACACCACAGGACCTCGGTCGTTCGGAGAAGATTTTGATGACTATGATCATGAT
CATATGCTCCTGGATTACACCCACATGACCCTGGAACGATTCGGTTCTTTTCTTGGGTCA
CTGGATTCTTACAACAATCTCAAAGCAGGCAAAAACCCGGTGTTTGTGTTCGGGACCGAC
TTCTGGAAACTGAAATGTGTACTGACTGTCCTGGAAAGTCACTGCCCTACCGACTTCATG
ACC
>T2016/104 V16 .
AATTTCAAGCAGGTCTTTTGTATGATCTCGATGGAACACTGGGTAACATGTGGTTCTCAA
TGTCCAGTTTCTGTCCGAGGTCACTTCATGAAGGTGTTTGTGGATGTTCACAACAACCAA
GAGTGTAACAACCCTGACTTTGTCGGAGGACTCAGGGACTCTGATACATTCTGGGATAAA
ATCAACCCAGTTGGTCCAGACGTCTCTGTAATGATTGACACGACAATGGAGCTCTTGAAA
GATCTGGAACATGGTATTCAAACAGACACCCAGATCCGTGATTCCTTCATGCAGGGTCAG
GTCAGGAGATCTCCTGCTTACGTGTCAGGAATCTACAACGGACTGGCTTCTTGTTTCATG
AGAGGGTCGAGTCTCAGTCGTTCCCAGGGAGTGTTCCCCGATGACATGATACATCCTTCC
TGTAGAGACACCACAGGACCTCGGTCGTTCGGAGAAGATTTTGATGACTATGATCATGAT
CATATGCTCCTGGATTACACCCACATGACCCTGGAACGATTCGGTTCTTTTCTTGGGTCA
CTGGATTCTTACAACAATCTCAAAGCAGGCAAAAACCCGGTGTTTGTGTTCGGGACCGAC
TTCTGGAAACTGAAATGTGTACTGACTGTCCTGGAAAGTCACTGCCCTACCGACTTCATG
ACC
>T2016/108 V16 .
AATTTCAAGCAGGTCTTTTGTATGATCTCGATGGAACACTGGGTAACATGTGGTTCTCAA
TGTCCAGTTTCTGTCCGAGGTCACTTCATGAAGGTGTTTGTGGATGTTCACAACAACCAA
GAGTGTAACAACCCTGACTTTGTCGGAGGACTCAGGGACTCTGATACATTCTGGGATAAA
ATCAACCCAGTTGGTCCAGACGTCTCTGTAATGATTGACACGACAATGGAGCTCTTGAAA
GATCTGGAACATGGTATTCAAACAGACACCCAGATCCGTGATTCCTTCATGCAGGGTCAG
GTCAGGAGATCTCCTGCTTACGTGTCAGGAATCTACAACGGACTGGCTTCTTGTTTCATG
AGAGGGTCGAGTCTCAGTCGTTCCCAGGGAGTGTTCCCCGATGACATGATACATCCTTCC
TGTAGAGACACCACAGGACCTCGGTCGTTCGGAGAAGATTTTGATGACTATGATCATGAT
CATATGCTCCTGGATTACACCCACATGACCCTGGAACGATTCGGTTCTTTTCTTGGGTCA
CTGGATTCTTACAACAATCTCAAAGCAGGCAAAAACCCGGTGTTTGTGTTCGGGACCGAC
TTCTGGAAACTGAAATGTGTACTGACTGTCCTGGAAAGTCACTGCCCTACCGACTTCATG
ACC
>V2021/159 V16 .
AATTTCAAGCAGGTCTTTTGTATGATCTCGATGGAACACTGGGTAACATGTGGTTCTCAA
TGTCCAGTTTCTGTCCGAGGTCACTTCATGAAGGTGTTTGTGGATGTTCACAAAAACCAA
GAGTGTAACAACCCTGACTTTGTCGGAGGACTCAGGGACTCTGATACATTCTGGGATAAA
ATCAACCCAGCTGGTCCAGACGTCTCTGTAATGATTGACACGACAATGGAGCTCTTGAAA
GATCTGGAACATGGTATTCAGACAGACACCCAGATCCGTGATTCCTTCGTACCGGGTCAG
GTCAGGAGATCTCCTGCTTACGTGTCAGGAATCTACAACGGACTGGCTTCTTGTTTCATG
AGAGGGTCGAGTCTCAGTCGTTCCCAGGGAGTGTTCCCCGATGACATGATACATCCTTCC
TGTAGAGACACCACAGGACCTCGGTCGTTCGGAGAAGATTTTGATGACTATGATCATGAT
CACATGCTCCTGGATTACACCCACATGACCCTGGAACGATTCGGTTCTTTTCTTGGGTCA
CTGGATTCTTACAACAATCTCAAAGCAGGCAAAAACCCGGTGTTTGTGTTCGGGACCGAC
TTCTGGAAACTGAAATGTGTACTGACTGTCCTGGAAAGTCACTGCCCTACCGACTTCATG
ACC
>V2021/161 V16 .
AATTTCAAGCAGGTCTTTTGTATGATCTCGATGGAACACTGGGTAACATGTGGTTCTCAA
TGTCCAGTTTCTGTCCGAGGACACTTCATGAAGGTGTTTGTGGATGTTCACAACAACCAA
GAGTGTAACAACTCTGACTTTGTCAGAGGACTCAGGGACTCTGAGTCATTCTGGTATAAA
ATCAACCCAGTTGGTCCAGACGTCTCAGCAATGATTGACACGACAATGGAGCTCTTGAAA
GATCTGGAACATGGTATTCAAACAGACACCCAGATCCGTGATTCCTTCATGCAGGGTCAG
GTCAGGAGATCTCCTGCTTACGTGTCAGGAATCTACAACGGACTGGCTTCTTGTTTCATG
AGAGGGTCGAGTCTCAGTCGTTCCCAGGGAGTGTTCCCCGATGACATGATACATCCTTCC
TGTAGAGACACCACAGGACCTCGGTTGTTCGGAGAAGATTTTGATGACTATGATCATGAT
CACATGCTCCTGGATTACACCCACATGACCCTGGAACGATTCGGTTCTTTTCTTGGGTCA
TTGGATTCTTACAACAATCTCAAAGCAGGCAAAAACCCGGTGTTTGTGTTCGGGACCGAC
TTCTGGAAACTGAAATGTGTACTGACTGTCCTGGAAAGTCACTGCCCTACCGACTTCATG
ACC
>V2021/167 V16 .
AATTTCAAGCAGGTCTTTTGTATGATCTCGATGGAACACTGGGTAACATGTGGTTCTCAA
TGTCCAGTTTCTGTCCGAGGACACTTCATGAAGGTGTTTGTGGATGTTCACAACAACCAA
GAGTGTAACAACTCTGACTTTGTCAGAGGACTCAGGGACTCTGAGTCATTCTGGTATAAA
ATCAACCCAGTTGGTCCAGACGTCTCTGTAATGATTGACACGACAATGGAGCTCTTGAAA
GATCTGGAACATGGTATTCAGACAGACACCCAGATCCGTGATTCCTTCGTACCGGGTCAG
GTCAGGAGATCTCCTGCTTACGTGTCAGGAATCTACAACGGACTGGCTTCTTGTTTCATG
AGAGGGTCGAGTCTCAGTCGTTCCCAGGGAGTGTTCCCCGATGACATGATACATCCTTCC
TGTAGAGACACCACAGGACCTCGGTTGTTCGGAGAAGATTTTGATGACTATGATCATGAT
CACATGCTCCTGGATTACACCCACATGACCCTGGAACGATTCGGTTCTTTTCTTGGGTCA
TTGGATTCTTACAACAATCTCAAAGCAGGCAAAAACCCGGTGTTTGTGTTCGGGACCGAC
TTCTGGAAACTGAAATGTGTACTGACTGTCCTGGAAAGTCACTGCCCTACCGACTTCATG
ACC
>V2022/173 V16 .
AATTTCAAGCAGGTCTTTTGTATGATCTCGATGGAACACTGGGTAACATGTGGTTCTCAA
TGTCCAGTTTCTGTCCGAGGACACTTCATGAAGGTGTTTGTGGATGTTCACAACAACCAA
GAGTGTAACAACTCTGACTTTGTCAGAGGACTCAGGGACTCTGAGTCATTCTGGTATAAA
ATCAACCCAGTTGGTCCAGACGTCTCTGTAATGATTGACACGACAATGGAGCTCTTGAAA
GATCTGGAACATGGTATTCAGACAGACACCCAGATCCGTGATTCCTTCATGCAGGGTCAG
GTCAGGAGATCTCCTGCTTACGTGTCAGGAATCTACAACGGACTGGCTTCTTGTTTCATG
AGAGGGTCGAGTCTCAGTCGTTCCCAGGGAGTGTTCCCCGATGACATGATACATCCTTCC
TGTAGAGACACCACAGGACCTCGGTCGTTCGGAGAAGATTTTGATGACTATGATCATGAT
CACATGCTCCTGGATTACACCCACATGACCCTGGAACGATTCGGTTCTTTTCTTGGGTCA
CTGGATTCTTACAACAATCTCAAAGCAGGCAAAAACCCGGTGTTTGTGTTCGGGACCGAC
TTCTGGAAACTGAAATGTGTACTGACTGTCCTGGAAAGTCACTGCCCTACCGACTTCATG
ACC
>FM2021/160 V26 .
TCACTGACACCTTCATGAAAATCCACACTGGTCTCTGTGTCTATACAATCATGATGTTTA
AACAGCATCGTGATATGTGGTTTAACATTCAAAGCATCCTCGGCCTCTTGATTACTTTCT
GTATTAGGCATCAAATATACCCCCTGAAGTTTTGTACAAAAGCATATAAGATCTTTGGCA
TGTTTCCATTCTCCTTTGGATAACCCGACCACCAGTAAATTTCCTTCATCTTTTCCCATC
CCTCCGAACAGGGTTCCTGATTTTGTGATCATAAAATTTTTAGTACGTAACGGAAATGCC
ACATGAAATATCATACGCAAAAAAGTCGGAGCATGAGTGTTTGTCATACTTGCAAATAAT
ATGGTAGTGGTATTATCTGTTAACTCTGATACTGATATGACATTACGCATTATATTTGGA
AACGCAACATCATCAAGATCTCGATCATTCGGATATTTTGGATCCGGGATGAAAACGGCC
ATTGTACACAAATGTGTTTTATAATTAATGACGTATGTATATAAAAATTCTATTTTTTTA
TTGTTCCGGGAACAACTTTTCTTTTTGCCATTTGGGGATCGTGTCAAAAATACAATCAAC
CTTGACACAGTCAGTCAAGGTTGATTGTTCCATCACTTTGATTTCCATGACACATCTCAG
TAGTTCGGAACTGGTCAAATTAGATTCCTCCACTGATGAATCCTTGACAACACACGATGA
CAGATCAG
>H2006/4 V26 .
TCACTGACACCTTCATGAAAATCCACACTGGTCTCTGTGTCTATACAATCATGATGTTTA
AACAGCATCGTGATATGTGGTTTAACATTCAGAGCATCCTCGGCCTCTTGATTACTTTCT
GTATTAGGCATCAAATATACCCCCTGAAGTTTTGTACAAAAGCATATAAGATCTTTGGCA
TGTTTCCATTCTCCTTTGGATAACCCGACCACCAGTAAATTTCCTTCATCTTTTCCCATC
CCTCCGAACAAGGTCCCTGATTTTGTGATCACAAAATTTTTAGTACGTAACGGAAATGCC
ACATGAAATATCATACGCAAAAAAGTCGGAGCATGAGTGTTTGTCATACTTGCAAATAAT
ATGGTAGTGGTATTATCTGTTAACTCTGATACTGATATGACATTACACATTATATTTGGA
AACGCAACATCATCAAGATCTCGGTCATTCGGATATTTTGGATCCGGGATGAAAACGGCC
ATTGTACACAAATGTGTTTTATAATTAATGACGTATGTATATAAAAATTCTATTTTTTTA
TTGTTCTGGGAACAACTTTTCTTTTTGCCATTTGGGGATCGTGTCAAAAATACAATCAAC
TTTGACACAGTCGGTCAAGGTTGATTGTTCCATCACTTTGATTTCCATGACACATCTCAG
TAGTTCGGAACTGGTCAAATTAGATTCCTCCACTGATGAATCCTTGACAACACACGATGA
CAGATCAG
>H2009/32 V26 .
TCACTGACACCTTCATGAAAATCCACACTGGTCTCTGTGTCTATACAATCATGATGTTTA
AACAGCATCGTGATATGTGGTTTAACATTCAAAGCATCCTCGGCCTCTTGATTACTTTCT
GTATTAGGCATCAAATATACCCCCTGAAGTTTTGTACAAAAGCATATAAGATCTTTGGCA
TGTTTCCATTCTCCTTTGGATAACCCGACCACCAGTAAATTTCCTTCATCTTTTCCCATC
CCTCCGAACAAGGTTCCTGTTTTTGTGATCACAAATTTTTTAGTACGTAACGGAAATGCC
ACATGAAATATCATACGCAAAAAAGTCGGAGCATGTGTGTTTGTCATACTTGCAAATAAT
ATGGTAGTGGTATTATCTGTTAACTCTGATACTGATATGACATTACACATTATATTTGGA
AACGCAACATCATCAAGATCTCGGTCATTCGGATATTTTGGATCCGGGATGAAAACGGCC
ATTGTACACAAATGTGTTTTATAATTAATGACGTATGTATATAAAAATTCTATTTTTTTA
TTGTTCTGGGAACAACTTTTCTTTTTGCCATTTGGGGATCGTGTCAAAAATACAATCAAC
TTTGACACAGTCGGTCAAGGTTGATTGTTCCATCACTTTGATTTCCATGACACATCTCAG
TAGTTCGGAACTGGTCAAATTTGATTCCTCCACCGATGAATCCTTGACAACACAAGATGA
CAGATCAG
>H2009/33 V26 .
TCACTGACACCTTCATGAAAATCCACACTGGTCTCTGTGTCTATACAATCATGATGTTTA
AACAACATCGTGATATGTGGTTTAACATTCAGAGCATCCTCGGCCTCTTGATTACTTTCT
GTATTAGGCATCAAATATACCCCCTGAAGTTTTGTACAAAAGCATATAAGATCTTTGGCA
TGTTTCCATTCTCCTTTGGATAACCCGACCACCAGTAAATTTCCTTCATCTTTTCCCATC
CCTCCGAACAGGGTCCCTGATTTTGTGATCACAAAATTTTTAGTACGTAACGGAAATGCC
ACATGAAATATCATACGCAAAAAAGTCGGAGCATGAGTGTTTGTCATACTTGCAAATAAT
ATGGTAGTGGTATTATCTGTTAACTCTGATACTGATATGACATTACACATTATATTCGGA
AACCCAACATCATCAAGATCTCGGTCATTCGGATATTTTGGATCCGGGATGAAAACGGCC
ATTGTACACAAATGTGTTTTATAATTAATGACGTATGTATATAAAAATTCTATTTTTTTA
TTGTTCTGGGAACAACTTTTCTTTTTGCCATTTGGGGATCGTGTCAAAAATACAATCAAC
TTTGACACAGTCGGTCAAGGTTGATTGTTCCATCACTTTGATTTCCATGACACATCTCAG
TAGTTCGGAACTGGTCAAATTAGATTCCTCCACTGATGAATCCTTGACAACACACGATGA
CAGATCAG
>H2009/34 V26 .
TCACTGACACCTTCATGAAAATCCACACTGGTCTCTGTGTCTATACAATCATGATGTTTA
AACAGCATCGTGATATGTGGTTTAACATTCAAAGCATCCTCGGCCTCTTGATTACTTTCT
GTATTAGGCATCAAATATACCCCCTGAAGTTTTGTACAAAAGCATATAAGATCTTTGGCA
TGTTTCCATTCTCCTTTGGATAACCCGACCACCAGTAAATTTCCTTCATCTTTTCCCATC
CCTCCGAACAAGGTTCCTGTTTTTGTGATCACAAATTTTTTAGTACGTAACGGAAATGCC
ACATGAAATATCATACGCAAAAAAGTCGGAGCATGTGTGTTTGTCATACTTGCAAATAAT
ATGGTAGTGGTATTATCTGTTAACTCTGATACTGATATGACATTACACATTATATTTGGA
AACGCAACATCATCAAGATCTCGGTCATTCGGATATTTTGGATCCGGGATGAAAACGGCC
ATTGTACACAAATGTGTTTTATAATTAATGACGTATGTATATAAAAATTCTATTTTTTTA
TTGTTCTGGGAACAACTTTTCTTTTTGCCATTTGGGGATCGTGTCAAAAATACAATCAAC
TTTGACACAGTCGGTCAAGGTTGATTGTTCCATCACTTTGATTTCCATGACACATCTCAG
TAGTTCGGAACTGGTCAAATTTGATTCCTCCACCGATGAATCCTTGACAACACAAGATGA
CAGATCAG
>H2009/35 V26 .
TCACTGACACCTTCATGAAAATCCACACTGGTCTCTGTGTCTATACAATCATGATGTTTA
AACAGCATCGTGATATGTGGTTTAACATTCAAAGCATCCTCGGCCTCTTGATTACTTTCT
GTATTAGGCATCAAATATACCCCCTGAAGTTTTGTACAAAAGCATATAAGATCTTTGGCA
TGTTTCCATTCTCCTTTGGATAACCCGACCACCAGTAAATTTCCTTCATCTTTTCCCATC
CCTCCGAACAAGGTTCCTGTTTTTGTGATCACAAATTTTTTAGTACGTAACGGAAATGCC
ACATGAAATATCATACGCAAAAAAGTCGGAGCATGTGTGTTTGTCATACTTGCAAATAAT
ATGGTAGTGGTATTATCTGTTAACTCTGATACTGATATGACATTACACATTATATTTGGA
AACGCAACATCATCAAGATCTCGGTCATTCGGATATTTTGGATCCGGGATGAAAACGGCC
ATTGTACACAAATGTGTTTTATAATTAATGACGTATGTATATAAAAATTTTATTTTTTTA
TTGTTCTGGGAACAACTTTTCTTTTTGCCATTTGGGGATCGTGTCAAAAATACAATCAAC
TTTGACACAGTCGGTCAAGGTTGATTGTTCCATCACTTTGATTTCCATGACACATCTCAG
TAGTTCGGAACTGGTCAAATTTGATTCCTCCACCGATGAATCCTTGACAACACAAGATGA
CAGATCAG
>H2013/77 V26 .
TCTCTGACACCTTCATGAAAATCCACACTGGTCTCTGTGTCTATACAATCATGATGTTTA
AACAACATCGTGATATGTGGTTTAACATTCAGAGCATCCTCGGCCTCTTGATTACTTTCT
GTATTAGGCATCAAATATACCCCCTGAAGTTTTGTACAAAAGCATATAAGATCTTTGGCA
TGTTTCCATTCTCCTTTGGATAACCCGACCACCAGTAAATTTCCTTCATCTTTTCCCATC
CCTCCGAACAGGGTCCCTGATTTTGTGATCACAAAATTTTTAGTACGTAACGGAAATGCC
ACATGAAATATCATACGCAAAAAAGTCGGAGCATGAGTGTTTGTCATACTTGCAAATAAT
ATGGTAGTGGTATTATCTGTTAACTCTGATACTGATATGACATTACACATTATATTCGGA
AACGCAACATCATCAAGATCTCGGTCATTCGGATATTTTGGATCCGGGATGAAAACGGCC
ATTGTACACAAATGTGTTTTATAATTAATGACGTACGTATATAAAAATTCTATTTTTTTA
TTGTTCCGGAAACAACTTTTCTTTTTGCCATTTGGGGATCGTGTCAAAAATACAATCAAC
CTTGACACAGTCAGTCAAGGTTGATTGTTCCATCACTTTGATTTCCATGACACATCTCAG
TAGTTCGGAACTGGTCAAATTTGATTCCTCCACCGATGAATCCTTGACAACACAAGATGA
CAGATCAG
>H2013/78 V26 .
TCTCTGACACCTTCATGAAAATCCACACTGGTCTCTGTGTCTATACAATCATGATGTTTA
AACAGCATCGTGATATGTGGTTTAACATTCAAAGCATCCTCGGCCTCTTGATTACTTTCT
GTATTAGGCATCAAATATACCCCCTGAAGTTTTGTACAAAAGCATATAAGATCTTTGGCA
TGTTTCCATTCTCCTTTGGATAACCCGACCACCAGTAAATTTCCTTCATCTTTTCCCATC
CCTCCGAACAAGGTTCCTGTTTTTGTGATCACAAATTTTTTAGTACGTAACGGAAATGCC
ACATGAAATATCATACGCAAAAAAGTCGGAGCATGTGTGTTTGTCATACTTGCAAATAAT
ATGGTAGTGGTATTATCTGTTAACTCTGATACTGATATGACATTACACATTATATTCGGA
AACGCAACATCATCAAGATCTCGGTCATTCGGATATTTTGGATCCGGGATGAAAACGGCC
ATTGTACACAAATGTGTTTTATAATTAATGACGTACGTATATAAAAATTCTATTTTTTTA
TTGTTCCGGGAACAACTTTTCTTTTTGCCATTTGGGGATCGTGTCAAAAATACAATCAAC
CTTGACACAGTCAGTCAAGGTTGATTGTTCCATCACTTTGATTTCCATGACACATCTCAG
TAGTTCGGAACTGGTCAAATTTGATTCCTCCACCGATGAATCCTTGACAACACAAGATGA
CAGATCAG
>H2015/91 V26 .
TCTCCGACACCTTCATGAAAATCCACACTGGTCTCTGTGTCTATACAATCATGATGTTTA
AACAACATCGTGATATGTGGTTTAACATTCAGAGCATCCTCGGCCTCTTGATTACTTTCT
GTATTAGGCATCAAATATACCCCCTGAAGTTTTGTACAAAAGCATATAAGATCTTTGGCA
TGTTTCCATTCTCCTTTGGATAACCCGACCACCAGTAAATTTCCTTCATCTTTTCCCATC
CCTCCGAACAGGGTCCCTGATTTTGTGATCACAAAATTTTTAGTACGTAACGGAAATGCC
ACATGAAATATCATACGCAAAAAAGTCGGAGCATGAGTGTTTGTCATACTTGCAAATAAT
ATGGTAGTGGTATTATCTGTTAACTCTGATACTGATATGACATTACACATTATATTCGGA
AACGCAACATCATCAAGATCTCGGTCATTCGGATATTTCGGATCCGGGATGAAAACGGCC
ATTGTACACAAATGTGTTTTATAATTAATGACGTACGTATATAAAAATTCTATTTTTTTA
TTGTTCCGGAAACAACTTTTCTTTTTGCCATTTGGGGATCGTGTCAAAAATACAATCAAC
CTTGACACAGTCAGTCAAGGTTGATTGTTCCATCACTTTGATTTCCATGACACATCTCAG
TAGTTCGGAACTGGTCAAATTAGATTCCTCCACTGATGAATCCTTGACAACACACGATGA
CAGATCAG
>H2015/93 V26 .
TCTCCGACACCTTCATGAAAATCCACACTGGTCTCTGTGTCTATACAATCATGATGTTTA
AACAACATCGTGATATGTGGTTTAACATTCAGAGCATCCTCGGCCTCTTGATTACTTTCT
GTATTAGGCATCAAATATACCCCCTGAAGTTTTGTACAAAAGCATATAAGATCTTTGGCA
TGTTTCCATTCTCCTTTGGATAACCCGACCACCAGTAAATTTCCTTCATCTTTTCCCATC
CCTCCGAACAGGGTCCCTGATTTTGTGATCACAAAATTTTTAGTACGTAACGGAAATGCC
ACATGAAATATCATACGCAAAAAAGTCGGAGCATGAGTGTTTGTCATACTTGCAAATAAT
ATGGTAGTGGTATTATCTGTTAACTCTGATACTGATATGACATTACACATTATATTCGGA
AACGCAACATCATCAAGATCTCGGTCATTCGGATATTTCGGATCCGGGATGAAAACGGCC
ATTGTACACAAATGTGTTTTATAATTAATGACGTACGTATATAAAAATTCTATTTTTT-A
TTGTTCCGGAAACAACTTTTCTTTTTGCCATTTGGGGATCGTGTCAAAAATACAATCAAC
CTTGACACAGTCAGTCAAGGTTGATTGTTCCATCACTTTGATTTCCATGACACATCTCAG
TAGTTCGGAACTGGTCAAATTAGATTCCTCCACTGATGAATCCTTGACAACACACGATGA
CAGATCAG
>H2015/99 V26 .
TCTCCGACACCTTCATGAAAATCCACACTGGTCTCTGTGTCTATACAATCATGATGTTTA
AACAACATCGTGATATGTGGTTTAACATTCAGAGCATCCTCGGCCTCTTGATTACTTTCT
GTATTAGGCATCAAATATACCCCCTGAAGTTTTGTACAAAAGCATATAAGATCTTTGGCA
TGTTTCCATTCTCCTTTGGATAACCCGACCACCAGTAAATTTCCTTCATCTTTTCCCATC
CCTCCGAACAGGGTCCCTGATTTTGTGATCACAAAATTTTTAGTACGTAACGGAAATGCC
ACATGAAATATCATACGCAAAAAAGTCGGAGCATGAGTGTTTGTCATACTTGCAAATAAT
ATGGTAGTGGTATTATCTGTTAACTCTGATACTGATATGACATTACACATTATATTCGGA
AACGCAACATCATCAAGATCTCGGTCATTCGGATATTTCGGATCCGGGATGAAAACGGCC
ATTGTACACAAATGTGTTTTATAATTAATGACGTACGTATATAAAAATTCTATTTTTT-A
TTGTTCCGGAAACAACTTTTCTTTTTGCCATTTGGGGATCGTGTCAAAAATACAATCAAC
CTTGACACAGTCAGTCAAGGTTGATTGTTCCATCACTTTGATTTCCATGACACATCTCAG
TAGTTCGGAACTGGTCAAATTAGATTCCTCCACTGATGAATCCTTGACAACACACGATGA
CAGATCAG
>H2017/112 V26 .
TCACTGACACCTTCATGAAAATCCACACTGGTCTCTGTGTCTATACAATCATGATGTTTA
AACAGCATCGTGATATGTGGTTTAACATTCAAAGCATCCTCGGCCTCTTGATTACTTTCT
GTATTAGGCATCAAATATACCCCCTGAAGTTTTGTACAAAAGCATATAAGATCTTTGGCA
TGTTTCCATTCTCCTTTGGATAACCCGACCACCAGTAAATTTCCTTCATCTTTTCCCATC
CCTCCGAACAAGGTCCCTGATTTTGTGATCACAAAATTTTTAGTACGTAACGGAAATGCC
ACATGAAATATCATACGCAAAAAAGTCGGAGCATGAGTGTTTGTCATACTTGCAAATAAT
ATGGTAGTGGTATTATCTGTTAACTCTGATACTGATATGACATTACACATTATATTTGGA
AACGCAACATCATCAAGATCTCGGTCATTCGGATATTTTGGATCCGGGATGAAAACGGCC
ATTGTACACAAATGTGTTTTATAATTAATGACGTATGTATATAAAAATTCTATTTTTTTA
TTGTTCTGGGAACAACTTTTCTTTTTGCCATTTGGGGATCGTGTCAAAAATACAATCAAC
TTTGACACAGTCGGTCAAGGTTGATTGTTCCATCACTTTGATTTCCATGACACATCTCAG
TAGTTCGGAACTGGTCAAATTGGATTCCTCCACCGATGAATCCTTGACAACACAAGATGA
CAGATCAA
>H2019/131 V26 .
TCACTGACACCTTCATGAAAATCCACACTGGTCTCTGTGTCTATACAATCATGATGTTTA
AACAGCATCGTGATATGTGGTTTAACATTCAAAGCATCCTCGGCCTCTTGATTACTTTCT
GTATTAGGCATCAAATATACCCCCTGAAGTTTTGTACAAAAGCATATAAGATCTTTGGCA
TGTTTCCATTCTCCTTTGGATAACCCGACCACCAGTAAATTTCCTTCATCTTTTCCCATC
CCTCCGAACAAGGTTCCTGTTTTTGTGATCACAAATTTTTTAGTACGTAACGGAAATGCC
ACATGAAATATCATACGCAAAAAAGTCGGAGCATGTGTGTTTGTCATACTTGCAAATAAT
ATGGTAGTGGTATTATCTGTTAACTCTGATACTGATATGACATTACACATTATATTTGGA
AACGCAACATCATCAAGATCTCGGTCATTCGGATATTTTGGATCCGGGATGAAAACGGCC
ATTGTACACAAATGTGTTTTATAATTAATGACGTATGTATATAAAAATTCTATTTTTTTA
TTGTTCTGGGAACAACTTTTCTTTTTGCCATTTGGGGATCGTGTCAAAAATACAATCAAC
TTTGACACAGTCGGTCAAGGTTGATTGTTCCATCACTTTGATTTCCATGACACATCTCAG
TAGTTCGGAACTGGTCAAATTTGATTCCTCCACCGATGAATCCTTGACAACACAAGATGA
CAGATCAG
>H2021/151 V26 .
TCACTGACACCTTCATGAAAATCCACACTGGTCTCTGTGTCTATACAATCATGATGTTTA
AACAACATCGTGATATGTGGTTTAACATTCAGAGCATCCTCGGCCTCTTGATTACTTTCT
GTATTAGGCATCAAATATACCCCCTGAAGTTTTGTACAAAAGCATATAAGATCTTTGGCA
TGTTTCCATTCTCCTTTGGATAACCCGACCACCAGTAAATTTCCTTCATCTTTTCCCATC
CCTCCGAACAAGGTTCCTGTTTTTGTGATCACAAATTTTTTAGTACGTAACGGAAATGCC
ACATGAAATATCATACGCAAAAAAGTCGGAGCATGTGTGTTTGTCATACTTGCAAATAAT
ATGGTAGTGGTATTATCTGTTAACTCTGATACTGATATGACATTACACATTATATTTGGA
AACGCAACATCATCAAGATCTCGGTCATTCGGATATTTTGGATCCGGGATGAAAACGGCC
ATTGTACACAAATGTGTTTTATAATTAATGACGTATGTATATAAAAATTCTATTTTTTTA
TTGTTCTGGGAACAACTTTTCTTTTTGCCATTTGGGGATCGTGTCAAAAATACAATCAAC
TTTGACACAGTCGGTCAAGGTTGATTGTTCCATCACTTTGATTTCCATGACACATCTCAG
TAGTTCGGAACTGGTCAAATTTGATTCCTCCACCGATGAATCCTTGACAACACAAGATGA
CAGATCAG
>H2021/153 V26 .
TCACTGACACCTTCATGAAAATCCACACTGGTCTCTGTGTCTATACAATCATGATGTTTA
AACAGCATCGTGATATGTGGTTTAACATTCAAAGCATCCTCGGCCTCTTGATTACTTTCT
GTATTAGGCATCAAATATACCCCCTGAAGTTTTGTACAAAAGCATATAAGATCTTTGGCA
TGTTTCCATTCTCCTTTGGATAACCCGACCACCAGTAAATTTCCTTCATCTTTTCCCATC
CCTCCGAACAAGGTCCCTGATTTTGTGATCACAAAATTTTTAGTACGTAACGGAAATGCC
ACATGAAATATCATACGCAAAAAAGTCGGAGCATGAGTGTTTGTCATACTTGCAAATAAT
ATGGTAGTGGTATTATCTGTTAACTCTGATACTGATATGACATTACACATTATATTCGGA
AACGCAACATCATCAAGATCTCGGTCATTCGGATATTTCGGATCCGGGATGAAAACGGCC
ATTGTACACAAATGTGTTTTATAATTAATGACGTACGTATATAAAAATTCTATTTTTT-A
TTGTTCTGGGAACAACTTTTCTTTTTGCCATTTGGGGATCGTGTCAAAAATACAATCAAC
TTTGACACAGTCGGTCAAGGTTGATTGTTCCATCACTTTGATTTCCATGACACATCTCAG
TAGTTCGGAACTGGTCAAATTTGATTCCTCCACCGATGAATCCTTGACAACACAAGATGA
CAGATCAG
>H2021/154 V26 .
TCTCTGACACCTTCATGAAAATCCACACTGGTCTCTGTGTCTATACAATCATGATGTTTA
AACAGCATCGTGATATGTGGTTTAACATTCAAAGCATCCTCGGCCTCTTGATTACTTTCT
GTATTAGGCATCAAATATACCCCCTGAAGTTTTGTACAAAAGCATATAAGATCTTTGGCA
TGTTTCCATTCTCCTTTGGATAACCCGACCACCAGTAAATTTCCTTCATCTTTTCCCATC
CCTCCGAACAAGGTTCCTGTTTTTGTGATCACAAATTTTTTAGTACGTAACGGAAATGCC
ACATGAAATATCATACGCAAAAAAGTCGGAGCATGTGTGTTTGTCATACTTGCAAATAAT
ATGGTAGTGGTATTATCTGTTAACTCTGATACTGATATGACATTACACATTATATTCGGA
AACGCAACATCATCAAGATCTCGGTCATTCGGATATTTTGGATCCGGGATGAAAACGGCC
ATTGTACACAAATGTGTTTTATAATTAATGACGTATGTATATAAAAATTCTATTTTTTTA
TTGTTCTGGGAACAACTTTTCTTTTTGCCATTTGGGGATCGTGTCAAAAATACAATCAAC
TTTGACACAGTCGGTCAAGGTTGATTGTTCCATCACTTTGATTTCCATGACACATCTCAG
TAGTTCGGAACTGGTCAAATTTGATTCCTCCACCGATGAATCCTTGACAACACAAGATGA
CAGATCAG
>H2021/155 V26 .
TCTCTGACACCTTCATGAAAATCCACACTGGTCTCTGTGTCTATACAATCATGATGTTTA
AACAGCATCGTGATATGTGGTTTAACATTCAAAGCATCCTCGGCCTCTTGATTACTTTCT
GTATTAGGCATCAAATATACCCCCTGAAGTTTTGTACAAAAGCATATAAGATCTTTGGCA
TGTTTCCATTCTCCTTTGGATAACCCGACCACCAGTAAATTTCCTTCATCTTTTCCCATC
CCTCCGAACAAGGTTCCTGTTTTTGTGATCACAAATTTTTTAGTACGTAACGGAAATGCC
ACATGAAATATCATACGCAAAAAAGTCGGAGCATGTGTGTTTGTCATACTTGCAAATAAT
ATGGTAGTGGTATTATCTGTTAACTCTGATACTGATATGACATTACACATTATATTCGGA
AACGCAACATCATCAAGATCTCGGTCATTCGGATATTTCGGATCCGGGATGAAAACGGCC
ATTGTACACAAATGTGTTTTATAATTAATGACGTACGTATATAAAAATTCTATTTTTTTA
TTGTTCCGGGAACAACTTTTCTTTTTGCCATTTGGGGATCGTGTCAAAAATACAATCAAC
CTTGACACAGTCAGTCAAGGTTGATTGTTCCATCACTTTGATTTCCATGACACATCTCAG
TAGTTCGGAACTGGTCAAATTAGATTCCTCCACTGATGAATCCTTGACAACACACGATGA
CAGATCAG
>H2021/156 V26 .
TCTCTGACACCTTCATGAAAATCCACACTGGTCTCTGTGTCTATACAATCATGATGTTTA
AACAACATCGTGATATGTGGTTTAACATTCAGAGCATCCTCGGCCTCTTGATTACTTTCT
GTATTAGGCATCAAATATACCCCCTGAAGTTTTGTACAAAAGCATATAAGATCTTTGGCA
TGTTTCCATTCTCCTTTGGATAACCCGACCACCAGTAAATTTCCTTCATCTTTTCCCATC
CCTCCGAACAGGGTCCCTGATTTTGTGATCACAAAATTTTTAGTACGTAACGGAAATGCC
ACATGAAATATCATACGCAAAAAAGTCGGAGCATGAGTGTTTGTCATACTTGCAAATAAT
ATGGTAGTGGTATTATCTGTTAACTCTGATACTGATATGACATTACACATTATATTCGGA
AACGCAACATCATCAAGATCTCGGTCATTCGGATATTTTGGATCCGGGATGAAAACGGCC
ATTGTACACAAATGTGTTTTATAATTAATGACGTATGTATATAAAAATTCTATTTTTTTA
TTGTTCTGGGAACAACTTTTCTTTTTGCCATTTGGGGATCGTGTCAAAAATACAATCAAC
TTTGACACAGTCGGTCAAGGTTGATTGTTCCATCACTTTGATTTCCATGACACATCTCAG
TAGTTCGGAACTGGTCAAATTTGATTCCTCCACCGATGAATCCTTGACAACACAAGATGA
CAGATCAG
>H2021/157 V26 .
TCACTGACACCTTCATGAAAATCCACACTGGTCTCTGTGTCTATACAATCATGATGTTTA
AACAGCATCGTGATATGTGGTTTAACATTCAAAGCATCCTCGGCCTCTTGATTACTTTCT
GTATTAGGCATCAAATATACCCCCTGAAGTTTTGTACAAAAGCATATAAGATCTTTGGCA
TGTTTCCATTCTCCTTTGGATAACCCGACCACCAGTAAATTTCCTTCATCTTTTCCCATC
CCTCCGAACAAGGTTCCTGTTTTTGTGATCACAAATTTTTTAGTACGTAACGGAAATGCC
ACATGAAATATCATACGCAAAAAAGTCGGAGCATGTGTGTTTGTCATACTTGCAAATAAT
ATGGTAGTGGTATTATCTGTTAACTCTGATACTGATATGACATTACACATTATATTTGGA
AACGCAACATCATCAAGATCTCGGTCATTCGGATATTTTGGATCCGGGATGAAAACGGCC
ATTGTACACAAATGTGTTTTATAATTAATGACGTATGTATATAAAAATTCTATTTTTTTA
TTGTTCTGGGAACAACTTTTCTTTTTGCCATTTGGGGATCGTGTCAAAAATACAATCAAC
TTTGACACAGTCGGTCAAGGTTGATTGTTCCATCACTTTGATTTCCATGACACATCTCAG
TAGTTCGGAACTTGTCAAATCGGATTCCTCCACCGATGAATCCTTGACAACACAAGATGA
CAGATCAG
>H2021/158 V26 .
TCACTGACACCTTCATGAAAATCCACACTGGTCTCTGTGTCTATACAATCATGATGTTTA
AACAGCATCGTGATATGTGGTTTAACATTCAAAGCATCCTCGGCCTCTTGATTACTTTCT
GTATTAGGCATCAAATATACCCCCTGAAGTTTTGTACAAAAGCATATAAGATCTTTGGCA
TGTTTCCATTCTCCTTTGGATAACCCGACCACCAGTAAATTTCCTTCATCTTTTCCCATC
CCTCCGAACAAGGTTCCTGTTTTTGTGATCACAAATTTTTTAGTACGTAACGGAAATGCC
ACATGAAATATCATACGCAAAAAAGTCGGAGCATGTGTGTTTGTCATACTTGCAAATAAT
ATGGTAGTGGTATTATCTGTTAACTCTGATACTGATATGACATTACACATTATATTTGGA
AACGCAACATCATCAAGATCTCGGTCATTCGGATATTTTGGATCCGGGATGAAAACGGCC
ATTGTACACAAATGTGTTTTATAATTAATGACGTATGTATATAAAAATTCTATTTTTTTA
TTGTTCTGGGAACAACTTTTCTTTTTGCCATTTGGGGATCGTGTCAAAAATACAATCAAC
TTTGACACAGTCGGTCAAGGTTGATTGTTCCATCACTTTGATTTCCATGACACATCTCAG
TAGTTCGGAACTTGTCAAATCGGATTCCTCCACCGATGAATCCTTGACAACACAAGATGA
CAGATCAG
>H2021/168 V26 .
TCACTGACACCTTCATGAAAATCCACACTGGTCTCTGTGTCTATACAATCATGATGTTTA
AACAGCATCGTGATATCGTGGTTAACATTCAAAGCATCCTCGGCCTCTTGATTACTTTCT
GTATTAGGCATCAAATATACCCCCTGAAGTTTTGTACAAAAGCATATAAGATCTTTGGCA
TGTTTCCATTCTCCTTTGGATAACCCGACCACCAGTAAATTTCCTTCATCTTTTCCCATC
CCTCCGAACAAGGTTCCTGTTTTTGTGATCACAAATTTTTTAGTACGTAACGGAAATGCC
ACATGAAATATCATACGCAAAAAAGTCGGAGCATGTGTGTTTGTCATACTTGCAAATAAT
ATGGTAGTGGTATTATCTGTTAACTCTGATACTGATATGACATTACACATTATATTTGGA
AACGCAACATCATCAAGATCTCGGTCATTCGGATATTTTGGATCCGGGATGAAAACGGCC
ATTGTACACAAATGTGTTTTATAATTAATGACGTATGTATATAAAAATTCTATTTTTTTA
TTGTTCTGGGAACAACTTTTCTTTTTGCCATTTGGGGATCGTGTCAAAAATACAATCAAC
TTTGACACAGTCGGTCAAGGTTGATTGTTCCATCACTTTGATTTCCATGACACATCTCAG
TAGTTCGGAACTGGTCAAATTTGATTCCTCCACCGATGAATCCTTGACAACACAAGATGA
CAGATCAG
>H2022/171 V26 .
TCACTGACACCTTCATGAAAATCCACACTGGTCTCTGTGTCTATACAATCATGATGTTTA
AACAGCATCGTGATATGTGGTTTAACATTCAAAGCATCCTCGGCCTCTTGATTACTTTCT
GTATTAGGCATCAAATATACCCCCTGAAGTTTTGTACAAAAGCATATAAGATCTTTGGCA
TGTTTCCATTCTCCTTTGGATAACCCGACCACCAGTAAATTTCCTTCATCTTTTCCCATC
CCTCCGAACAAGGTTCCTGATTTTGTGATCACAAATTTTTTAGTACGTAACGGAAATGCC
ACATGAAATATCATACGCAAAAAAGTCGGAGCATGTGTGTTTGTCATACTTGCAAATAAT
ATGGTAGTGGTATTATCTGTTAACTCTGATACTGATATGACATTACACATTATATTTGGA
AACGCAACATCATCAAGATCTCGGTCATTCGGATATTTTGGATCCGGGATGAAAACGGCC
ATTGTACACAAATGTGTTTTATAATTAATGACGTATGTATATAAAAATTCTATTTTTTTA
TTGTTCTGGGAACAACTTTTCTTTTTGCCATTTGGGGATCGTGTCAAAAATACAATCAAC
TTTGACACAGTCGGTCAAGGTTGATTGTTCCATCACTTTGATTTCCATGACACATCTCAG
TAGTTCGGAACTGGTCAAATTTGATTCCTCCACCGATGAATCCTTGACAACACAAGATGA
CAGATCAG
>H2022/172 V26 .
TCACTGACACCTTCATGAAAATCCACACTGGTCTCTGTGTCTATACAATCATGATGTTTA
AACAGCATCGTGATATGTGGTTTAACATTCAAAGCATCCTCGGCCTCTTGATTACTTTCT
GTATTAGGCATCAAATATACCCCCTGAAGTTTTGTACAAAAGCATATAAGATCTTTGGCA
TGTTTCCATTCTCCTTTGGATAACCCGACCACCAGTAAATTTCCTTCATCTTTTCCCATC
CCTCCGAACAAGGTTCCTGTTTTTGTGATCACAAATTTTTTAGTACGTAACGGAAATGCC
ACATGAAATATCATACGCAAAAAAGTCGGAGCATGTGTGTTTGTCATACTTGCAAATAAT
ATGGTAGTGGTATTATCTGTTAACTCTGATACTGATATGACATTACACATTATATTCGGA
AACGCAACATCATCAAGATCTCGGTCATTCGGATATTTCGGATCCGGGATGAAAACGGCC
ATTGTACACAAATGTGTTTTATAATTAATGACGTACGTATATAAAAATTCTATTTTTTTA
TTGTTCCGGGAACAACTTTTCTTTTTGCCATTTGGGGATCGTGTCAAAAATACAATCAAC
TTTGACACAGTCGGTCAAGGTTGATTGTTCCATCACTTTGATTTCCATGACACATCTCAG
TAGTTCGGAACTGGTCAAATTTGATTCCTCCACCGATGAATCCTTGACAACACAAGATGA
CAGATCAG
>N2012/61 V26 .
TCACTGACACCTTCATGAAAATCCACACTGGTCTCTGTGTCTATACAATCATGATGTTTA
AACAGCATCGTGATATGTGGTTTAACATTCAAAGCATCCTCGGCCTCTTGATTACTTTCT
GTATTAGGCATCAAATATACCCCCTGAAGTTTTGTACAAAAGCATATAAGATCTTTGGCA
TGTTTCCATTCTCCTTTGGATAACCCGACCACCAGTAAATTTCCTTCATCTTTTCCCATC
CCTCCGAACAAGGTTCCTGTTTTTGTGATCACAAATTTTTTAGTACGTAACGGAAATGCC
ACATGAAATATCATACGCAAAAAAGTCGGAGCATGTGTGTTTGTCATACTTGCAAATAAT
ATGGTAGTGGTATTATCTGTTAACTCTGATACTGATATGACATTACACATTATATTTGGA
AACGCAACATCATCAAGATCTCGGTCATTCGGATATTTTGGATCCGGGATGAAAACGGCC
ATTGTACACAAATGTGTTTTATAATTAATGACGTATGTATATAAAAATTCTATTTTTTTA
TTGTTCTGGGAACAACTTTTCTTTTTGCCATTTGGGGATCGTGTCAAAAATACAATCAAC
CTTGACACAGTCAGTCAAGGTTGATTGTTCCATCACTTTGATTTCCATGACACATCTCAG
TAGTTCAGAACTGGTCAAATTAGATTCCTCCACTGATGAATCCTTGACAACACACGATGA
CAGATCAG
>NT2013/75 V26 .
TCTCCGACACCTTCATGAAAATCCACACTGGTCTCTGTGTCTATACAATCATGATGTTTA
AACAACATCGTGATATGTGGTTTAACATTCAGAGCATCCTCGGCCTCTTGATTACTTTCT
GTATTAGGCATCAAATATACCCCCTGAAGTTTTGTACAAAAGCATATAAGATCTTTGGCA
TGTTTCCATTCTCCTTTGGATAACCCGACCACCAGTAAATTTCCTTCATCTTTTCCCATC
CCTCCGAACAGGGTCCCTGATTTTGTGATCACAAAATTTTTAGTACGTAACGGAAATGCC
ACATGAAAAATCATACGCAAAAAAGTCGGAGCATGAGTGTTTGTCATACTTGCAAATAAT
ATGGTAGTGGTATTATCTGTTAACTCTGATACTGATATGACATTACACATTATATTCGGA
AACGCAACATCATCAAGATCTCGGTCATTCGGATATTTCGGATCCGGGATGAAAACGGCC
ATTGTACACAAATGTGTTTTATAATTAATGACGTACGTATATAAAAATTCTATTTTTTTA
TTGTTCCGGAAACAACTTTTCTTTTTGCCATTTGGGGATCGTGTCAAAAATACAATCAAC
CTTGACACAGTCAGTCAAGGTTGATTGTTCCATCACTTTGATTTCCATGACACATCTCAG
TAGTTCGGAACTGGTCAAATTAGATTCCTCCACTGATGAATCCTTGACAACACACGATGA
CAGATCAG
>NT2021/163 V26 .
TCTCTGACACCTTCATGAAAATCCACACTGGTCTCTGTGTCTATACAATCATGATGTTTA
AACAACATCGTGATATGTGGTTTAACATTCAGAGCATCCTCGGCCTCTTGATTACTTTCT
GTATTAGGCATCAAATATACCCCCTGAAGTTTTGTACAAAAGCATATAAGATCTTTGGCA
TGTTTCCATTCTCCTTTGGATAACCCGACCACCAGTAAATTTCCTTCATCTTTTCCCATC
CCTCCGAACAGGGTCCCTGATTTTGTGATCACAAAATTTTTAGTACGTAACGGAAATGCC
ACATGAAATATCATACGCAAAAAAGTCGGAGCATGAGTGTTTGTCATACTTGCAAATAAT
ATGGTAGTGGTATTATCTGTTAACTCTGATACTGATATGACATTACACATTATATTCGGA
AACGCAACATCATCAAGATCTCGGTCATTCGGATATTTCGGATCCGGGATGAAAACGGCC
ATTGTACACAAATGTGTTTTATAATTAATGACGTACGTATATAAAAATTCTATTTTTTTA
TTGTTCCGGAAACAACTTTTCTTTTTGCCATTTGGGGATCGTGTCAAAAATACAATCAAC
CTTGACACAGTCAGTCAAGGTTGATTGTTCCATCACTTTGATTTCCATGACACATCTCAG
TAGTTCGGAACTGGTCAAATTAGATTCCTCCACTGATGAATCCTTGACAACACACGATGA
CAGATCAG
>NT2021/164 V26 .
TCTCTGACACCTTCATGAAAATCCACACTGGTCTCTGTGTCTATACAATCATGATGTTTA
AACAACATCGTGATATGTGGTTTAACATTCAGAGCATCCTCGGCCTCTTGATTACTTTCT
GTATTAGGCATCAAATATACCCCCTGAAGTTTTGTACAAAAGCATATAAGATCTTTGGCA
TGTTTCCATTCTCCTTTGGATAACCCGACCACCAGTAAATTTCCTTCATCTTTTCCCATC
CCTCCGAACAGGGTCCCTGATTTTGTGATCACAAAATTTTTAGTACGTAACGGAAATGCC
ACATGAAATATCATACGCAAAAAAGTCGGAGCATGAGTGTTTGTCATACTTGCAAATAAT
ATGGTAGTGGTATTATCTGTTAACTCTGATACTGATATGACATTACACATTATATTCGGA
AACGCAACATCATCAAGATCTCGGTCATTCGGATATTTCGGATCCGGGATGAAAACGGCC
ATTGTACACAAATGTGTTTTATAATTAATGACGTACGTATATAAAAATTCTATTTTTTTA
TTGTTCCGGAAACAACTTTTCTTTTTGCCATTTGGGGATCGTGTCAAAAATACAATCAAC
CTTGACACAGTCAGTCAAGGTTGATTGTTCCATCACTTTGATTTCCATGACACATCTCAG
TAGTTCGGAACTGGTCAAATTAGATTCCTCCACCGATGAATCCTTGACAACACAAGATGA
CAGATCAG
>NT2021/165 V26 .
TCTCCGACACCTTCATGAAAATCCACACTGGTCTCTGTGTCTATACAATCATGATGTTTA
AACAACATCGTGATATGTGGTTTAACATTCAGAGCATCCTCGGCCTCTTGATTACTTTCT
GTATTAGGCATCAAATATACCCCCTGAAGTTTTGTACAAAAGCATATAAGATCTTTGGCA
TGTTTCCATTCTCCTTTGGATAACCCGACCACCAGTAAATTTCCTTCATCTTTTCCCATC
CCTCCGAACAGGGTCCCTGATTTTGTGATCACAAAATTTTTAGTACGTAACGGAAATGCC
ACATGAAATATCATACGCAAAAAAGTCGGAGCATGAGTGTTTGTCATACTTGCAAATAAT
ATGGTAGTGGTATTATCTGTTAACTCTGATACTGATATGACATTACACATTATATTCGGA
AACGCAACATCATCAAGATCTCGGTCATTCGGATATTTCGGATCCGGGATGAAAACGGCC
ATTGTACACAAATGTGTTTTATAATTAATGACGTACGTATATAAAAATTCTATTTTTTTA
TTGTTCCGGAAACAACTTTTCTTTTTGCCATTTGGGGATCGTGTCAAAAATACAATCAAC
CTTGACACAGTCAGTCAAGGTTGATTGTTCCATCACTTTGATTTCCATGACACATCTCAG
TAGTTCGGAACTGGTCAAATTAGATTCCTCCACTGATGAATCCTTGACAACACACGATGA
CAGATCAG
>R2007/11 V26 .
TCACTGACACCTTCATGAAAATCCACACTGGTCTCTGTGTCTATACAATCATGATGTTTA
AACAGCATCGTGATATGTGGTTTAACATTCAAAGCATCCTCGGCCTCTTGATTACTTTCT
GTATTAGGCATCAAATATACCCCCTGAAGTTTTGTACAAAAGCATATAAGATCTTTGGCA
TGTTTCCATTCTCCTTTGGATAACCCGACCACCAGTAAATTTCCTTCATCTTTTCCCATC
CCTCCGAACAAGGTTCCTGTTTTTGTGATCACAAATTTTTTAGTACGTAACGGAAATGCC
ACATGAAATATCATACGCAAAAAAGTCGGAGCATGTGTGTTTGTCATACTTGCAAATAAT
ATGGTAGTGGTATTATCTGTTAACTCTGATACTGATATGACATTACACATTATATTTGGA
AACGCAACATCATCAAGATCTCGGTCATTCGGATATTTTGGATCCGGGATGAAAACGGCC
ATTGTACACAAATGTGTTTTATAATTAATGACGTATGTATATAAAAATTCTATTTTTTTA
TTGTTCTGGGAACAACTTTTCTTTTTGCCATTTGGGGATCGTGTCAAAAATACAATCAAC
TTTGACACAGTCGGTCAAGGTTGATTGTTCCATCACTTTGATTTCCATGACACATCTCAG
TAGTTCGGAACTTGTCAAATCTGATTCCTCCACCGATGAATCCTTGACAACACAAGATGA
CAGATCAG
>R2020/141 V26 .
TCTCTGACACCTTCATGAAAATCCACACTGGTCTCTGTGTCTATACAATCATGATGTTTA
AACAACATCGTGATATGTGGTTTAACATTCAGAGCATCCTCGGCCTCTTGATTACTTTCT
GTATTAGGCATCAAATATACCCCCTGAAGTTTTGTACAAAAGCATATAAGATCTTTGGCA
TGTTTCCATTCTCCTTTGGATAACCCGACCACCAGTAAATTTCCTTCATCTTTTCCCATC
CCTCCGAACAAGGTTCCTGTTTTTGTGATCACAAATTTTTTAGTACGTAACGGAAATGCC
ACATGAAATATCATACGCAAAAAAGTCGGAGCATGTGTGTTTGTCATACTTGCAAATAAT
ATGGTAGTGGTATTATCTGTTAACTCTGATACTGATATGACATTACACATTATATTTGGA
AACGCAACATCATCAAGATCTCGGTCATTCGGATATTTTGGATCCGGGATGAAAACGGCC
ATTGTACACAAATGTGTTTTATAATTAATGACGTATGTATATAAAAATTCTATTTTTTTA
TTGTTCTGGGAACAACTTTTCTTTTTGCCATTTGGGGATCGTGTCAAAAATACAATCAAC
TTTGACACAGTCGGTCAAGGTTGATTGTTCCATCACTTTGATTTCCATGACACATCTCAG
TAGTTCGGAACTGGTCAAATTTGATTCCTCCACCGATGAATCCTTGACAACACAAGATGA
CAGATCAG
>R2020/142 V26 .
TCTCTGACACCTTCATGAAAATCCACACTGGTCTCTGTGTCTATACAATCATGATGTTTA
AACAACATCGTGATATGTGGTTTAACATTCAGAGCATCCTCGGCCTCTTGATTACTTTCT
GTATTAGGCATCAAATATACCCCCTGAAGTTTTGTACAAAAGCATATAAGATCTTTGGCA
TGTTTCCATTCTCCTTTGGATAACCCGACCACCAGTAAATTTCCTTCATCTTTTCCCATC
CCTCCGAACAAGGTTCCTGTTTTTGTGATCACAAATTTTTTAGTACGTAACGGAAATGCC
ACATGAAATATCATACGCAAAAAAGTCGGAGCATGTGTGTTTGTCATACTTGCAAATAAT
ATGGTAGTGGTATTATCTGTTAACTCTGATACTGATATGACATTACACATTATATTCGGA
AACGCAACATCATCAAGATCTCGGTCATTCGGATATTTTGGATCCGGGATGAAAACGGCC
ATTGTACACAAATGTGTTTTATAATTAATGACGTATGTATATAAAAATTCTATTTTTTTA
TTGTTCTGGGAACAACTTTTCTTTTTGCCATTTGGGGATCGTGTCAAAAATACAATCAAC
TTTGACACAGTCGGTCAAGGTTGATTGTTCCATCACTTTGATTTCCATGACACATCTCAG
TAGTTCGGAACTGGTCAAATTTGATTCCTCCACCGATGAATCCTTGACAACACAAGATGA
CAGATCAG
>R2020/143 V26 .
TCTCTGACACCTTCATGAAAATCCACACTGGTCTCTGTGTCTATACAATCATGATGTTTA
AACAACATCGTGATATGTGGTTTAACATTCAGAGCATCCTCGGCCTCTTGATTACTTTCT
GTATTAGGCATCAAATATACCCCCTGAAGTTTTGTACAAAAGCATATAAGATCTTTGGCA
TGTTTCCATTCTCCTTTGGATAACCCGACCACCAGTAAATTTCCTTCATCTTTTCCCATC
CCTCCGAACAAGGTTCCTGTTTTTGTGATCACAAATTTTTTAGTACGTAACGGAAATGCC
ACATGAAATATCATACGCAAAAAAGTCGGAGCATGTGTGTTTGTCATACTTGCAAATAAT
ATGGTAGTGGTATTATCTGTTAACTCTGATACTGATATGACATTACACATTATATTTGGA
AACGCAACATCATCAAGATCTCGGTCATTCGGATATTTTGGATCCGGGATGAAAACGGCC
ATTGTACACAAATGTGTTTTATAATTAATGACGTATGTATATAAAAATTCTATTTTTTTA
TTGTTCTGGGAACAACTTTTCTTTTTGCCATTTGGGGATCGTGTCAAAAATACAATCAAC
TTTGACACAGTCGGTCAAGGTTGATTGTTCCATCACTTTGATTTCCATGACACATCTCAG
TAGTTCGGAACTGGTCAAATTTGATTCCTCCACCGATGAATCCTTGACAACACAAGATGA
CAGATCAG
>SF2008/21 V26 .
TCACTGACACCTTCATGAAAATCCACACTGGTCTCTGTGTCTATACAATCATGATGTTTA
AACAGCATCGTGATATGTGGTTTAACATTCAAAGCATCCTCGGCCTCTTGATTACTTTCT
GTATTAGGCATCAAATATACCCCCTGAAGTTTTGTACAAAAGCATATAAGATCTTTGGCA
TGTTTCCATTCTCCTTTGGATAACCCGACCACCAGTAAATTTCCTTCATCTTTTCCCATC
CCTCCGAACAAGGTTCCTGTTTTTGTGATCACAAAATTTTTAGTACGTAACGGAAATGCC
ACATGAAATATCATACGCAAAAAAGTCGGAGCATGAGTGTTTGTCATACTTGCAAATAAT
ATGGTAGTGGTATTATCTGTTAACTCTGATACTGATATGACATTACACATTATATTCGGA
AACGCAACATCATCAAGATCTCGGTCATTCGGATATTTTGGATCCGGGATGAAAACGGCC
ATTGTACACAAATGTGTTTTATAATTAATGACGTACGTATATAAAAATTCTAATTTTTTA
TTGTTCCGGGAACAACTTTTCTTTTTGCCATTTGGGGATCGTGTCAAAAATACAATCAAC
CTTGACACAGTCAGTCAAGGTTGATTGTTCCATCACTTTGATTTCCATGACACATCTCAG
TAGTTCGGAACTGGTCAAATTAGATTCCTCCACTGATGAATCCTTGACAACACACGATGA
CAGATCAG
>SF2010/41 V26 .
TCACTGACACCTTCATGAAAATCCACACTGGTCTCTGTGTCTATACAATCATGATGTTTA
AACAGCATCGTGATATGTGGTTTAACATTCAAAGCATCCTCGGCCTCTTGATTACTTTCT
GTATTAGGCATCAAATATACCCCCTGAAGTTTTGTACAAAAGCATATAAGATCTTTGGCA
TGTTTCCATTCTCCTTTGGATAACCCGACCACCAGTAAATTTCCTTCATCTTTTCCCATC
CCTCCGAACAAGGTTCCTGTTTTTGTGATCACAAATTTTTTAGTACGTAACGGAAATGCC
ACATGAAATATCATACGCAAAAAAGTCGGAGCATGTGTGTTTGTCATACTTGCAAATAAT
ATGGTAGTGGTATTATCTGTTAACTCTGATACTGATATGACATTACACATTATATTTGGA
AACGCAACATCATCAAGATCTCGGTCATTCGGATATTTTGGATCCGGGATGAAAACGGCC
ATTGTACACAAATGTGTTTTATAATTAATGACGTATGTATATAAAAATTCTATTTTTTTA
TTGTTCTGGGAACAACTTTTCTTTTTGCCATTTGGGGATCGTGTCAAAAATACAATCAAC
TTTGACACAGTCGGTCAAGGTTGATTGTTCCATCACTTTGATTTCCATGACACATCTCAG
TAGTTCGGAACTGGTCAAATTTGATTCCTCCACCGATGAATCCTTGACAACACACGATGA
CAGATCAG
>ST2021/162 V26 .
TCTCTGACACCTTCATGAAAATCCACACTGGTCTCTGTGTCTATACAATCATGATGTTTA
AACAACATCGTGATATGTGGTTTAACATTCAGAGCATCCTCGGCCTCTTGATTACTTTCT
GTATTAGGCATCAAATATACCCCCTGAAGTTTTGTACAAAAGCATATAAGATCTTTGGCA
TGTTTCCATTCTCCTTTGGATAACCCGACCACCAGTAAATTTCCTTCATCTTTTCCCATC
CCTCCGAACAGGGTCCCTGATTTTGTGATCACAAAATTTTTAGTACGTAACGGAAATGCC
ACATGAAATATCATACGCAAAAAAGTCGGAGCATGAGTGTTTGTCATACTTGCAAATAAT
ATGGTAGTGGTATTATCTGTTAACTCTGATACTGATATGACATTACACATTATATTCGGA
AACGCAACATCATCAAGATCTCGGTCATTCGGATATTTCGGATCCGGGATGAAAACGGCC
ATTGTACACAAATGTGTTTTATAATTAATGACGTACGTATATAAAAATTCTATTTTTTTA
TTGTTCCGGAAACAACTTTTCTTTTTGCCATTTGGGGATCGTGTCAAAAATACAATCAAC
CTTGACACAGTCAGTCAAGGTTGATTGTTCCATCACTTTGATTTCCATGACACATCTCAG
TAGTTCGGAACTGGTCAAATTAGATTCCTCCACTGATGAATCCTTGACAACACACGATGA
CAGATCAG
>T2009/31 V26 .
TCACTGACACCTTCATGAAAATCCACACTGGTCTCTGTGTCTATACAATCATGATGTTTA
AACAGCATCGTGATATGTGGTTTAACATTCAAAGCATCCTCGGCCTCTTGATTACTTTCT
GTATTAGGCATCAAATATACCCCCTGAAGTTTTGTACAAAAGCATATAAGATCTTTGGCA
TGTTTCCATTCTCCTTTGGATAACCCGACCACCAGTAAATTTCCTTCATCTTTTCCCATC
CCTCCGAACAAGGTTCCTGTTTTTGTGATCACAAATTTTTTAGTACGTAACGGAAATGCC
ACATGAAATATCATACGCAAAAAAGTCGGAGCATGTGTGTTTGTCATACTTGCAAATAAT
ATGGTAGTGGTATTATCTGTTAACTCTGATACTGATATGACATTACACATTATATTTGGA
AACGCAACATCATCAAGATCTCGGTCATTCGGATATTTTGGATCCGGGATGAAAACGGCC
ATTGTACACAAATGTGTTTTATAATTAATGACGTATGTATATAAAAATTCTATTTTTTTA
TTGTTCTGGGAACAACTTTTCTTTTTGCCATTTGGGGATCGTGTCAAAAATACAATCAAC
TTTGACACAGTCGGTCAAGGTTGATTGTTCCATCACTTTGATTTCCATGACACATCTCAG
TAGTTCGGAACTGGTCAAATTTGATTCCTCCACCGATGAATCCTTGACAACACAAGATGA
CAGATCAG
>T2013/72 V26 .
TCACTGACACCTTCATGAAAATCCACACTGGTCTCTGTGTCTATACAATCATGATGTTTA
AACAGCATCGTGATATGTGGTTTAACATTCAAAGCATCCTCGGCCTCTTGATTACTTTCT
GTATTAGGCATCAAATATACCCCCTGAAGTTTTGTACAAAAGCATATAAGATCTTTGGCA
TGTTTCCATTCTCCTTTGGATAACCCGACCACCAGTAAATTTCCTTCATCTTTTCCCATC
CCTCCGAACAAGGTTCCTGTTTTTGTGATCACAAATTTTTTAGTACGTAACGGAAATGCC
ACATGAAATATCATACGCAAAAAAGTCGGAGCATGTGTGTTTGTCATACTTGCAAATAAT
ATGGTAGTGGTATTATCTGTTAACTCTGATACTGATATGACATTACACATTATATTTGGA
AACGCAACATCATCAAGATCTCGGTCATTCGGATATTTTGGATCCGGGATGAAAACGGCC
ATTGTACACAAATGTGTTTTATAATTAATGACGTATGTATATAAAAATTCTATTTTTTTA
TTGTTCTGGGAACAACTTTTCTTTTTGCCATTTGGGGATCGTGTCAAAAATACAATCAAC
TTTGACACAGTCGGTCAAGGTTGATTGTTCCATCACTTTGATTTCCATGACACATCTCAG
TAGTTCGGAACTGGTCAAATTTGATTCCTCCACCGATGAATCCTTGACAACACAAGATGA
CAGATCAG
>T2013/76 V26 .
TCACTGACACCCTCATGAAAATCCACACTGGTCTCTGTGTCTATACAATCATGATGTTTA
AACAGCATCGTGATATGTGGTTTAACATTCAGAGCATCCTCGGCCTCTTGATTACTTTCT
GTATTAGGCATCAAATATACCCCCTGAAGTTTTGTACAAAAGCATATAAGATCTTTGGCA
TGTTTCCATTCTCCTTTGGATAACCCGACCACCAGTAAATTTCCTTCATCTTTTCCCATC
CCTCCGAACAGGGTCCCTGATTTTGTGATCACAAATTTTTTAGTACGTAACGGAAATGCC
ACATGAAATATCATACGCAAAAAAGTCGGAGCATGTGTGTTTGTCATACTTGCAAATAAT
ATGGTAGTGGTATTATCTGTTAACTCTGATACTGATATGACATTACACATTATATTTGGA
AACGCAACATCATCAAGATCTCGGTCATTCGGATATTTTGGATCCGGGATGAAAACGGCC
ATTGTACACAAATGTGTTTTATAATTAATGACGTATGTATATAAAAATTCTATTTTTTTA
TTGTTCTGGGAACAACTTTTCTTTTTGCCATTTGGGGATCGTGTCAAAAATACAATCAAC
TTTGACACAGTCGGTCAAGGTTGATTGTTCCATCACTTTGATTTCCATGACACATCTCAG
TAGTTCGGAACTGGTCAAATTTGATTCCTCCACCGATGAATCCTTGACAACACAAGATGA
CAGATCAG
>T2014/81 V26 .
TCACTGACACCTTCATGAAAATCCACACTGGTCTCTGTGTCTATACAATCATGATGTTTA
AACAGCATCGTGATATGTGGTTTAACATTCAAAGCATCCTCGGCCTCTTGATTACTTTCT
GTATTAGGCATCAAATATACCCCCTGAAGTTTTGTACAAAAGCATATAAGATCTTTGGCA
TGTTTCCATTCTCCTTTGGATAACCCGACCACCAGTAAATTTCCTTCATCTTTTCCCATC
CCTCCGAACAAGGTTCCTGTTTTTGTGATCACAAATTTTTTAGTACGTAACGGAAATGCC
ACATGAAATATCATACGCAAAAAAGTCGGAGCATGTGTGTTTGTCATACTTGCAAATAAT
ATGGTAGTGGTATTATCTGTTAACTCTGATACTGATATGACATTACACATTATATTTGGA
AACGCAACATCATCAAGATCTCGGTCATTCGGATATTTTGGATCCGGGATGAAAACGGCC
ATTGTACACAAATGTGTTTTATAATTAATGACGTATGTATATAAAAATTCTATTTTTTTA
TTGTTCTGGGAACAACTTTTCTTTTTGCCATTTGGGGATCGTGTCAAAAATACAATCAAC
TTTGACACAGTCGGTCAAGGTTGATTGTTCCATCACTTTGATTTCCATGACACATCTCAG
TAGTTCGGAACTGGTCAAATTTGATTCCTCCACCGATGAATCCTTGACAACACAAGATGA
CAGATCAG
>T2016/108 V26 .
TCACTGACACCTTCATGAAAATCCACACTGGTCTCTGTGTCTATACAATCATGATGTTTA
AACAGCATCGTGATATGTGGTTTAACATTCAAAGCATCCTCGGCCTCTTGATTACTTTCT
GTATTAGGCATCAAATATACCCCCTGAAGTTTTGTACAAAAGCATATAAGATCTTTGGCA
TGTTTCCATTCTCCTTTGGATAACCCGACCACCAGTAAATTTCCTTCATCTTTTCCCATC
CCTCCGAACAAGGTTCCTGTTTTTGTGATCACAAATTTTTTAGTACGTAACGGAAATGCC
ACATGAAATATCATACGCAAAAAAGTCGGAGCATGTGTGTTTGTCATACTTGCAAATAAT
ATGGTAGTGGTATTATCTGTTAACTCTGATACTGATATGACATTACACATTATATTTGGA
AACGCAACATCATCAAGATCTCGGTCATTCGGATATTTTGGATCCGGGATGAAAACGGCC
ATTGTACACAAATGTGTTTTATAATTAATGACGTATGTATATAAAAATTCTATTTTTTTA
TTGTTCTGGGAACAACTTTTCTTTTTGCCATTTGGGGATCGTGTCAAAAATACAATCAAC
TTTGACACAGTCGGTCAAGGTTGATTGTTCCATCACTTTGATTTCCATGACACATCTCAG
TAGTTCGGAACTGGTCAAATTTGATTCCTCCACCGATGAATCCTTGACAACACAAGATGA
CAGATCAG
>V2021/161 V26 .
TCACTGACACCTTCATGAAAATCCACACTGGTCTCTGTGTCTATACAATCATGATGTTTA
AACAGCATCGTGATATGTGGTTTAACATTCAAAGCATCCTCGGCCTCTTGATTACTTTCT
GTATTAGGCATCAAATATACCCCCTGAAGTTTTGTACAAAAGCATATAAGATCTTTGGCA
TGTTTCCATTCTCCTTTGGATAACCCGACCACCAGTAAATTTCCTTCATCTTTTCCCATC
CCTCCGAACAAGGTTCCTGTTTTTGTGATCACAAATTTTTTAGTACGTAACGGAAATGCC
ACATGAAATATCATACGCAAAAAAGTCGGAGCATGTGTGTTTGTCATACTTGCAAATAAT
ATGGTAGTGGTATTATCTGTTAACTCTGATACTGATATGACATTACACATTATATTTGGA
AACGCAACATCATCAAGATCTCGGTCATTCGGATATTTTGGATCCGGGATGAAAACGGCC
ATTGTACACAAATGTGTTTTATAATTAATGACGTATGTATATAAAAATTCTATTTTTTTA
TTGTTCTGGGAACAACTTTTCTTTTTGCCATTTGGGGATCGTGTCAAAAATACAATCAAC
TTTGACACAGTCGGTCAAGGTTGATTGTTCCATCACTTTGATTTCCATGACACATCTCAG
TAGTTCGGAACTGGTCAAATTTGATTCCTCCACCGATGAATCCTTGACAACACAAGATGT
CAGATCAG
>V2022/173 V26 .
TCACTGACACCTTCATGAAAATCCACACTGGTCTCTGTGTCTATACAATCATGATGTTTA
AACAGCATCGTGATATGTGGTTTAACATTCAAAGCATCCTCGGCCTCTTGATTACTTTCT
GTATTAGGCATCAAATATACCCCCTGAAGTTTTGTACAAAAGCATATAAGATCTTTGGCA
TGTTTCCATTCTCCTTTGGATAACCCGACCACCAGTAAATTTCCTTCATCTTTTCCCATC
CCTCCGAACAAGGTTCCTGTTTTTGTGATCACAAATTTTTTAGTACGTAACGGAAATGCC
ACATGAAATATCATACGCAAAAAAGTCGGAGCATGTGTGTTTGTCATACTTGCAAATAAT
ATGGTAGTGGTATTATCTGTTAACTCTGATACTGATATGACATTACACATTATATTTGGA
AACGCAACATCATCAAGATCTCGGTCATTCGGATATTTTGGATCCGGGATGAAAACGGCC
ATTGTACACAAATGTGTTTTATAATTAATGACGTATGTATATAAAAATTCTATTTTTTTA
TTGTTCTGGGAACAACTTTTCTTTTTGCCATTTGGGGATCGTGTCAAAAATACAATCAAC
TTTGACACAGTCGGTCAAGGTTGATTGTTCCATCACTTTGATTTCCATGACACATCTCAG
TAGTTCGGAACTGGTCAAATTTGATTCCTCCACCGATGAATCCTTGACAACACAAGATGA
CAGATCAG
>H2009/32 .
GAACATTCCCCCTACCGATAACATGACACAACATGTACCTACCAAGACCATGTACATTAC
GAATTGTGTGGAAATCACATGTATTTTGTATTTTTTAAAAATCACAATCTTCCACTGCCA
TTGCCATATGACAGAAAGTCGAGCCGCACATAAATAATCACCGGTGTCTGATATTTTTAA
CTTGTGTATCATAAGACTCATGTCTCCAGGACCTCCTGTTTGTTGATTTTTAAACACAAT
TCTGTGTCTGTCGTTTTGATCTTTATCATAATAAAAGTTTTTATTATAAGAAACAATGTC
ACATTGATTTGTCTGTAATGACCCGTTACAGTCTTTTGTCCAAAACTTTACAGTTTCTCT
CACATATGTCCCTTCTTCATCCTGAAAACATGGTAATTCTATATCTGTGTTTTCAAATAC
CGTCACATGTACGTAATCATCTGATGAAACCCTACATAGTACCACAAGTAATCCCGTTAA
AAAAAAAATCATCTATGGCGGTAAACAAAGGGATTTAATAATATTATTAAATAAATATCT
GAAGTATCTTTCTATTATACGTTCTACAGTAAGCTGAACTATTACTAAAGTGATTATTAC
CAAACCCATACTAAAGAGAATCCATAGAAATAAAAGTAATGTATTATAAAACATGATGAT
ATTTTATAAACAAAACAGATGTTTTGTTTATATTTTTAATATATTTTCAATTACATAAAC
GAATTCTTCAACACTCCAGGATGTACC
>H2009/33 .
GAACATTCCCCCTACCGATAACATGACACAACATGTACCTACCAAGACCATGTACATTAT
AAATTGTGTGGAAATCACATGTATTTTGTATTTTTTAAAAATCACAATCTTCCACTGCCA
TTGCCATATGACAGAAAGTCGAGCCGCACATAAATAATCACCGGTGTCTGATACTTTTAA
CTTGTGTATCATAAGACTCATGTCTCCAGGACCTCCCGTTTGTTGATTTTTAAACACAAT
CCTGTGTCTGTCGTTTTGATCTTTATCATAATAAAAGTTTTTATTATAAGAAACAATGTC
ACATTGATTTGTCTGTAATGACCCGTTACAGTCTTTTGTCCAAAACTTTACAGTTTCTCT
CACGTATGTCCCTTCTTCATCCTGAAAACATGGTAATTCTATATCTGTATTTTCAAATAC
CGTCACATGTACGTAATCATCTGATGAAACCCTACATAGTATCACAAGTAATCCCGTTAA
AAAAAAAATCATCTATGGCGCTAAACAAAGGGATTTAATAATATTATTAAATAAATATCT
GAAGTATCTTTCTACTATACGTTCTACCGTAAGCTGAACTATGACTAAAGTGATTATTAC
CAAACCCATACTAAAGAGAATCCATAGAAATAAAAGTAATGTATTATAAAACATGATGAT
ATTTTATAAACAAAACAGACGTTTTGTTTATATTTTTAATATATTTTCAATTACATAAAC
GAATTCTTCAACACTCCAGGATGTACC
>H2009/34 .
GAACATTCCCCCTACCGATAACATGACACAACATGTACCTACCAAGACCATGTACATTAT
GAATTGTGTGGAAATCACATGTATTTTGTATTTTTTAAAAATCACAATCTTCCACTGCCA
TTGCCATATGACAGAAAGTCGAGCCGCACATAAATAATCACCGGTGTCTGATATTTTTAA
CTTGTGTATCATAAGACTCATGTCTCCAGGACCTCCTGTTTGTTGATTTTTAAACACAAT
TCTGTGTCTGTCGTTTTGATCTTTATCATAATAAAAGTTTTTATTATAAGAAACAATGTC
ACATTGATTTGTCTGTAATGACCCGTTACAGTCTTTTGTCCAAAACTTTACAGTTTCTCT
CACATATGTCCCTTCTTCATCCTGAAAACATGGTAATTCTATATCTGTGTTTTCAAATAC
CGTCACATGTACGTAATCATCTGATGAAACCCTACATAGTACCACAAGTAATCCCGTTAA
AAAAAAAATCATCTATGGCGGTAAACAAAGGGATTTAATAATATTATTAAATAAATATCT
GAAGTATCTTTCTATTATACGTTCTACAGTAAGCTGAACTATTACTAAAGTGATTATTAC
CAAACCCATACTAAAGAGAATCCATAGAAATAAAAGTAATGTATTATAAAACATGATGAT
ATTTTATAAACAAAACAGATGTTTTGTTTATATTTTTAATATATTTTCAATTACATAAAC
AAATTCTTCAACACTCCAGGATGTACC
>H2009/35 .
GAACATTCCCCCTACCGATAACATGACACAACATGTACCTACCAAGACCATGTACATTAT
GAATTGTGTGGAAATCACATGTATTTTGTATTTTTTAAAAATCACAATCTTCCACTGCCA
TTGCCATATGACAGAAAGTCGAGCCGCACATAAATAATCACCGGTGTCTGATATTTTTAA
CTTGTGTATCATAAGACTCATGTCTCCAGGACCTCCTGTTTGTTGATTTTTAAACACAAT
TCTGTGTCTGTCGTTTTGATCTTTATCATAATAAAAGTTTTTATTATAAGAAACAATGTC
ACATTGATTTGTCTGTAATGACCCGTTACAGTCTTTTGTCCAAAACTTTACAGTTTCTCT
CACATATGTCCCTTCTTCATCCTGAAAACATGGTAATTCTATATCTGTGTTTTCAAATAC
CGTCACATGTACGTAATCATCTGATGAAACCCTACATAGTACCACAAGTAATCCCGTTAA
AAAAAAAATCATCTATGGCGGTAAACAAAGGGATTTAATAATATTATTAAATAAATATCT
GAAGTATCTTTCTATTATACGTTCTACAGTAAGCTGAACTATTACTAAAGTGATTATTAC
CAAACCCATACTAAAGAGAATCCATAGAAATAAAAGTAATGTATTATAAAACATGATGAT
ATTTTATAAACAAAACAGATGTTTTGTTTATATTTTTAATATATTTTCAATTACATAAAC
GAATTCTTCAACACTCCAGGATGTACC
>H2013/77 .
GAACATTCCCCCTACCGATAACATGACACAACATGTACCTACCAAGACCATGTACATTAC
GAATTGTGTGGAAATCACATGTATTTTGTATTTTTTAAAAATCACAATCTTCCACCGCCA
TTGCCATATGACAGAAAGTCGAGCCGCACATAAATAATCACCGGTGTCTGATACTTTTAA
CTTGTGTATCATAAGACTCATGTCTCCAGGACCTCCCGTTTGTTGGTTTTTAAACACAAT
CCTGTGTCTGTCGTTTTGATCTTTATCATAATAAAAGTTTTTATTATAAGAAACAATGTC
ACATTGATTTGTCTGTAACGACCCGTTACAGTCTTTTGTCCAAAACTTTACAGTTTCTCT
CAAATACGTCCCTTCTTCATCCTGAAAACATGGTAATTCTATATCTGTATTTTCAAATAC
CGTCACATGTACGTAATCATCTGATGAAACCCTACATAGTACCACAAGTAATCCCGTTAA
AAAAAAAATCATCTATGGCGCTAAACAAAGGGATTTAATAATATTATTAAATAAATATCT
GAAGTATCTTTCTACTATACGTTCTACCGTAAGCTGTACTATGACTAAAGTGATTATTAC
CAAACCCATACTAAAGAGAATCCATAGAAATAAAAGTAATGTATTATAAAACATGATGAT
ATTTTATAAACAAAACAGGCGTTTTGTTTATATTTTTAATATATTTTCAATTACATAAAC
GAATTCTTCAACACTCCAGGATGTACC
>H2013/78 .
GAACATTCCCCCTACCGATAACATGACACAACATGTACCTACCAAGACCATGTACATTAC
GAATTGTGTGGAAATCACATGTATTTTGTATTTTTTAAAAATCACAATCTTCCACCGCCA
TTGCCATATGACAGAAAGTCGAGCCGCACATAAATAATCACCGGTGTCTGATACTTTTAA
CTTGTGTATCATAAGACTCATGTCTCCAGGACCTCCCGTTTGTTGGTTTTTAAACACAAT
CCTGTGTCTGTCGTTTTGATCTTTATCATAATAAAAGTTTTTATTATAAGAAACAATGTC
ACATTGATTTGTCTGTAACGACCCGTTACAGTCTTTTGTCCAAAACTTTACAGTTTCTCT
CAAATACGTCCCTTCTTCATCCTGAAAACATGGTAATTCTATATCTGTATTTTCAAATAC
CGTCACATGTACGTAATCATCTGATGAAACCCTACATAGTACCACAAGTAATCCCGTTAA
AAAAAAAATCATCTATGGCGCTAAACAAAGGGATTTAATAATATTATTAAATAAATATCT
GAAGTATCTTTCTACTATACGTTCTACCGTAAGCTGTACTATGACTAAAGTGATTATTAC
CAAACCCATACTAAAGAGAATCCATAGAAATAAAAGTAATGTATTATAAAACATGATGAT
ATTTTATAAACAAAACAGGCGTTTTGTTTATATTTTTAATATATTTTAAATTACATAAAC
GAATTCTTCAACACTCCAGGATGTACC
>H2015/91 .
GAACATTCCCCCTACCGATAACATGACACAACATGTACCTACCAAGACCATGTACATTAC
GAATTGTGTGGAAATCACATGTATTTTGTATTTTTTAAAAATCACAATCTTCCACCGCCA
TTGCCATATGACAGAAAGTCGAGCCGCACATAAATAATCACCGGTGTCTGATACTTTTAA
CTTGTGTATCATAAGACTCATGTCTCCAGGACCTCCCGTTTGTTGGTTTTTAAACACAAT
CCTGTGTCTGTCGTTTTGATCTTTATCATAATAAAAGTTTTTATTATAAGAAACAATGTC
ACATTGATTTGTCTGTAACGACCCGTTACAGTCTTTTGTCCAAAACTTTACAGTTTCTCT
CAAATATGTCCCTTCTTCATCCTGAAAACATGGTAATTCTATATCTGTATTTTCAAATGC
CGTCACATGTACGTAATCATCTGATGAAACCCTACATAGTACCACAAGTAATCCCGTTAA
AAAAAAAATCATCTATGGCGGTAAACAAAGGGATTTAATAATATTATTAAATAAATATCT
GAAGTATCTTTCTATTATACGTTCTACCGTAAGCTGAACTATTACTAAAGTGATTATTAC
CAAACCCATACTAAAGAGAATCCATAGAAATAAAAGTAATGTATTATAAAACATGATGAT
ATTTTATAAACAAAACAGATGTTTTGTTTATATTTTTAATATATTTTCAATTACATAAAC
GAATTCTTCAACACTCCAGGATGTACC
>H2015/93 .
GAACATTCCCCCTACCGATAACATGACACAACATGTACCTACCAAGACCATGTACATTAC
GAATTGTGTGGAAATCACATGTATTTTGTATTTTTTAAAAATCACAATCTTCCACCGCCA
TTGCCATATGACAGAAAGTCGAGCCGCACATAAATAATCACCGGTGTCTGATACTTTTAA
CTTGTGTATCATAAGACTCATGTCTCCAGGACCTCCCGTTTGTTGGTTTTTAAACACAAT
CCTGTGTCTGTCGTTTTGATCTTTATCATAATAAAAGTTTTTATTATAAGAAACAATGTC
ACATTGATTTGTCTGTAACGACCCGTTACAGTCTTTTGTCCAAAACTTTACAGTTTCTCT
CAAATATGTCCCTTCTTCATCCTGAAAACATGGTAATTCTATATCTGTATTTTCAAATGC
CGTCACATGTACGTAATCATCTGATGAAACCCTACATAGTACCACAAGTAATCCCGTTAA
AAAAAAAATCATCTATGGCGGTAAACAAAGGGATTTAATAATATTATTAAATAAATATCT
GAAGTATCTTTCTATTATACGTTCTACCGTAAGCTGAACTATTACTAAAGTGATTATTAC
CAAACCCATACTAAAGAGAATCCATAGAAATAAAAGTAATGTATTATAAAACATGATGAT
ATTTTATAAACAAAACAGATGTTTTGTTTATATTTTTAATATATTTTCAATTACATAAAC
GAATTCTTCAACACTCCAGGATGTACC
>H2017/112 .
GAACATTCCCCCTACCGATAACATGACACAACATGTACCTACCAAGACCATGTACATTAT
AAATTGTGTGGAAATCACATGTATTTTGTATTTTTTAAAAATCACAATCTTCCACTGCCA
TTGCCATATGACAGAAAGTCGAGCCGCACATAAATAATCACCGGTGTCTGATATTTTTAA
CTTGTGTATCATAAGACTCATGTCTCCAGGACCTCCCGTTTGTTGGTTTTTAAACACAAT
CCTGTGTCTGTCGTTTTGATCTTTATCATAATAAAAGTTTTTATTATAAGAAACAATGTC
ACATTGATTTGTCTGTAATGACCCGTTACAGTCTTTTGTCCAAAACTTTACAGTTTCTCT
CACGTATGTCCCTTCTTCATCCTGAAAACATGGTAATTCTATATCTGTGTTTTCAAATAC
CGTCACATGTACGTAATCATCTGATGAAACCCTACATAGTACCACAAGTAATCCCGTTAA
AAAAAAAATCATCTATGGCGCTAAACAAAGGGATTTAATAATATTATTAAATAAATATCT
GAAGTATCTTTCTATTATACGTTCTACCGTAAGCTGAACTATTACTAAAGTGATTATTAC
CAAACCCATACTAAAGAGAATCCATAGAAATAAAAGTAATGTATTATAAAACATGATGAT
ATTTTATAAACAAAACGCCTGTTTTGTTTATATTTTTAATATATTTTCAATTACATAAAC
AAATTCTTCAACACTCCAGGGATTGCC
>H2019/131 .
GAACATTCCCCCTACCGATAACATGACACAACATGTACCTACCAAGACCATGTACATTAC
GAATTGTGTGGAAATCACATGTATTTTGTATTTTTTAAAAATCACAATCTTCCACTGCCA
TTGCCATATGACAGAAAGTCGAGCCGCACATAAATAATCACCGGTGTCTGATATTTTTAA
CTTGTGTATCATAAGACTCATGTCTCCAGGACCTCCTGTTTGTTGATTTTTAAACACAAT
TCTGTGTCTGTCGTTTTGATCTTTATCATAATAAAAGTTTTTATTATAAGAAACAATGTC
ACATTGATTTGTCTGTAATGACCCGTTACAGTCTTTTGTCCAAAACTTTACAGTTTCTCT
CACGTATGTCCCTTCTTCATCCTGAAAACATGGTAATTCTATATCTGTGTTTTCAAATAC
CGTCACATGTACGTAATCATCTGATGAAACCCTACATAGTACCACAAGTAATCCCGTTAA
AAAAAAAATCATCTATGGCGGTAAACAAAGGGATTTAATAATATTATTAAATAAATATCT
GAAGTATCTTTCTATTATACGTTCTACAGTAAGCTGAACTATTACTAAAGTGATTATTAC
CAAACCCATACTAAAGAGAATCCATAGAAATAAAAGTAATGTATTATAAAACATGATGAT
ATTTTATAAACAAAACAGATGTTTTGTTTATATTTTTAATATATTTTCAATTACATAAAC
GAATTCTTCAACACTCCAGGATGTACC
>H2021/151 .
GAACATTCCCCCTACCGATAACATGACACAACATGTACCTACCAAGACCATGTACATTAC
GAATTGTGTGGAAATCACATGTATTTTGTATTTTTTAAAAATCACAATCTTCCACTGCCA
TTGCCATATGACAGAAAGTCGAGCCGCACATAAATAATCACCGGTGTCTGATATTTTTAA
CTTGTGTATCATAAGACTCATGTCTCCAGGACCTCCTGTTTGTTGATTTTTAAACACAAT
TCTGTGTCTGTCGTTTTGATCTTTATCATAATAAAAGTTTTTATTATAAGAAACAATGTC
ACATTGATTTGTCTGTAATGACCCGTTACAGTCTTTTGTCCAAAACTTTACAGTTTCTCT
CAAATATGTCCCTTCTTCATCCTGAAAACATGGTAATTCTATATCTGTGTTTTCAAATAC
CGTCACATGTACGTAATCATCTGATGAAACCCTACATAGTACCACAAGTAATCCCGTTAA
AAAAAAAATCATCTATGGCGCTAAACAAAGGGATTTAATAATATTATTAAATAAATATCT
GAAGTATCTTTCTATTATACGTTCTACCGTAAGCTGAACTATGACTAAAGTGATTATTAC
CAAACCCATACTAAAGAGAATCCATAGAAATAAAAGTAATGTATTATAAAACATGATGAT
ATTTTATAAACAAAACAGATGTTTTGTTTATATTTTTAATATATTTTCAATTACATAAAC
GAATTCTTCAACACTCCAGGATGTACC
>H2021/153 .
GAACATTCCCCCTACCGATAACATGACACAACATGTACCTACCAAGACCATGTACATTAC
GAATTGTGTGGAAATCACATGTATTTTGTATTTTTTAAAAATCACAATCTTCCACTGCCA
TTGCCATATGACAGAAAGTCGAGCCGCACATAAATAATCACCGGTGTCTGATATTTTTAA
CTTGTGTATCATAAGACTCATGTCTCCAGGACCTCCTGTTTGTTGATTTTTAAACACAAT
TCTGTGTCTGTCGTTTTGATCTTTATCATAATAAAAGTTTTTATTATAAGAAACAATGTC
ACATTGATTTGTCTGTAATGACCCGTTACAGTCTTTTGTCCAAAACTTTACAGTTTCTCT
CACGTATGTCCCTTCTTCATCCTGAAAACATGGTAATTCTATATCTGTGTTTTCAAATAC
CGTCACATGTACGTAATCATCTGATGAAACCCTACATAGTACCACAAGTAATCCCGTTAA
AAAAAAAATCATCTATGGCGCTAAACAAAGGGATTTAATAATATTATTAAATAAATATCT
GAAGTATCTTTCTATTATACGTTCTACCGTAAGCTGAACTATTACTAAAGTGATTATTAC
CAAACCCATACTAAAGAGAATCCATAGAAATAAAAGTAATGTATTATAAAACATGATGAT
ATTTTATAAACAAAACGCCTGTTTTGTTTATATTTTTAATATATTTTCAATTACATAAAC
GAATTCTTCAACACTCCAGGATGTACC
>H2021/154 .
GAACATTCCCCCTACCGATAACATGACACAACATGTACCTACCAAGACCATGTACATTAT
AAATTGTGTGGAAATCACATGTATTTTGTATTTTTTAAAAATCACAATCTTCCACTGCCA
TTGCCATATGACAGAAAGTCGAGCCGCACATAAATAATCACCGGTGTCTGATATTTTTAA
CTTGTGTATCATAAGACTCATGTCTCCAGGACCTCCCGTTTGTTGATTTTTAAACACAAT
TCTGTGTCTGTCGTTTTGATCTTTATCATAATAAAAGTTTTTATTATAAGAAACAATGTC
ACATTGATTTGTCTGTAATGACCCGTTACAGTCTTTTGTCCAAAACTTTACAGTTTCTCT
CACGTATGTCCCTTCTTCATCCTGAAAACATGGTAATTCTATATCTGTGTTTTCAAATAC
CGTCACATGTACGTAATCATCTGATGAAACCCTACATAGTACCACAAGTAATCCCGTTAA
AAAAAAAATCATCTATGGCGCTAAACAAAGGGATTTAATAATATTATTAAATAAATATCT
GAAGTATCTTTCTATTATACGTTCTACCGTAAGCTGAACTATGACTAAAGTGATTATTAC
CAAACCCATACTAAAGAGAATCCATAGAAATAAAAGTAATGTATTATAAAACATGATGAT
ATTTTATAAACAAAACAGATGTTTTGTTTATATTTTTAATATATTTTCAATTACATAAAC
GAATTCTTCAACACTCCAGGATGTACC
>H2021/155 .
GAACATTCCCCCTACCGATAACATGACACAACATGTACCTACCAAGACCATGTACATTAT
AAATTGTGTGGAAATCACATGTATTTTGTATTTTTTAAAAATCACAATCTTCCACTGCCA
TTGCCATATGACAGAAAGTCGAGCCGCACATAAATAATCACCGGTGTCTGATATTTTTAA
CTTGTGTATCATAAGACTCATGTCTCCAGGACCTCCCGTTTGTTGGTTTTTAAACACAAT
CCTGTGTCTGTCGTTTTGATCTTTATCATAATAAAAGTTTTTATTATAAGAAACAATGTC
ACATTGATTTGTCTGTAATGACCCGTTACAGTCTTTTGTCCAAAACTTTACAGTTTCTCT
CACGTATGTCCCTTCTTCATCCTGAAAACATGGTAATTCTATATCTGTGTTTTCAAATAC
CGTCACATGTACGTAATCATCTGATGAAACCCTACATAGTACCACAAGTAATCCCGTTAA
AAAAAAAATCATCTATGGCGCTAAACAAAGGGATTTAATAATATTATTAAATAAATATCT
GAAGTATCTTTCTATTATACGTTCTACCGTAAGCTGAACTATTACTAAAGTGATTATTAC
CAAACCCATACTAAAGAGAATCCATAGAAATAAAAGTAATGTATTATAAAACATGATGAT
ATTTTATAAACAAAACACATGTTTTGTTTATATTTTTAATATATTTTCAATTACATAAAC
GAATTCTTCAACACTCCAGGATGTACC
>H2021/156 .
GAACATTCCCCCTACCGATAACATGACACAACATGTACCTACCAAGACCATGTACATTAT
AAATTGTGTGGAAATCACATGTATTTTGTATTTTTTAAAAATCACAATCTTCCACTGCCA
TTGCCATATGACAGAAAGTCGAGCCGCACATAAATAATCACCGGTGTCTGATATTTTTAA
CTTGTGTATCATAAGACTCATGTCTCCAGGACCTCCCGTTTGTTGATTTTTAAACACAAT
TCTGTGTCTGTCGTTTTGATCTTTATCATAATAAAAGTTTTTATTATAAGAAACAATGTC
ACATTGATTTGTCTGTAATGACCCGTTACAGTCTTTTGTCCAAAACTTTACAGTTTCTCT
CACGTATGTCCCTTCTTCATCCTGAAAACATGGTAATTCTATATCTGTGTTTTCAAATAC
CGTCACATGTACGTAATCATCTGATGAAACCCTACATAGTACCACAAGTAATCCCGTTAA
AAAAAAAATCATCTATGGCGCTAAACAAAGGGATTTAATAATATTATTAAATAAATATCT
GAAGTATCTTTCTATTATACGTTCTACCGTAAGCTGAACTATGACTAAAGTGATTATTAC
CAAACCCATACTAAAGAGAATCCATAGAAATAAAAGTAATGTATTATAAAACATGATGAT
ATTTTATAAACAAAACAGACGTTTTGTTTATATTTTTAATATATTTTCAATTACATAAAC
GAATTCTTCAACACTCCAGGATGTACC
>H2021/157 .
GAACATTCCCCCTACCGATAACATGACACAACATGTACCTACCAAGACCATGTACATTAT
AAATTGTGTGGAAATCACATGTATTTTGTATTTTTTAAAAATCACAATCTTCCACTGCCA
TTGCCATATGACAGAAAGTCGAGCCGCACATAAATAATCACCGGTGTCTGATATTTTTAA
CTTGTGTATCATAAGACTCATGTCTCCAGGACCTCCTGTTTGTTGATTTTTAAACACAAT
TCTGTGTCTGTCGTTTTGATCTTTATCATAATAAAAGTTTTTATTATAAGAAACAATGTC
ACATTGATTTGTCTGTAATGACCCGTTACAGTCTTTTGTCCAAAACTTTACAGTTTCTCT
CACGTATGTCCCTTCTTCATCCTGAAAACATGGTAATTCTATATCTGTATTTTCAAATGC
CGTCACATGTACGTAATCATCTGATGAAACCCTACATAGTACCACAAGTAATCCCGTTAA
AAAAAAAATCATCTATGGCGGTAAACAAAGGGATTTAATAATATTATTAAATAAATATCT
GAAGTATCTTTCTATTATACGTTCTACAGTAAGCTGAACTATTACTAAAGTGATTATTAC
CAAACCCATACTAAAGAGAATCCATAGAAATAAAAGTAATGTATTATAAAACATGATGAT
ATTTTATAAACAAAACAGATGTTTTGTTTATATTTTTAATATATTTTCAATTACATAAAC
GAATTCTTCAACACTCCAGGATGTACC
>H2021/158 .
GAACATTCCCCCTACCGATAACATGACACAACATGTACCTACCAAGACCATGTACATTAT
AAATTGTGTGGAAATCACATGTATTTTGTATTTTTTAAAAATCACAATCTTCCACTGCCA
TTGCCATATGACAGAAAGTCGAGCCGCACATAAATAATCACCGGTGTCTGATATTTTTAA
CTTGTGTATCATAAGACTCATGTCTCCAGGACCTCCTGTTTGTTGATTTTTAAACACAAT
TCTGTGTCTGTCGTTTTGATCTTTATCATAATAAAAGTTTTTATTATAAGAAACAATGTC
ACATTGATTTGTCTGTAATGACCCGTTACAGTCTTTTGTCCAAAACTTTACAGTTTCTCT
CACGTATGTCCCTTCTTCATCCTGAAAACATGGTAATTCTATATCTGTATTTTCAAATGC
CGTCACATGTACGTAATCATCTGATGAAACCCTACATAGTACCACAAGTAATCCCGTTAA
AAAAAAAATCATCTATGGCGGTAAACAAAGGGATTTAATAATATTATTAAATAAATATCT
GAAGTATCTTTCTATTATACGTTCTACAGTAAGCTGAACTATTACTAAAGTGATTATTAC
CAAACCCATACTAAAGAGAATCCATAGAAATAAAAGTAATGTATTATAAAACATGATGAT
ATTTTATAAACAAAACAGATGTTTTGTTTATATTTTTAATATATTTTCAATTACATAAAC
GAATTCTTCAACACTCCAGGATGTACC
>H2021/168 .
GAACATTCCCCCTACCGATAACATGACACAACATGTACCTACCAAGACCATGTACATTAT
AAATTGTGTGGAAATCACATGTATTTTGTATTTTTTAAAAATCACAATCTTCCACTGCCA
TTGCCATATGACAGAAAGTCGAGCCGCACATAAATAATCACCGGTGTCTGATATTTTTAA
CTTGTGTATCATAAGACTCATGTCTCCAGGACCTCCTGTTTGTTGATTTTTAAACACAAT
TCTGTGTCTGTCGTTTTGATCTTTATCATAATAAAAGTTTTTATTATAAGAAACAATGTC
ACATTGATTTGTCTGTAATGACCCGTTACAGTCTTTTGTCCAAAACTTTACAGTTTCTCT
CACATATGTCCCTTCTTCATCCTGAAAACATGGTAATTCTATATCTGTGTTTTCAAATAC
CGTCACATGTACGTAATCATCTGATGAAACCCTACATAGTACCACAAGTAATCCCGTTAA
AAAAAAAATCATCTATGGCGCTAAACAAAGGGATTTAATAATATTATTAAATAAATATCT
GAAGTATCTTTCTATTATACGTTCTACCGTAAGCTGAACTATGACTAAAGTGATTATTAC
CAAACCCATACTAAAGAGAATCCATAGAAATAAAAGTAATGTATTATAAAACATGATGAT
ATTTTATAAACAAAACAGATGTTTTGTTTATATTTTTAATATATTTTCAATTACATAAAC
GAATTCTTCAACACTCCAGGATGTACC
>H2022/171 .
GAACATTCCCCCTACCGATAACATGACACAACATGTACCTACCAAGACCATGTACATTAT
AAATTGTGTGGAAATCACATGTATTTTGTATTTTTTAAAAATCACAATCTTCCACTGCCA
TTGCCATATGACAGAAAGTCGAGCCGCACATAAATAATCACCGGTGTCTGATATTTTTAA
CTTGTGTATCATAAGACTCATGTCTCCAGGACCTCCTGTTTGTTGGTTTTTAAACACAAT
CCTGTGTCTGTCGTTTTGATCTTTATCATAATAAAAGTTTTTATTATAAGAAACAATGTC
ACATTGATTTGTCTGTAATGACCCGTTACAGTCTTTTGTCCAAAACTTTACAGTTTCTCT
CACATATGTCCCTTCTTCATCCTGAAAACATGGTAATTCTATATCTGTGTTTTCAAATAC
CGTCACATGTACGTAATCATCTGATGAAACCCTACATAGTACCACAAGTAATCCCGTTAA
AAAAAAAATCATCTATGGCGCTAAACAAAGGGATTTAATAATATTATTAAATAAATATCT
GAAGTATCTTTCTATTATACGTTCTACCGTAAGCTGAACTATTACTAAAGTGATTATTAC
CAAACCCATACTAAAGAGAATCCATAGAAATAAAAGTAATGTATTATAAAACATGATGAT
ATTTTATAAACAAAACAGATGTTTTGTTTATATTTTTAATATATTTTCAATTACATAAAC
GAATTCTTCAACACTCCAGGATGTACC
>N2012/61 .
GAACATTCCCCCTACAGATAACATGACACAACATGTACCTACCAAGACCATGTACATTAT
AAATTGTGTGGAAATCACATGTATTTTGTATTTTTTAAAAATCACAATCTTCCACTGCCA
TTGCCATATGACAGAAAGTCGAGCCGCACATAAATAATCACCGGTGTCTGATATTTTTAA
CTTGTGTATCATAAGACTCATGTCTCCAGGACCTCCTGTTTGTTGATTTTTAAACACAAT
TCTGTGTCTGTCGTTTTGATCTTTATCATAATAAAAGTTTTTATTATAAGAAACAATGTC
ACATTGATTTGTCTGTAATGACCCGTTACAGTCTTTTGTCCAAAACTTTACAGTTTCTCT
CACATATGTCCCTTCTTCATCCTGAAAACATGGTAATTCTATATCTGTGTTTTCAAATAC
CGTCACATGTACGTAATCATCTGATGAAACCCTACATAGTACCACAAGTAATCCCGTTAA
AAAAAAAATCATCTATGGCGCTAAACAAAGGGATTTAATAATATTATTAAATAAATATCT
GAAGTATCTTTCTACTATACGTTCTACCGTAAGCTGTACTATGACTAAAGTGATTATTAC
CAAACCCATACTAAAGAGAATCCATAGAAATAAAAGTAATGTATTATAAAACATGATGAT
ATTTTATAAACAAAACAGATGTTTTGTTTATATTTTTAATATATTTTCAATTACATAAAC
GAATTCTTCAACACTCCAGGATGTACC
>NT2021/163 .
GAACATTCCCCCTACCGATAACATGACACAACATGTACCTACCAAGACCATGTACATTAC
GAATTGTGTGGAAATCACATGTATTTTGTATTTTTTAAAAATCACAATCTTCCACCGCCA
TTGCCATATGACAGAAAGTCGAGCCGCACATAAATAATCACCGGTGTCTGATACTTTTAA
CTTGTGTATCATAAGACTCATGTCTCCAGGACCTCCCGTTTGTTGGTTTTTAAACACAAT
CCTGTGTCTGTCGTTTTGATCTTTATCATAATAAAAGTTTTTATTATAAGAAACAATGTC
ACATTGATTTGTCTGTAACGACCCGTTACAGTCTTTTGTCCAAAACTTTACAGTTTCTCT
CAAATATGTCCCTTCTTCATCCTGAAAACATGGTAATTCTATATCTGTATTTTCAAATGC
CGTCACATGTACGTAATCATCTGATGAAACCCTACATAGTACCACAAGTAATCCCGTTAA
AAAAAAAATCATCTATGGCGGTAAACAAAGGGATTTAATAATATTATTAAATAAATATCT
GAAGTATCTTTCTATTATACGTTCTACCGTAAGCTGAACTATTACTAAAGTGATTATTAC
CAAACCCATACTAAAGAGAATCCATAGAAATAAAAGTAATGTATTATAAAACATGATGAT
ATTTTATAAACAAAACAGATGTTTTGTTTATATTTTTAATATATTTTCAATTACATAAAC
GAATTCTTCAACACTCCAGGATGTACC
>NT2021/164 .
GAACATTCCCCCTACCGATAACATGACACAACATGTACCTACCAAGACCATGTACATTAC
GAATTGTGTGGAAATCACATGTATTTTGTATTTTTTAAAAATCACAATCTTCCACCGCCA
TTGCCATATGACAGAAAGTCGAGCCGCACATAAATAATCACCGGTGTCTGATACTTTTAA
CTTGTGTATCATAAGACTCATGTCTCCAGGACCTCCCGTTTGTTGGTTTTTAAACACAAT
CCTGTGTCTGTCGTTTTGATCTTTATCATAATAAAAGTTTTTATTATAAGAAACAATGTC
ACATTGATTTGTCTGTAACGACCCGTTACAGTCTTTTGTCCAAAACTTTACAGTTTCTCT
CAAATATGTCCCTTCTTCATCCTGAAAACATGGTAATTCTATATCTGTATTTTCAAATGC
CGTCACATGTACGTAATCATCTGATGAAACCCTACATAGTACCACAAGTAATCCCGTTAA
AAAAAAAATCATCTATGGCGGTAAACAAAGGGATTTAATAATATTATTAAATAAATATCT
GAAGTATCTTTCTATTATACGTTCTACCGTAAGCTGAACTATTACTAAAGTGATTATTAC
CAAACCCATACTAAAGAGAATCCATAGAAATAAAAGTAATGTATTATAAAACATGATGAT
ATTTTATAAACAAAACAGATGTTTTGTTTATATTTTTAATATATTTTCAATTACATAAAC
GAATTCTTCAACACTCCAGGATGTACC
>NT2021/165 .
GAACATTCCCCCTACAGATAACATGACACAACATGTACCTACCAAGACCATGTACATTAT
AAATTGTGTGGAAATCACATGTATTTTGTATTTTTTAAAAATCACAATCTTCCACCGCCA
TTGCCATATGACAGAAAGTCGAGCCGCACATAAATAATCACCGGTGTCTGATACTTTTAA
CTTGTGTATCATAAGACTCATGTCTCCAGGACCTCCCGTTTGTTGGTTTTTAAACACAAT
CCTGTGTCTGTCGTTTTGATCTTTATCATAATAAAAGTTTTTATTATAAGAAACAATGTC
ACATTGATTTGTCTGTAACGACCCGTTACAGTCTTTTGTCCAAAACTTTACAGTTTCTCT
CAAATATGTCCCTTCTTCATCCTGAAAACATGGTAATTCTATATCTGTATTTTCAAATGC
CGTCACATGTACGTAATCATCTGATGAAACCCTACATAGTACCACAAGTAATCCCGTTAA
AAAAAAAATCATCTATGGCGGTAAACAAAGGGATTTAATAATATTATTAAATAAATATCT
GAAGTATCTTTCTATTATACGTTCTACCGTAAGCTGAACTATTACTAAAGTGATTATTAC
CAAACCCATACTAAAGAGAATCCATAGAAATAAAAGTAATGTATTATAAAACATGATGAT
ATTTTATAAACAAAACAGATGTTTTGTTTATATTTTTAATATATTTTCAATTACATAAAC
GAATTCTTCAACACTCCAGGATGTACC
>NT2021/166 .
GAACATTCCCCCTACCGATAACATGACACAACATGTACCTACCAAGACCATGTACATTAC
GAATTGTGTGGAAATCACATGTATTTTGTATTTTTTAAAAATCACAATCTTCCACCGCCA
TTGCCATATGACAGAAAGTCGAGCCGCACATAAATAATCACCGGTGTCTGATACTTTTAA
CTTGTGTATCATAAGACTCATGTCTCCAGGACCTCCCGTTTGTTGGTTTTTAAACACAAT
CCTGTGTCTGTCGTTTTGATCTTTATCATAATAAAAGTTTTTATTATAAGAAACAATGTC
ACATTGATTTGTCTGTAACGACCCGTTACAGTCTTTTGTCCAAAACTTTACAGTTTCTCT
CAAATATGTCCCTTCTTCATCCTGAAAACATGGTAATTCTATATCTGTATTTTCAAATGC
CGTCACATGTACGTAATCATCTGATGAAACCCTACATAGTACCACAAGTAATCCCGTTAA
AAAAAAAATCATCTATGGCGGTAAACAAAGGGATTTAATAATATTATTAAATAAATATCT
GAAGTATCTTTCTATTATACGTTCTACCGTAAGCTGAACTATTACTAAAGTGATTATTAC
CAAACCCATACTAAAGAGAATCCATAGAAATAAAAGTAATGTATTATAAAACATGATGAT
ATTTTATAAACAAAACAGATGTTTTGTTTATATTTTTAATATATTTTCAATTACATAAAC
GAATTCTTCAACACTCCAGGATGTCAA
>R2020/141 .
GAACATTCCCCCTACCGATAACATGACACAACATGTACCTACCAAGACCATGTACATTAT
AAATTGTGTGGAAATCACATGTATTTTGTATTTTTTAAAAATCACAATCTTCCACTGCCA
TTGCCATATGACAGAAAGTCGAGCCGCACATAAATAATCACCGGTGTCTGATATTTTTAA
CTTGTGTATCATAAGACTCATGTCTCCAGGACCTCCCGTTTGTTGGTTTTTAAACACAAT
CCTGTGTCTGTCGTTTTGATCTTTATCATAATAAAAGTTTTTATTATAAGAAACAATGTC
ACATTGATTTGTCTGTAATGACCCGTTACAGTCTTTTGTCCAAAACTTTACAGTTTCTCT
CACATATGTCCCTTCTTCATCCTGAAAACATGGTAATTCTATATCTGTGTTTTCAAATAC
CGTCACATGTACGTAATCATCTGATGAAACCCTACATAGTACCACAAGTAATCCCGTTAA
AAAAAAAATCATCTATGGCGCTAAACAAAGGGATTTAATAATATTATTAAATAAATATCT
GAAGTATCTTTCTATTATACGTTCTACCGTAAGCTGAACTATTACTAAAGTGATTATTAC
CAAACCCATACTAAAGAGAATCCATAGAAATAAAAGTAATGTATTATAAAACATGATGAT
ATTTTATAAACAAAACAGATGTTTTGTTTATATTTTTAATATATTTTCAATTACATAAAC
GAATTCTTCAACACTCCAGGATGTACC
>R2020/142 .
GAACATTCCCCCTACCGATAACATGACACAACATGTACCTACCAAGACCATGTACATTAT
AAATTGTGTGGAAATCACATGTATTTTGTATTTTTTAAAAATCACAATCTTCCACTGCCA
TTGCCATATGACAGAAAGTCGAGCCGCACATAAATAATCACCGGTGTCTGATATTTTTAA
CTTGTGTATCATAAGACTCATGTCTCCAGGACCTCCTGTTTGTTGATTTTTAAACACAAT
TCTGTGTCTGTCGTTTTGATCTTTATCATAATAAAAGTTTTTATTATAAGAAACAATGTC
ACATTGATTTGTCTGTAATGACCCGTTACAGTCTTTTGTCCAAAACTTTACAGTTTCTCT
CACGTATGTCCCTTCTTCATCCTGAAAACATGGTAATTCTATATCTGTGTTTTCAAATAC
CGTCACATGTACGTAATCATCTGATGAAACCCTACATAGTACCACAAGTAATCCCGTTAA
AAAAAAAATCATCTATGGCGCTAAACAAAGGGATTTAATAATATTATTAAATAAATATCT
GAAGTATCTTTCTATTATACGTTCTACCGTAAGCTGAACTATTACTAAAGTGATTATTAC
CAAACCCATACTAAAGAGAATCCATAGAAATAAAAGTAATGTATTATAAAACATGATGAT
ATTTTATAAACAAAACACATGTTTTGTTTATATTTTTAATATATTTTCAATTACATAAAC
GAATTCTTCAACACTCCAGGATGTACC
>R2020/143 .
GAACATTCCCCCTACCGATAACATGACACAACATGTACCTACCAAGACCATGTACATTAT
AAATTGTGTGGAAATCACATGTATTTTGTATTTTTTAAAAATCACAATCTTCCACTGCCA
TTGCCATATGACAGAAAGTCGAGCCGCACATAAATAATCACCGGTGTCTGATATTTTTAA
CTTGTGTATCATAAGACTCATGTCTCCAGGACCTCCCGTTTGTTGGTTTTTAAACACAAT
CCTGTGTCTGTCGTTTTGATCTTTATCATAATAAAAGTTTTTATTATAAGAAACAATGTC
ACATTGATTTGTCTGTAATGACCCGTTACAGTCTTTTGTCCAAAACTTTACAGTTTCTCT
CACATATGTCCCTTCTTCATCCTGAAAACATGGTAATTCTATATCTGTGTTTTCAAATAC
CGTCACATGTACGTAATCATCTGATGAAACCCTACATAGTACCACAAGTAATCCCGTTAA
AAAAAAAATCATCTATGGCGCTAAACAAAGGGATTTAATAATATTATTAAATAAATATCT
GAAGTATCTTTCTATTATACGTTCTACCGTAAGCTGAACTATTACTAAAGTGATTATTAC
CAAACCCATACTAAAGAGAATCCATAGAAATAAAAGTAATGTATTATAAAACATGATGAT
ATTTTATAAACAAAACAGATGTTTTGTTTATATTTTTAATATATTTTCAATTACATAAAC
GAATTCTTCAACACTCCAGGATGTACC
>SF2008/21 .
GAACATTCCCCCTACCGATAACATGACACAACATGTACCTACCAAGACCATGTACATTAT
AAATTGTGTGGAAATCACATGTATTTTGTATTTTTTAAAAATCACAATCTTCCACTGCCA
TTGCCATATGACAGAAAGTCGAGCCGCACATAAATAATCACCGGTGTCTGATATTTTTAA
CTTGTGTATCATAAGACTCATGTCTCCAGGACCTCCCGTTTGTTGGTTTTTAAACACAAT
CCTGTGTCTGTCGTTTTGATCTTTATCATAATAAAAGTTTTTATTATAAGAAACAATGTC
ACATTGATTTGTCTGTAATGACCCGTTACAGTCTTTTGTCCAAAACTTTACAGTTTCTCT
CAAATACGTCCCTTCTTCATCCTGAAAACATGGTAATTCTATATCTGTATTTTCAAATAC
CGTCACATGTACGTAATCATCTGATGAAACCCTACATAGTATCACAAGTAATCCCGTTAA
AAAAAAAATCATCTATGGCGCTAAACAAAGGGATTTAATAATATTATTAAATAAATATCT
GAAGTATCTTTCTACTATACGTTCTACCGTAAGCTGAACTATGACTAAAGTGATTATTAC
CAAACCCATACTAAAGAGAATCCATAGAAATAAAAGTAATGTATTATAAAACATGATGAT
ATTTTATAAACAAAACAGACGTTTTGTTTATATTTTTAATATATTTTCAATTACATAACC
GAATTCTTCAACACTCCAGGATGTACC
>ST2021/162 .
GAACATTCCCCCTACCGATAACATGACACAACATGTACCTACCAAGACCATGTACATTAC
GAATTGTGTGGAAATCACATGTATTTTGTATTTTTTAAAAATCACAATCTTCCACCGCCA
TTGCCATATGACAGAAAGTCGAGCCGCACATAAATAATCACCGGTGTCTGATACTTTTAA
CTTGTGTATCATAAGACTCATGTCTCCAGGACCTCCCGTTTGTTGGTTTTTAAACACAAT
CCTGTGTCTGTCGTTTTGATCTTTATCATAATAAAAGTTTTTATTATAAGAAACAATGTC
ACATTGATTTGTCTGTAACGACCCGTTACAGTCTTTTGTCCAAAACTTTACAGTTTCTCT
CAAATATGTCCCTTCTTCATCCTGAAAACATGGTAATTCTATATCTGTATTTTCAAATGC
CGTCACATGTACGTAATCATCTGATGAAACCCTACATAGTACCACAAGTAATCCCGTTAA
AAAAAAAATCATCTATGGCGGTAAACAAAGGGATTTAATAATATTATTAAATAAATATCT
GAAGTATCTTTCTATTATACGTTCTACAGTAAGCTGAACTATTACTAAAGTGATTATTAC
CAAACCCATACTAAAGAGAATCCATAGAAATAAAAGTAATGTATTATAAAACATGATGAT
ATTTTATAAACAAAACAGATGTTTTGTTTATATTTTTAATATATTTTCAATTACATAAAC
GAATTCTTCAACACTCCAGGATGTACC
>T2009/31 .
GAACATTCCCCCTACCGATAACATGGCACAACATGTACCTACCAAGACCATGTACATTAT
AAATTGTGTGGAAATCACATGTATTTTGTATTTTTTAAAAATCACAATCTTCCACTGCCA
TTGCCATATGACAGAAAGTCGAGCCGCACATAAATAATCACCGGTGTCTGATATTTTTAA
CTTGTGTATCATAAGACTCATGTCTCCAGGACCTCCTGTTTGTTGATTTTTAAACACAAT
TCTGTGTCTGTCGTTTTGATCTTTATCATAATAAAAGTTTTTATTATAAGAAACAATGTC
ACATTGATTTGTCTGTAATGACCCGTTACAGTCTTTTGTCCAAAACTTTACAGTTTCTCT
CACATATGTCCCTTCTTCATCCTGAAAACATGGTAATTCTATATCTGTGTTTTCAAATAC
CGTCACATGTACGTAATCATCTGATGAAACCCTACATAGTACCACAAGTAATCCCGTTAA
AAAAAAAATCATCTATGGCGCTAAACAAAGGGATTTAATAATATTATTAAATAAATATCT
GAAGTATCTTTCTACTATACGTTCTACCGTAAGCTGTACTATGACTAAAGTGATTATTAC
CAAACCCATACTAAAGAGAATCCATAGAAATAAAAGTAATGTATTATAAAACATGATGAT
ATTTTATAAACAAAACAGCCTGTTTGTTTATATTTTTAATATATTTTCAATTACATAAAC
GAATTCTTCAACACTCCAGGATGTACC
>T2011/51 .
GAACATTCCCCCTACCGATAACATGACCCAACAAGTTCCTCCCAAGGCCATGTCCATTAT
AAATTGTGTGGAAATCCCATGTATTTTGTATTTTTTAAAAATCACAATCTTCCACTGCCA
TTGCCATATGACAGAAAGTCGAGCCGCACATAAATAATCACCGGTGTCTGATATTTTTAA
CTTGTGTATCATAAGACTCATGTCTCCAGGACCTCCTGTTTGTTGATTTTTAAACACAAT
TCTGTGTCTGTCGTTTTGATCTTTATCATAATAAAAGTTTTTATTATAAGAAACAATGTC
ACATTGATTTGTCTGTAATGACCCGTTACAGTCTTTTGTCCAAAACTTTACAGTTTCTCT
CACATATGTCCCTTCTTCATCCTGAAAACATGGTAATTCTATATCTGTGTTTTCAAATAC
CGTCACATGTACGTAATCATCTGATGAAACCCTACATAGTACCACAAGTAATCCCGTTAA
AAAAAAAATCATCTATGGCGCTAAACAAAGGGATTTAATAATATTATTAAATAAATATCT
GAAGTATCTTTCTACTATACGTTCTACCGTAAGCTGTACTATGACTAAAGTGATTATTAC
CAAACCCATACTAAAGAGAATCCATAGAAATAAAAGTAATGTATTATAAAACATGATGAT
ATTTTATAAACAAAACGCCTGTTTTGTTTATATTTTTAATATATTTTCAATTACATAAAC
GAATTCTTCAACACTCCAGGATGTACC
>T2013/72 .
GAACATTCCCCCTACCGATAACATGGCACAACATGTACCTACCAAGACCATGTACATTAT
AAATTGTGTGGAAATCACATGTATTTTGTATTTTTTAAAAATCACAATCTTCCACTGCCT
TTGCCATATGACAGAAAGTCGAGCCGCACATAAATAATCACCGGTGTCTGATATTTTTAA
CTTGTGTATCATAAGACTCATGTCTCCAGGACCTCCTGTTTGTTGATTTTTAAACACAAT
TCTGTGTCTGTCGTTTTGATCTTTATCATAATAAAAGTTTTTATTATAAGAAACAATGTC
ACATTGATTTGTCTGTAATGACCCGTTACAGTCTTTTGTCCAAAACTTTACAGTTTCTCT
CACATATGTCCCTTCTTCATCCTGAAAACATGGTAATTCTATATCTGTGTTTTCAAATAC
CGTCACATGTACGTAATCATCTGATGAAACCCTACATAGTACCACAAGTAATCCCGTTAA
AAAAAAAATCATCTATGGCGCTAAACAAAGGGATTTAATAATATTATTAAATAAATATCT
GAAGTATCTTTCTACTATACGTTCTACCGTAAGCTGTACTATGACTAAAGTGATTATTAC
CAAACCCATACTAAAGAGAATCCATAGAAATAAAAGTAATGTATTATAAAACATGATGAT
ATTTTATAAACAAAACAGATGTTTTGTTTATATTTTTAAAATATTTTCAATTACATAAAC
GAATTCTTCAACACTCCAGGATGTACC
>T2013/76 .
GAACATTCCCCCTACCGATAACATGGCACAACATGTACCTACCAAGACCATGTACATTAT
AAATTGTGTGGAAATCACATGTATTTTGTATTTTTTAAAAATCACAATCTTCCACTGCCA
TTGCCATATGACAGAAAGTCGAGCCGCACATAAATAATCACCGGTGTCTGATATTTTTAA
CTTGTGTATCATAAGACTCATGTCTCCAGGACCTCCTGTTTGTTGATTTTTAAACACAAT
TCTGTGTCTGTCGTTTTGATCTTTATCATAATAAAAGTTTTTATTATAAGAAACAATGTC
ACATTGATTTGTCTGTAATGACCCGTTACAGTCTTTTGTCCAAAACTTTACAGTTTCTCT
CACATATGTCCCTTCTTCATCCTGAAAACATGGTAATTCTATATCTGTGTTTTCAAATAC
CGTCACATGTACGTAATCATCTGATGAAACCCTACATAGTACCACAAGTAATCCCGTTAA
AAAAAAAATCATCTATGGCGCTAAACAAAGGGATTTAATAATATTATTAAATAAATATCT
GAAGTATCTTTCTACTATACGTTCTACCGTAAGCTGTACTATGACTAAAGTGATTATTAC
CAAACCCATACTAAAGAGAATCCATAGAAATAAAAGTAATGTATTATAAAACATGATGAT
ATTTTATAAACAAAACAGATGTTTTGTTTATATTTTTAATATATTTTCAATTACATAAAC
GAATTCTTCAACACTCCAGGGAGTACC
>T2014/81 .
GAACATTCCCCCTACCGATAACATGACACAACATGTACCTACCAAGACCATGTACATTAT
AAATTGTGTGGAAATCACATGTATTTTGTATTTTTTAAAAATCACAATCTTCCACTGCCA
TTGCCATATGACACAAAGTCGAGCCACACATAAATAATCACCGGTGTCTGATATTTTTAA
CTTGTGTATCATAAGACTCATGTCTCCAGGACCTCCTGTTTGTTGATTTTTAAACACAAT
TCTGTGTCTGTCGTTTTGATCTTTATCATAATAAAAGTTTTTATTATAAGAAACAATGTC
ACATTGATTTGTCTGTAATGACCCGTTACAGTCTTTTGTCCAAAACTTTACAGTTTCTCT
CACATATGTCCCTTCTTCATCCTGAAAACATGGTAATTCTATATCTGTGTTTTCAAATAC
CGTCACATGTACGTAATCATCTGATGAAACCCTACATAGTACCACAAGTAATCCCGTTAA
AAAAAAAATCATCTATGGCGCTAAACAAAGGGATTTAATAATATTATTAAATAAATATCT
GAAGTATCTTTCTACTATACGTTCTACCGTAAGCTGTACTATGACTAAAGTGATTATTAC
CAAACCCATACTAAAGAGAATCCATAGAAATAAAAGTAATGTATTATAAAACATGATGAT
ATTTTATAAACAAAACGCCTGTTTTGTTTATATTTTTAATATATTTTCAATTACATAAAC
AAATTCTTCAACACTCCAGGATGTACC
>T2016/108 .
GAACATTCCCCCTACCGATAACATGGCACAACATGTACCTACCAAGACCATGTACATTAT
AAATTGTGTGGAAATCACATGTATTTTGTATTTTTTAAAAATCACAATCTTCCACTGCCA
TTGCCATATGACAGAAAGTCGAGCCGCACATAAATAATCACCGGTGTCTGATATTTTTAA
CTTGTGTATCATAAGACTCATGTCTCCAGGACCTCCTGTTTGTTGATTTTTAAACACAAT
TCTGTGTCTGTCGTTTTGATCTTTATCATAATAAAAGTTTTTATTATAAGAAACAATGTC
ACATTGATTTGTCTGTAATGACCCGTTACAGTCTTTTGTCCAAAACTTTACAGTTTCTCT
CACATATGTCCCTTCTTCATCCTGAAAACATGGTAATTCTATATCTGTGTTTTCAAATAC
CGTCACATGTACGTAATCATCTGATGAAACCCTACATAGTACCACAAGTAATCCCGTTAA
AAAAAAAATCATCTATGGCGCTAAACAAAGGGATTTAATAATATTATTAAATAAATATCT
GAAGTATCTTTCTACTATACGTTCTACCGTAAGCTGTACTATGACTAAAGTGATTATTAC
CAAACCCATACTAAAGAGAATCCATAGAAATAAAAGTAATGTATTATAAAACATGATGAT
ATTTTATAAACAAAACAGATGTTTTGTTTATATTTTTAATATATTTTCAATTACATAAAC
GAATTCTTCAACACTCCAGGATGTACC
>T2018/128 .
GAACATTCCCCCTACCGATAACATGGCACAACATGTACCTACCAAGACCATGTACATTAT
AAATTGTGTGGAAATCACATGTATTTTGTATTTTTTAAAAATCACAATCTTCCACTGCCT
TTGCCATATGACAGAAAGTCGAGCCGCACATAAATAATCACCGGTGTCTGATATTTTTAA
CTTGTGTATCATAAGACTCATGTCTCCAGGACCTCCCGTTTGTTGGTTTTTAAACACAAT
CCTGTGTCTGTCGTTTTGATCTTTATCATAATAAAAGTTTTTATTATAAGAAACAATGTC
ACATTGATTTGTCTGTAATGACCCGTTACAGTCTTTTGTCCAAAACTTTACAGTTTCTCT
CAAATACGTCCCTTCTTCATCCTGAAAACATGGTAATTCTATATCTGTATTTTCAAATAC
CGTCACATGTACGTAATCATCTGATGAAACCCTACATAGTATCACAAGTAATCCCGTTAA
AAAAAAAATCATCTATGGCGCTAAACAAAGGGATTTAATAATATTATTAAATAAATATCT
GAAGTATCTTTCTACTATACGTTCTACCGTAAGCTGAACTATGACTAAAGTGATTATTAC
CAAACCCATACTAAAGAGAATCCATAGAAATAAAAGTAATGTATTATAAAACATGATGAT
ATTTTATAAACAAAACAGACGTTTTGTTTATATTTTTAATATATTTTCAATTACATAAAC
GAATTCTTCAACACTCCAGGATGTACC
>V2021/161 .
GAACATTCCCCCTACCGATAACATGACACAACATGTACCTACCAAGACCATGTACATTAC
GAATTGTGTGGAAATCACATGTATTTTGTATTTTTTAAAAATCACAATCTTCCACTGCCA
TTGCCATATGACAGAAAGTCGAGCCGCACATAAATAATCACCGGTGTCTGATATTTTTAA
CTTGTGTATCATAAGACTCATGTCTCCAGGACCTCCTGTTTGTTGATTTTTAAACACAAT
CCTGTGTCTGTCGTTTTGATCTTTATCATAATAAAAGTTTTTATTATAAGAAACAATGTC
ACATTGATTTGTCTGTAATGACCCGCTACAGTCTTTTGTCCAAAACTTTACAGTTTCTCT
CAAATACGTCCCTTCTTCATCCTGAAAACATGGTAATTCTATATCTGTATTTTCAAATAC
CGTCACATGTACGTAATCATCTGATGAAACCCTACATAGTATCACAAGTAATCCCGTTAA
AAAAAAAATCATCTATGGCGCTAAACAAAGGGATTTAATAATATTATTAAATAAATATCT
GAAGTATCTTTCTACTATACGTTCTACCGTAAGCTGAACTATGACTAAAGTGATTATTAC
CAAACCCATACTAAAGAGAATCCATAGAAATAAAAGTAATGTATTATAAAACATGATGAT
ATTTTATAAACAAAACAGACGTTTTGTTTATATTTTTAATATATTTTCAATTACATAAAC
GAATTCTTCAACACTCCAGGATGTACC
>DK2010/43 V28 .
TTATTGCTGTCTCTGGATTATACAATTCCGGTACGTCTGTCTTTTTCCTTACGTTGTTAC
AAAATATTTCCAAGATGTATTCTTTGGATGTCATGACCGCTCTGTCTGACATGAACGAAC
TAGGTACCCCGAATCCAAAAAAAATTAATTACAGAAGGGTCACGTATCTCGTAGGAGAAA
ACGAAGTCGACGACGATGCAATGTTCATTGCCGAGGGGAACGTGATGGTTTTTAACGTGT
CAGGAAACTGGTGGGAACCGGCTGTCGGTAGATCCACTACCGGAGCATTTGAAAGACTAG
GATTCATAGCGGCTCCTGAAAATCCTGTCATTACCACAACATCTGATCCGATCAGTGTAA
ATTCTTGTATGGATATTTACACCCTGACCGGAACAAAAGTGTTCGCAGATAAATATTTTC
CGTCTAAAGTTATTTTTATATGGGAGATCCTGATTCAATGGGCGTTCGAACAGTGTAAAA
GTTATCGTTTTAACAATTGGAAATCTTTTATCAAGACACAGAACTCTGTGGAGTTGGTCA
ACAAGGTCACTAATTTTGGAGATTTTGACATTCCTATGACAGCAGAAGTCATTCAGTACG
TACTGTACAAGAATTTATGGTATTATGATCAATCAGTAAAAGACCGGTTCATCAGTCTGG
CCACAAATGAAAACGTAACACCCAGGACAATCACTTGGAAACCCACAAAAGTGTATGATT
GTCCTGGTCAGATTAATGGAACAGGAATGTGGCTACTACCCGGAACAGAACATACCGTGA
CCATCAGTAAAACATTTACTACAGACATGAGAATATACGCGTCCATGTCTTGGGACAATC
TACCTCTGGAACCTACTACAAGAAATCTACGTAGAGATCATAGAAATCATAGGAGAGAAT
ACATCATAACCGCCGGACAAACATCTATCACGTTTAAATATGCTCATGCCGGTGTATTGT
CATTCAGTATACGTGAGGTATTTAACACAGACGGAACATTTAAAATAACGTGTACCAACG
TTTGTCCTCATGCGTTCTATTCTCATAGGTGTCCAGACACGGAAAAACCTGCAATGTATG
ATCTATTGGAAAATGTAAGGAAAGACAGTACCAAATACCCAATTTCCATGCTAATAGAAT
CAAGGCACCATAGCTTTGTGGGACCATCAAGATTTCTGGCGGGTCTTCCTGGAGATCTTA
AACTGGTTTTACCGGACATTGAAAAACGCGTGGATGACATCATCGAAGATTATTCATGGT
TGTCAGGACATGAGAGGACCGGACCGGCCCATCAATTTGCTCAATCTGATTACGCAATCA
GTAATGGGT
>DK2010/44 V28 .
TTATTGCTGTCTCTGGATTATACAATTCCGGTACGTCTGTCTTTTTCCTTACGTTGTTAC
AAAATATTTCCAAGATGTATTCTTTGGATGTCATGACCGCTCTGTCTGACATGAACGAAC
TAGGTACCCCGAATCCAAAAAAAATTAATTACAGAAGGGTCACGTATCTCGTAGGAGAAA
ACGAAGTCGACGACGATGCAATGTTCATTGCCGAGGGGAACGTGATGGTTTTTAACGTGT
CAGGAAACTGGTGGGAACCGGCTGTCGGTAGATCCACTACCGGAGCATTTGAAAGACTAG
GATTCATAGCGGCTCCTGAAAATCCTGTCATTACCACAACATCTGATCCGATCAGTGTAA
ATTCTTGTATGGATATTTACACCCTGACCGGAACAAAAGTGTTCGCAGATAAATATTTTC
CGTCTAAAGTTATTTTTATATGGGAGATCCTGATTCAATGGGCGTTCGAACAGTGTAAAA
GTTATCGTTTTAACAATTGGAAATCTTTTATCAAGACACAGAACTCTGTGGAGTTGGTCA
ACAAGGTCACTAATTTTGGAGATTTTGACATTCCTATGACAGCAGAAGTCATTCAGTACG
TACTGTACAAGAATTTATGGTATTATGATCAATCAGTAAAAGACCGGTTCATCAGTCTGG
CCACAAATGAAAACGTAACACCCAGGACAATCACTTGGAAACCCACAAAAGTGTATGATT
GTCCTGGTCAGATTAATGGAACAGGAATGTGGCTACTACCCGAAACAGAACATACCGTGA
CCATCAGTAAAACATTTACTACAGACATGAGAATATACGCGTCCATGTCTTGGGACAATC
TACCTCTGGAACCTACTACAAGAAATCTACGTAGAGATCATAGAAATCATAGGAGAGAAT
ACATCATAACCGCCGGACAAACATCTATCACGTTTAAATATGCTCATGCCGGTGTATTGT
CATTCAGTATACGTGAGGTATTTAACACAGACGGAACATTTAAAATAACGTGTACCAACG
TTTGTCCTCATGCGTTCTATTCTCATAGGTGTCCAGACACGGAAAAACCTGCAATGTATG
ATCTATTGGAAAATGTAAGGAAAGACAGTACCAAATACCCAATTTCCATGCTAATAGAAT
CAAGGCACCATAGCTTTGTGGGACCATCAAGATTTCTGGCGGGTCTTCCTGGAGATCTTA
AACTGGTTTTACCGGACATTGAAAAACGCGTGGATGACATCATCGAAGATTATTCATGGT
TGTCAGGACATGAGAGGACCGGACCGGCCCATCAATTTGCTCAATCTGATTACGCAATCA
GTAATGGGT
>DK2010/45 V28 .
TTATTGCTGTCTCTGGATTATACAATTCCGGTACGTCTGTCTTTTTCCTTACGTTGTTAC
AAAATATTTCCAAGATGTATTCTTTGGATGTCATGACCGCTCTGTCTGACATGAACGAAC
TAGGTACCCCGAATCCAAAAAAAATTAATTACAGAAGGGTCACGTATCTCGTAGGAGAAA
ACGAAGTCGACGACGATGCAATGTTCATTGCCGAGGGGAACGTGATGGTTTTTAACGTGT
CAGGAAACTGGTGGGAACCGGCTGTCGGTAGATCCACTACCGGAGCATTTGAAAGACTAG
GATTCATAGCGGCTCCTGAAAATCCTGTCATTACCACAACATCTGATCCGATCAGTGTAA
ATTCTTGTATGGATATTTACACCCTGACCGGAACAAAAGTGTTCGCAGATAAATATTTTC
CGTCTAAAGTTATTTTTATATGGGAGATCCTGATTCAATGGGCGTTCGAACAGTGTAAAA
GTTATCGTTTTAACAATTGGAAATCTTTTATCAAGACACAGAACTCTGTGGAGTTGGTCA
ACAAGGTCACTAATTTTGGAGATTTTGACATTCCTATGACAGCAGAAGTCATTCAGTACG
TACTGTACAAGAATTTATGGTATTATGATCAATCAGTAAAAGACCGGTTCATCAGTCTGG
CCACAAATGAAAACGTAACACCCAGGACAATCACTTGGAAACCCACAAAAGTGTATGATT
GTCCTGGTCAGATTAATGGAACAGGAATGTGGCTACTACCCGGAACAGAACATACCGTGA
CCATCAGTAAAACATTTACTACAGACATGAGAATATACGCGTCCATGTCTTGGGACAATC
TACCTCTGGAACCTACTACAAGAAATCTACGTAGAGATCATAGAAATCATAGGAGAGAAT
ACATCATAACCGCCGGACAAACATCTATCACGTTTAAATATGCTCATGCCGGTGTATTGT
CATTCAGTATACGTGAGGTATTTAACACAGACGGAACATTTAAAATAACGTGTACCAACG
TTTGTCCTCATGCGTTCTATTCTCATAGGTGTCCAGACACGGAAAAACCTGCAATGTATG
ATCTATTGGAAAATGTAAGGAAAGACAGTACCAAATACCCAATTTCCATGCTAATAGAAT
CAAGGCACCATAGCTTTGTGGGACCATCAAGATTTCTGGCGGGTCTTCCTGGAGATCTTA
AACTGGTTTTACCGGACATTGAAAAACGCGTGGATGACATCATCGAAGATTATTCATGGT
TGTCAGGACATGAGAGGACCGGACCGGCCCATCAATTTGCTCAATCTGATTACGCAATCA
GTAATGGTT
>DK2010/48 V28 .
TTATTGCTGTCTCTGGATTATACAATTCCGGTACGTCTGTCTTTTTCCTTACGTTGTTAC
AAAATATTTCCAAGATGTATTCTTTGGATGTCATGACCGCTCTGTCTGACATGAACGAAC
TAGGTACCCCGAATCCAAAAAAAATTAATTACAGAAGGGTCACGTATCTCGTAGGAGAAA
ACGAAGTCGACGACGATGCAATGTTCATTGCCGAGGGGAACGTGATGGTTTTTAACGTGT
CAGGAAACTGGTGGGAACCGGCTGTCGGTAGATCCACTACCGGAGCATTTGAAAGACTAG
GATTCATAGCGGCTCCTGAAAATCCTGTCATTACCACAACATCTGATCCGATCAGTGTAA
ATTCTTGTATGGATATTTACACCCTGACCGGAACAAAAGTGTTCGCAGATAAATATTTTC
CGTCTAAAGTTATTTTTATATGGGAGATCCTGATTCAATGGGCGTTCGAACAGTGTAAAA
GTTATCGTTTTAACAATTGGAAATCTTTTATCAAGACACAGAACTCTGTGGAGTTGGTCA
ACAAGGTCACTAATTTTGGAGATTTTGACATTCCTATGACAGCAGAAGTCATTCAGTACG
TACTGTACAAGAATTTATGGTATTATGATCAATCAGTAAAAGACCGGTTCATCAGTCTGG
CCACAAATGAAAACGTAACACCCAGGACAATCACTTGGAAACCCACAAAAGTGTATGATT
GTCCTGGTCAGATTAATGGAACAGGAATGTGGCTACTACCCGGAACAGAACATACCGTGA
CCATCAGTAAAACATTTACTACAGACATGAGAATATACGCGTCCATGTCTTGGGACAATC
TACCTCTGGAACCTACTACAAGAAATCTACGTAGAGATCATAGAAATCATAGGAGAGAAT
ACATCATAACCGCCGGACAAACATCTATCACGTTTAAATATGCTCATGCCGGTGTATTGT
CATTCAGTATACGTGAGGTATTTAACACAGACGGAACATTTAAAATAACGTGTACCAACG
TTTGTCCTCATGCGTTCTATTCTCATAGGTGTCCAGACACGGAAAAACCTGCAATGTATG
ATCTATTGGAAAATGTAAGGAAAGACAGTACCAAATACCCAATTTCCATGCTAATAGAAT
CAAGGCACCATAGCTTTGTGGGACCATCAAGATTTCTGGCGGGTCTTCCTGGAGATCTTA
AACTGGTTTTACCGGACATTGAAAAACGCGTGGATGACATCATCGAAGATTATTCATGGT
TGTCAGGACATGAGAGGACCGGACCGGCCCATCAATTTGCTCAATCTGATTACGCAATCA
GTAATGGGT
>H2009/301 V28 .
TTATTGCTGTCTCTGGATTATACAATTCTGGTACGTCTGACTTTTTTCTTACGTTGTTAC
AAAATATTTCCAAGATGTATTCTTTGGATGTCATGACCGCTCTATCTGACATGAACGAAC
TAGGTACCCCGAATCCAAAAAAAATTAATTACAGAAGGGTCACGTATCTCGTAGGAGAAA
ACGAAGTCGACGACGATGCAATGTTCGTTGCAGAGGGGAACGTGATGGTTTTTAACGTGT
CAGGAAACTGGTGGGAACCGGCTGTAGGTAGATCCACTACCGGAGCATTTGAAAGACTAG
GATTCATAGCGGCTCCTGAAAATCCGGTCATTACCACAACATCTGATCCGATCAGTGTAA
ATTCTTGTATGGATATTTACACCCTGACCGGAACAAAAGTGTTCGCAGATAAATATTTTC
CGTCTAAAGTTATTTTTATATGGGAGATCCTGATTCAATGGGCATTCGAACAGTGTAAAA
GTTATCGTTTTAACAATTGGAAATCTTTTATCAAGACACAGAACTCTGTGGAGTTGGTCA
ACAAGGTCACTAATTTTGGAGATTTTGACATTCCTATGACAGCAGAAGTCATTCAGTACG
TACTGTACAAGAATTTATGGTATTATGATCAATCAGTGAAAGACCGGTTCATCAGTCTGG
ACACAAATGAAAACGTAACACCCAGGACAATCACTTGGAACCCCACAAAAGTGTATGATT
GTCCTGGTCAGATTAATGGAACAGGAATGTGGCTACTCCCCGGAACAGAACATACCGTGA
CCATCAGTAAAACATTTACTACAGACATGAGAATATACGCGTCCATGTCTTGGGACAATC
TACCTCTGGAACCTACTACAAGAAATCTACGTAGAGATCATAGAAATCATAGGAGAGAAT
ACATCATAGCCGCCGGACAAACATCTATCACGTTTAAATATGCTCATGCCGGTGTATTGG
CATTCAGTATACGTGAGGTATTTAACACAGACGGAGCATTTAAAATAACGTGTACCAACG
TTTGTCCCCATGCGTTCTATTCTCATAGGTGTCCGGACGCAGAAAAACCTGCAATGTATG
GTCTATTGGAAAATGTAAGGAAAGACAGTACCAAATACCCAATTTCCATGCTAATAGAAT
CAAGGCATCATAGCTTTGTGGGACCATCAAGATTTCTGGCGGGTCTTCCTGGAGATCTTA
AACTGGTTTTACCAGACATTGAAAAACGCGTGGATGACATCATCGAAGATTATTCATGGT
TGTCAGGACATGAGAGGACCGGACCGGCCCATCAATTTGCTCAATCTGATTACGCAATCA
GTAATGGTT
>H2009/302 V28 .
TTATTGCTGTCTCTGGATTATACAATTCTGGTACGTCGGACTTTTTCCTTACGTTGTTAC
AAAATATTTCCAAGATGTATTCTTTGGATGTCATGACCGCTCTGTCTGACCTGAACGAAC
TAGGTACCCCGAATCCAAAAAAAATTAATTACAGAAGGGTCACGTATCTCGTAGGAGAAA
ACGAAGTCGACGACGATGCAATGTTCATTGCCGAGGGGAACGTGATGGTTTTTAACGTGT
CAGGAAACTGGTGGGAACCGGCTGTAGGTAGATCCACTACCGGAGCATTTGAAAGACTAG
GATTCATAGCGGCTCCTGAAAATCCTGTCATTACCACAACATCTGATCCGATCAGTGTAA
ATTCTTGTATGGATATTTACACCCTGACCGGAACAAAAGTGTTCGCAGATAAATATTTTC
CGTCTAAAGTTATTTTTATATGGGAGATCCTGATTCAATGGGCATTCGAACATTGTAAAA
GTTATCGTTTTAACAATTGGAAATCTTTTATCAAGACACAGAACTCTGTGGAATTGGTCA
ACAAGGTCACTAATTTTGGAGATTTTGACATTCCTATGACAGCAGAAGTCATTCAGTACG
TACTGTACAAGAATTTATGGTATTATGATCAATCCGTGAAAGACCGGTTCATCAGTCTGG
ACACAAATGAAAACGTAACACCCAGGACAATCACTTGGAAACCCACAAAAGTGTATGATT
GTCCTGGTCAGATTAATGGAACAGGAATGTGGCTACTCCCCGGAACAGAACATACCGTGA
CCATCAGTAAAACATTTACTACAGACATGAGAATATACGCGTCCATGTCTTGGGACAATC
TACCTCTGGAACCTACTACAAGAAATCTACGTAGAGATCATAGAAATCATAGGAGAGAAT
ACATCATAGCCGCCGGACAAACATCTATCACGTTTAAATATGCTCATGCCGGTGTATTGG
CGTTCAGTATACGTGAGGTATTTAACACAGACGGAACATTTAAAATAACGTGTACCAACG
TTTGTCCCCATGCGTTCTATTCTCATAGGTGTCCGGACGCAGAAAAACCTGCAATGTATG
GTCTATTGGAAAATGTAAGGAAAGACAGTACCAAATACCCAATTTCCATGCTAATAGAAT
CAAGGCACCATAGCTTTGTGGGACCATCAAGATTTCTTGCGGGTCTTCCTGGAGATCTTA
AACTGGTTTTACCAGACATTGAAAAACGCGTGGATGACATCATCGAAGATTATTCATGGT
TGTCAGGACATGAGAGGACCGGACCAGCCCATCAATTTGCTCAATCTGATTACGCAATCA
GTAATGGTT
>H2009/32 V28 .
TTATTGCTGTCTCTGGATTATACAATTCTGGTACGTCTGACTTTTTTCTTACGTTGTTAC
AAAATATTTCCAAGATGTATTCTTTGGATGTCATGACCGCTCTATCTGACATGAACGAAC
TAGGTACCCCGAATCCAAAAAAAATTAATTACAGAAGGGTCACGTATCTCGTAGGAGAAA
ACGAAGTCGACGACGATGCAATGTTCGTTGCAGAGGGGAACGTGATGGTTTTTAACGTGT
CAGGAAACTGGTGGGAACCGGCTGTAGGTAGATCCACTACCGGAGCATTTGAAAGACTAG
GATTCATAGCGGCTCCTGAAAATCCGGTCATTACCACAACATCTGATCCGATCAGTGTAA
ATTCTTGTATGGATATTTACACCCTGACCGGAACAAAAGTGTTCGCAGATAAATATTTTC
CGTCTAAAGTTATTTTTATATGGGAGATCCTGATTCAATGGGCATTCGAACAGTGTAAAA
GTTATCGTTTTAACAATTGGAAATCTTTTATCAAGACACAGAACTCTGTGGAGTTGGTCA
ACAAGGTCACTAATTTTGGAGATTTTGACATTCCTATGACAGCAGAAGTCATTCAGTACG
TACTGTACAAGAATTTATGGTATTATGATCAATCAGTGAAAGACCGGTTCATCAGTCTGG
ACACAAATGAAAACGTAACACCCAGGACAATCACTTGGAACCCCACAAAAGTGTATGATT
GTCCTGGTCAGATTAATGGAACAGGAATGTGGCTACTCCCCGGAACAGAACATACCGTGA
CCATCAGTAAAACATTTACTACAGACATGAGAATATACGCGTCCATGTCTTGGGACAATC
TACCTCTGGAACCTACTACAAGAAATCTACGTAGAGATCATAGAAATCATAGGAGAGAAT
ACATCATAGCCGCCGGACAAACATCTATCACGTTTAAATATGCTCATGCCGGTGTATTGG
CATTCAGTATACGTGAGGTATTTAACACAGACGGAGCATTTAAAATAACGTGTACCAACG
TTTGTCCCCATGCGTTCTATTCTCATAGGTGTCCGGACGCAGAAAAACCTGCAATGTATG
GTCTATTGGAAAATGTAAGGAAAGACAGTACCAAATACCCAATTTCCATGCTAATAGAAT
CAAGGCATCATAGCTTTGTGGGACCATCAAGATTTCTGGCGGGTCTTCCTGGAGATCTTA
AACTGGTTTTACCAGACATTGAAAAACGCGTGGATGACATCATCGAAGATTATTCATGGT
TGTCAGGACATGAGAGGACCGGACCGGCCCATCAATTTGCTCAATCTGATTACGCAATCA
GTAATGGTT
>H2009/33 V28 .
TTATTGCTGTCTCTGGATTATACAATTCTGGTACGTCGGACTTTTTCCTTACGTTGTTAC
AAAATATTTCCAAGATGTATTCTTTGGATGTCATGACCGCTCTGTCTGACCTGAACGAAC
TAGGTACCCCGAATCCAAAAAAAATTAATTACAGAAGGGTCACGTATCTCGTAGGAGAAA
ACGAAGTCGACGACGATGCAATGTTCATTGCCGAGGGGAACGTGATGGTTTTTAACGTGT
CAGGAAACTGGTGGGAACCGGCTGTAGGTAGATCCACTACCGGAGCATTTGAAAGACTAG
GATTCATAGCGGCTCCTGAAAATCCTGTCATTACCACAACATCTGATCCGATCAGTGTAA
ATTCTTGTATGGATATTTACACCCTGACCGGAACAAAAGTGTTCGCAGATAAATATTTTC
CGTCTAAAGTTATTTTTATATGGGAGATCCTGATTCAATGGGCATTCGAACATTGTAAAA
GTTATCGTTTTAACAATTGGAAATCTTTTATCAAGACACAGAACTCTGTGGAATTGGTCA
ACAAGGTCACTAATTTTGGAGATTTTGACATTCCTATGACAGCAGAAGTCATTCAGTACG
TACTGTACAAGAATTTATGGTATTATGATCAATCCGTGAAAGACCGGTTCATCAGTCTGG
ACACAAATGAAAACGTAACACCCAGGACAATCACTTGGAAACCCACAAAAGTGTATGATT
GTCCTGGTCAGATTAATGGAACAGGAATGTGGCTACTCCCTGGAACAGAACATACCGTGA
CCATCAGTAAAACATTTACTACAGACATGAGAATATACGCGTCCATGTCTTGGGACAATC
TATATCTGGAACCTACCACAAGAAATCTACGTAGAGATCATAGAAATCATAGGAGAGAAT
ACATCATAGCCGCCGGACAAACATCTATCACGTTTAAATATGCTCATGCCGGTGTATTGG
CATTCAGTATACGTGAGGTATTTAACACAGACGGAACATTTAAAATAACGTGTACCAACG
TTTGTCCTCATGCGTTCTATTCTCATAGGTGTTCGGACGCAGAAAAACCTGCAATGTATG
ATCTATTGGAAAATGTAAGGAAAGACAGTACCAAATACCCAATTTCCATGCTAATAGAAT
CAAGGCACCATAGCTTTGTGGGACCGTCAAGATTCCTGGCGGGTCTTCCTGGAGATCTTA
AACTGGTTTTACCAGATATTGAAAAACGCGTGGATGACATCATCGAAGATTATTCATGGT
TGTCAGGACATGAGAGGACCGGACCAGCCCATCAATTTGCTCAATCTGATTACGCAATCA
GTAATGGGT
>H2009/34 V28 .
TTATTGCTGTCTCTGGATTATACAATTCTGGTACGTCGGACTTTTTCCTTACGTTGTTAC
AAAATATTTCCAAGATGTATTCTTTGGATGTCATGACCGCTCTATCTGACATGAACGAAC
TAGGTACCCCGAATCCAAAAAAAATTAATTACAGAAGGGTCACGTATCTCGTAGGAGAAA
ACGAAGTCGACGACGATGCAATGTTCGTTGCAGAGGGGAACGTGATGGTTTTTAACGTGT
CAGGAAACTGGTGGGAACCGGCTGTAGGTAGATCCACTACCGGAGCATTTGAAAGACTAG
GATTCATAGCGGCTCCTGAAAATCCGGTCATTACCACAACATCTGATCCGATCAGTGTAA
ATTCTTGTATGGATATTTACACCCTGACCGGAACAAAAGTGTTCGCAGATAAATATTTTC
CGTCTAAAGTTATTTTTATATGGGAGATCCTGATTCAATGGGCATTCGAACAGTGTAAAA
GTTATCGTTTTAACAATTGGAAATCTTTTATCAAGACACAGAACTCTGTGGAGTTGGTCA
ACAAGGTCACTAATTTTGGAGATTTTGACATTCCTATGACAGCAGAAGTCATTCAGTACG
TACTGTACAAGAATTTATGGTATTATGATCAATCAGTGAAAGACCGGTTCATCAGTCTGG
ACACAAATGAAAACGTAACACCCAGGACAATCACTTGGAAACCCACAAAAGTGTATGATT
GTCCTGGTCAGATTAATGGAACAGGAATGTGGCTACTCCCCGGAACAGAACATACCGTGA
CCATCAGTAAAACATTTACTACAGACATGAGAATATACGCGTCCATGTCTTGGGACAATC
TACCTCTGGAACCTACTACAAGAAATCTACGTAGAGATCATAGAAATCATAGGAGAGAAT
ACATCATAGCCGCCGGACAAACATCTATCACGTTTAAATATGCTCATGCCGGTGTATTGG
CATTCAGTATACGTGAGGTATTTAACACAGACGGAGCATTTAAAATAACGTGTACCAACG
TTTGTCCCCATGCGTTCTATTCTCATAGGTGTCCGGACGCAGAAAAACCTGCAATGTATG
GTCTATTGGAAAATGTAAGGAAAGACAGTACCAAATACCCAATTTCCATGCTAATAGAAT
CAAGGCATCATAGCTTTGTGGGACCATCAAGATTTCTGGCGGGTCTTCCTGGAGATCTTA
AACTGGTTTTACCAGACATTGAAAAACGCGTGGATGACATCATCGAAGATTATTCATGGT
TGTCAGGACATGAGAGGACCGGACCGGCCCATCAATTTGCTCAATCTGATTACGCAATCA
GTAATGGTT
>H2009/35 V28 .
TTATTGCTGTCTCTGGATTATACAATTCTGGTACGTCGGACTTTTTCCTTACGTTGTTAC
AAAATATTTCCAAGATGTATTCTTTGGATGTCATGACCGCTCTATCTGACATGAACGAAC
TAGGTACCCCGAATCCAAAAAAAATTAATTACAGAAGGGTCACGTATCTCGTAGGAGAAA
ACGAAGTCGACGACGATGCAATGTTCGTTGCAGAGGGGAACGTGATGGTTTTTAACGTGT
CAGGAAACTGGTGGGAACCGGCTGTAGGTAGATCCACTACCGGAGCATTTGAAAGACTAG
GATTCATAGCGGCTCCTGAAAATCCGGTCATTACCACAACATCTGATCCGATCAGTGTAA
ATTCTTGTATGGATATTTACACCCTGACCGGAACAAAAGTGTTCGCAGATAAATATTTTC
CGTCTAAAGTTATTTTTATATGGGAGATCCTGATTCAATGGGCATTCGAACAGTGTAAAA
GTTATCGTTTTAACAATTGGAAATCTTTTATCAAGACACAGAACTCTGTGGAGTTGGTCA
ACAAGGTCACTAATTTTGGAGATTTTGACATTCCTATGACAGCAGAAGTCATTCAGTACG
TACTGTACAAGAATTTATGGTATTATGATCAATCAGTGAAAGACCGGTTCATCAGTCTGG
ACACAAATGAAAACGTAACACCCAGGACAATCACTTGGAAACCCACAAAAGTGTATGATT
GTCCTGGTCAGATTAATGGAACAGGAATGTGGCTACTCCCCGGAACAGAACATACCGTGA
CCATCAGTAAAACATTTACTACAGACATGAGAATATACGCGTCCATGTCTTGGGACAATC
TACCTCTGGAACCTACTACAAGAAATCTACGTAGAGATCATAGAAATCATAGGAGAGAAT
ACATCATAGCCGCCGGACAAACATCTATCACGTTTAAATATGCTCATGCCGGTGTATTGG
CATTCAGTATACGTGAGGTATTTAACACAGACGGAGCATTTAAAATAACGTGTACCAACG
TTTGTCCCCATGCGTTCTATTCTCATAGGTGTCCGGACGCAGAAAAACCTGCAATGTATG
GTCTATTGGAAAATGTAAGGAAAGACAGTACCAAATACCCAATTTCCATGCTAATAGAAT
CAAGGCATCATAGCTTTGTGGGACCATCAAGATTTCTGGCGGGTCTTCCTGGAGATCTTA
AACTGGTTTTACCAGACATTGAAAAACGCGTGGATGACATCATCGAAGATTATTCATGGT
TGTCAGGACATGAGAGGACCGGACCGGCCCATCAATTTGCTCAATCTGATTACGCAATCA
GTAATGGTT
>H2009/39 V28 .
TTATTGCTGTCTCTGGATTATACAATTCTGGTACGTCTGACTTTTTTCTTACGTTGTTAC
AAAATATTTCCAAGATGTATTCTTTGGATGTCATGACCGCTCTATCTGACATGAACGAAC
TAGGTACCCCGAATCCAAAAAAAATTAATTACAGAAGGGTCACGTATCTCGTAGGAGAAA
ACGAAGTCGACGACGATGCAATGTTCGTTGCAGAGGGGAACGTGATGGTTTTTAACGTGT
CAGGAAACTGGTGGGAACCGGCTGTAGGTAGATCCACTACCGGAGCATTTGAAAGACTAG
GATTCATAGCGGCTCCTGAAAATCCGGTCATTACCACAACATCTGATCCGATCAGTGTAA
ATTCTTGTATGGATATTTACACCCTGACCGGAACAAAAGTGTTCGCAGATAAATATTTTC
CGTCTAAAGTTATTTTTATATGGGAGATCCTGATTCAATGGGCATTCGAACAGTGTAAAA
GTTATCGTTTTAACAATTGGAAATCTTTTATCAAGACACAGAACTCTGTGGAGTTGGTCA
ACAAGGTCACTAATTTTGGAGATTTTGACATTCCTATGACAGCAGAAGTCATTCAGTACG
TACTGTACAAGAATTTATGGTATTATGATCAATCAGTGAAAGACCGGTTCATCAGTCTGG
ACACAAATGAAAACGTAACACCCAGGACAATCACTTGGAACCCCACAAAAGTGTATGATT
GTCCTGGTCAGATTAATGGAACAGGAATGTGGCTACTCCCCGGAACAGAACATACCGTGA
CCATCAGTAAAACATTTACTACAGACATGAGAATATACGCGTCCATGTCTTGGGACAATC
TACCTCTGGAACCTACTACAAGAAATCTACGTAGAGATCATAGAAATCATAGGAGAGAAT
ACATCATAGCCGCCGGACAAACATCTATCACGTTTAAATATGCTCATGCCGGTGTATTGG
CATTCAGTATACGTGAGGTATTTAACACAGACGGAGCATTTAAAATAACGTGTACCAACG
TTTGTCCCCATGCGTTCTATTCTCATAGGTGTCCGGACGCAGAAAAACCTGCAATGTATG
GTCTATTGGAAAATGTAAGGAAAGACAGTACCAAATACCCAATTTCCATGCTAATAGAAT
CAAGGCATCATAGCTTTGTGGGACCATCAAGATTTCTGGCGGGTCTTCCTGGAGATCTTA
AACTGGTTTTACCAGACATTGAAAAACGCGTGGATGACATCATCGAAGATTATTCATGGT
TGTCAGGACATGAGAGGACCGGACCGGCCCATCAATTTGCTCAATCTGATTACGCAATCA
GTAATGGTT
>H2009/40 V28 .
TTATTGCTGTCTCTGGATTATACAATTCTGGTACGTCTGACTTTTTTCTTACGTTGTTAC
AAAATATTTCCAAGATGTATTCTTTGGATGTCATGACCGCTCTATCTGACATGAACGAAC
TAGGTACCCCGAATCCAAAAAAAATTAATTACAGAAGGGTCACGTATCTCGTAGGAGAAA
ACGAAGTCGACGACGATGCAATGTTCGTTGCAGAGGGGAACGTGATGGTTTTTAACGTGT
CAGGAAACTGGTGGGAACCGGCTGTAGGTAGATCCACTACCGGAGCATTTGAAAGACTAG
GATTCATAGCGGCTCCTGAAAATCCGGTCATTACCACAACATCTGATCCGATCAGTGTAA
ATTCTTGTATGGATATTTACACCCTGACCGGAACAAAAGTGTTCGCAGATAAATATTTTC
CGTCTAAAGTTATTTTTATATGGGAGATCCTGATTCAATGGGCATTCGAACAGTGTAAAA
GTTATCGTTTTAACAATTGGAAATCTTTTATCAAGACACAGAACTCTGTGGAGTTGGTCA
ACAAGGTCACTAATTTTGGAGATTTTGACATTCCTATGACAGCAGAAGTCATTCAGTACG
TACTGTACAAGAATTTATGGTATTATGATCAATCAGTGAAAGACCGGTTCATCAGTCTGG
ACACAAATGAAAACGTAACACCCAGGACAATCACTTGGAACCCCACAAAAGTGTATGATT
GTCCTGGTCAGATTAATGGAACAGGAATGTGGCTACTCCCCGGAACAGAACATACCGTGA
CCATCAGTAAAACATTTACTACAGACATGAGAATATACGCGTCCATGTCTTGGGACAATC
TACCTCTGGAACCTACTACAAGAAATCTACGTAGAGATCATAGAAATCATAGGAGAGAAT
ACATCATAGCCGCCGGACAAACATCTATCACGTTTAAATATGCTCATGCCGGTGTATTGG
CATTCAGTATACGTGAGGTATTTAACACAGACGGAGCATTTAAAATAACGTGTACCAACG
TTTGTCCCCATGCGTTCTATTCTCATAGGTGTCCGGACGCAGAAAAACCTGCAATGTATG
GTCTATTGGAAAATGTAAGGAAAGACAGTACCAAATACCCAATTTCCATGCTAATAGAAT
CAAGGCATCATAGCTTTGTGGGACCATCAAGATTTCTGGCGGGTCTTCCTGGAGATCTTA
AACTGGTTTTACCAGACATTGAAAAACGCGTGGATGACATCATCGAAGATTATTCATGGT
TGTCAGGACATGAGAGGACCGGACCGGCCCATCAATTTGCTCAATCTGATTACGCAATCA
GTAATGGTT
>H2010/42 V28 .
TTATTGCTGTCTCTGGATTATACAATTCTGGTACGTCGGACTTTTTCCTTACGTTGTTAC
AAAATATTTCCAAGATGTATTCTTTGGATGTCATGACCGCTCTATCTGACATGAACGAAC
TAGGTACCCCGAATCCAAAAAAAATTAATTACAGAAGGGTCACGTATCTCGTAGGAGAAA
ACGAAGTCGACGACGATGCAATGTTCATTGCCGAGGGGAACGTGATGGTTTTTAACGTGT
CAGGAAACTGGTGGGAACCGGCTGTAGGTAGATCCACTACCGGAGCATTTGAAAGACTAG
GATTCATAGCGGCTCCTGAAAATCCGGTCATTACCACAACATCTGATCCGATCAGTGTAA
ATTCTTGTATGGATATTTACACCCTGACCGGAACAAAAGTGTTCGCAGATAAATATTTTC
CGTCTAAAGTTATTTTTATATGGGAGATCCTGATTCAATGGGCATTCGAACAGTGTAAAA
GTTATCGTTTTAACAATTGGAAATCTTTTATCAAGACACAGAACTCTGTGGAGTTGGTCA
ACAAGGTCACTAATTTTGGAGATTTTGACATTCCTATGACAGCAGAAGTCATTCAGTACG
TACTGTACAAGAATTTATGGTATTATGATCAATCAGTGAAAGACCGGTTCATCAGTCTGG
ACACAAATGAAAACGTAACACCCAGGACAATCACTTGGAAACCCACAAAAGTGTATGATT
GTCCTGGTCAGATTAATGGAACAGGAATGTGGCTACTCCCCGGAACAGAACATACCGTGA
CCATCAGTAAAACATTTACTACAGACATGAGAATATACGCGTCCATGTCTTGGGACAATC
TATCTCTGGAACCTACTACAAGAAATCTACGTAGAGATCATAGAAATCATAGGAGAGAAT
ACATCATAGCCGCCGGACAAACATCTATCACGTTTAAATATGCTCATGCCGGTGTATTGG
CATTCAGTATACGTGAGGTATTTAACACAGACGGAGCATTTAAAATAACGTGTACCAACG
TTTGTCCCCATGCGTTCTATTCTCATAGGTGTCCGGACGCAGAAAAACCTGCAATGTATG
GTCTATTGGAAAATGTAAGGAAAGACAGTACCAAATACCCAATTTCCATGCTAATAGAAT
CAAGGCACCATAGCTTTGTGGGACCATCAAGATTTCTTGCGGGTCTTCCTGGAGATCTTA
AACTGGTTTTACCAGACATTGAAAAACGCGTGGATGACATCATCGAAGATTATTCATGGT
TGTCAGGACATGAGAGGACCGGACCAGCCCATCAATTTGCTCAATCTGATTACGCAATCA
GTAATGGTT
>H2012/63 V28 .
TTATTGCTGTCTCTGGATTATACAATTCCGGTACGTCTGTCTTTTTCCTTACGTTGTTAC
AAAATATTTCCAAGATGTATTCTTTGGATGTCATGACCGCTCTGTCTGACATGAACGAAC
TAGGTACCCCGAATCCAAAAAAAATTAATTACAGAAGGGTCACGTATCTCGTAGGAGAAA
ACGAAGTCGACGACGATGCAATGTTCATTGCCGAGGGGAACGTGATGGTTTTTAACGTGT
CAGGAAACTGGTGGGAACCGGCTGTCGGTAGATCCACTACCGGAGCATTTGAAAGACTAG
GATTCATAGCGGCTCCTGAAAATCCTGTCATTACCACAACATCTGATCCGATCAGTGTAA
ATTCTTGTATGGATATTTACACCCTGACCGGAACAAAAGTGTTCGCAGATAAATATTTTC
CGTCTAAAGTTATTTTTATATGGGAGATCCTGATTCAATGGGCGTTCGAACAGTGTAAAA
GTTATCGTTTTAACAATTGGAAATCTTTTATCAAGACACAGAACTCTGTGGAGTTGGTCA
ACAAGGTCACTAATTTTGGAGATTTTGACATTCCTATGACAGCAGAAGTCATTCAGTACG
TACTGTACAAGAATTTATGGTATTATGATCAATCAGTAAAAGACCGGTTCATCAGTCTGG
ACACAAATGAAAACGTAACACCCAGGACAATCACTTGGAAACCCACAAAAGTGTATGATT
GTCCTGGTCAGATTAATGGAACAGGAATGTGGCTACTACCCGGAACAGAACATACCGTGA
CCATCAGTAAAACATTTACTACAGACATGAGAATATACGCGTCCATGTCTTGGGACAATC
TACCTCTGGAACCTACTACAAGAAATCTACGTAGAGATCATAGAAATCATAGGAGAGAAT
ACATCATAACCGCCGGACAAACATCTATCACGTTTAAATATGCTCATGCCGGTGTATTGG
CATTCAGTATACGTGAGGTATTTAACACAGACGGAACATTTAAAATAACGTGTACCAACG
TTTGTCCTCATGCGTTCTATTCTCATAGGTGTCCAGACACAGAAAAACCTGCAATGTATG
GTCTATTGGAAAATGTAAGGAAAGACAGTACCAAATACCCAATTTCCATGCTAATAGAAT
CAAGGCACCATAGCTTTGTGGGACCATCAAGATTTCTGGCGGGTCTTCCTGGAGATCTTA
AACTGGTTTTACCAGACATTGAAAAACGCGTGGATGACATCATCGAAGATTATTCATGGT
TGTCAGGACATGAGAGGACCGGACCAGCCCATCAATTTGCTCAATCTGATTACGCAATCA
GTAATGGTT
>H2013/77 V28 .
TTATTGCTGTCTCTGGATTATACAATTCCGGTACGTCTGTCTTTTTCCTTACGTTGTTAC
AAAATATTTCCAAGATGTATTCTTTGGATGTCATGACCGCTCTGTCTGACATGAACGAAC
TAGGTACCCCGAATCCAAAAAAAATTAATTACAGAAGGGTCACGTATCTCGTAGGAGAAA
ACGAAGTCGACGACGATGCAATGTTCATTGCCGAGGGGAACGTGATGGTTTTTAACGTGT
CAGGAAACTGGTGGGAACCGGCTGTCGGTAGATCCACTACCGGAGCATTTGAAAGACTAG
GATTCATAGCGGCTCCTGAAAATCCTGTCATTACCACAACATCTGATCCGATCAGTGTAA
ATTCTTGTATGGATATTTACACCCTGACCGGAACAAAAGTGTTCGCAGATAAATATTTTC
CGTCTAAAGTTATTTTTATATGGGAGATCCTGATTCAATGGGCGTTCGAACAGTGTAAAA
GTTATCGTTTTAACAATTGGAAATCTTTTATCAAGACACAGAACTCTGTGGAGTTGGTCA
ACAAGGTCACTAATTTTGGAGATTTTGACATTCCTATGACAGCAGAAGTCATTCAGTACG
TACTGTACAAGAATTTATGGTATTATGATCAATCAGTAAAAGACCGGTTCATCAGTCTGG
ACACAAATGAAAACGTAACACCCAGGACAATCACTTGGAAACCCACAAAAGTGTATGATT
GTCCTGGTCAGATTAATGGAACAGGAATGTGGCTACTACCCGGAACAGAACATACCGTGA
CCATCAGTAAAACATTTACTACAGACATGAGAATATACGCGTCCATGTCTTGGGACAATC
TACCTCTGGAACCTACTACAAGAAATCTACGTAGAGATCATAGAAATCATAGGAGAGAAT
ACATCATAACCGCCGGACAAACATCTATCACGTTTAAATATGCTCATGCCGGTGTATTGG
CATTCAGTATACGTGAGGTATTTAACACAGACGGAACATTTAAAATAACGTGTACCAACG
TTTGTCCTCATGCGTTCTATTCTCATAGGTGTCCAGACACAGAAAAACCTGCAATGTATG
GTCTATTGGAAAATGTAAGGAAAGACAGTACCAAATACCCAATTTCCATGCTAATAGAAT
CAAGGCACCATAGCTTTGTGGGACCATCAAGATTTCTGGCGGGTCTTCCTGGAGATCTTA
AACTGGTTTTACCAGACATTGAAAAACGCGTGGATGACATCATCGAAGATTATTCATGGT
TGTCAGGACATGAGAGGACCGGACCAGCCCATCAATTTGCTCAATCTGATTACGCAATCA
GTAATGGTT
>H2013/78 V28 .
TTATTGCTGTCTCTGGATTATACAATTCCGGTACGTCTGTCTTTTTCCTTACGTTGTTAC
AAAATATTTCCAAGATGTATTCTTTGGATGTCATGACCGCTCTGTCTGACATGAACGAAC
TAGGTACCCCGAATCCAAAAAAAATTAATTACAGAAGGGTCACGTATCTCGTAGGAGAAA
ACGAAGTCGACGACGATGCAATGTTCATTGCCGAGGGGAACGTGATGGTTTTTAACGTGT
CAGGAAACTGGTGGGAACCGGCTGTCGGTAGATCCACTACCGGAGCATTTGAAAGACTAG
GATTCATAGCGGCTCCTGAAAATCCTGTCATTACCACAACATCTGATCCGATCAGTGTAA
ATTCTTGTATGGATATTTACACCCTGACCGGAACAAAAGTGTTCGCAGATAAATATTTTC
CGTCTAAAGTTATTTTTATATGGGAGATCCTGATTCAATGGGCGTTCGAACAGTGTAAAA
GTTATCGTTTTAACAATTGGAAATCTTTTATCAAGACACAGAACTCTGTGGAGTTGGTCA
ACAAGGTCACTAATTTTGGAGATTTTGACATTCCTATGACAGCAGAAGTCATTCAGTACG
TACTGTACAAGAATTTATGGTATTATGATCAATCAGTAAAAGACCGGTTCATCAGTCTGG
ACACAAATGAAAACGTAACACCCAGGACAATCACTTGGAAACCCACAAAAGTGTATGATT
GTCCTGGTCAGATTAATGGAACAGGAATGTGGCTACTACCCGGAACAGAACATACCGTGA
CCATCAGTAAAACATTTACTACAGACATGAGAATATACGCGTCCATGTCTTGGGACAATC
TACCTCTGGAACCTACTACAAGAAATCTACGTAGAGATCATAGAAATCATAGGAGAGAAT
ACATCATAACCGCCGGACAAACATCTATCACGTTTAAATATGCTCATGCCGGTGTATTGG
CATTCAGTATACGTGAGGTATTTAACACAGACGGAACATTTAAAATAACGTGTACCAACG
TTTGTCCTCATGCGTTCTATTCTCATAGGTGTCCAGACACAGAAAAACCTGCAATGTATG
GTCTATTGGAAAATGTAAGGAAAGACAGTACCAAATACCCAATTTCCATGCTAATAGAAT
CAAGGCACCATAGCTTTGTGGGACCATCAAGATTTCTGGCGGGTCTTCCTGGAGATCTTA
AACTGGTTTTACCAGACATTGAAAAACGCGTGGATGACATCATCGAAGATTATTCATGGT
TGTCAGGACATGAGAGGACCGGACCAGCCCATCAATTTGCTCAATCTGATTACGCAATCA
GTAATGGTT
>H2015/100 V28 .
TTATTGCTGTCTCTGGATTATACAATTCTGGTACGTCTGACTTTTTCCTTACGTTGTTAC
AAAATATTTCCAAGATGTATTCTTTGGATGTCATGACCGCTCTATCTGACATGAACGAAC
TAGGTACCCCGAATCCAAAAAAAATTAATTACAGAAGGGTCACGTATCTCGTAGGAGAAA
ATGAAGTCGACGACGATGCAATGTTCATTGCCGAGGGGAACGTGATGGTTTTTAACGTGT
CAGGAAACTGGTGGGAACCGGCTGTAGGTAGATCCACTACCGGAGCATTTGAAAGACTAG
GATTCATAGCGGCTCCTGAAAATCCGGTCATTACCACAACATCTGATCCGATCAGTGTAA
ATTCTTGTATGGATATTTACACCCTGACCGGAACAAAAGTGTTCGCAGATAAATATTTTC
CGTCTAAAGTTATTTTTATATGGGAGATCCTGATTCAATGGGCATTCGAACAGTGTAAAA
GTTATCGTTTTAACAATTGGAAATCTTTTATCAAGACACAGAACTCTGTGGAGTTGGTCA
ACAAGGTCACTAATTTTGGAGATTTTGACATTCCTATGACAGCAGAAGTCATTCAGTACG
TACTGTACAAGAATTTATGGTATTATGATCAATCAGTGAAAGACCGGTTCATCAGTCTGG
ACACAAATGAAAACGTAACACCCAGGACAATCACTTGGAAACCCACAAAAGTGTATGATT
GTCCTGGTCAGATTAATGGAACAGGAATGTGGCTACTCCCCGGAACAGAACATACCGTGA
CCATCAGTAAAACATTTACTACAGACATGAGAATATACGCGTCCATGTCTTGGGACAATC
TACCTCTGGAACCTACTACAAGAAATCTACGTAGAGATCATAGAAATCATAGGAGAGAAT
ACATCATAGCCGCCGGACAAACATCTATCACGTTTAAATATGCTCATGCCGGTGTATTGG
CGTTCAGTATACGTGAGGTATTTAACACAGACGGAACATTTAAAATAACGTGTACCAACG
TTTGTCCCCATGCGTTCTATTCTCATAGGTGTCCGGACGCAGAAAAACCTGCAATGTATG
ATCTATTGGAAAATGTAAGGAAAGACAGTACCAAATACCCAATTTCCATGCTAATAGAAT
CAAGGCACCATAGCTTTGTGGGACCATCAAGATTTCTTGCGGGTCTTCCTGGAGATCTTA
AACTGGTTTTACCAGACATTGAAAAACGCGTGGATGACATCATCGAAGATTATTCATGGT
TGTCAGGACATGAGAGGACCGGACCAGCCCATCAATTTGCTCAATCTGATTACGCAATCA
GTAATGGTT
>H2015/91 V28 .
TTATTGCTGTCTCTGGATTATACAATTCTGGTACGTCTGACTTTTTCCTTACGTTGTTAC
AAAATATTTCCAAGATGTATTCTTTGGATGTCATGACCGCTCTATCTGACATGAACGAAC
TAGGTACCCCGAATCCAAAAAAAATTAATTACAGAAGGGTCACGTATCTCGTAGGAGAAA
ATGAAGTCGACGACGATGCAATGTTCATTGCCGAGGGGAACGTGATGGTTTTTAACGTGT
CAGGAAACTGGTGGGAACCGGCTGTAGGTAGATCCACTACCGGAGCATTTGAAAGACTAG
GATTCATAGCGGCTCCTGAAAATCCGGTCATTACCACAACATCTGATCCGATCAGTGTAA
ATTCTTGTATGGATATTTACACCCTGACCGGAACAAAAGTGTTCGCAGATAAATATTTTC
CGTCTAAAGTTATTTTTATATGGGAGATCCTGATTCAATGGGCATTCGAACAGTGTAAAA
GTTATCGTTTTAACAATTGGAAATCTTTTATCAAGACACAGAACTCTGTGGAGTTGGTCA
ACAAGGTCACTAATTTTGGAGATTTTGACATTCCTATGACAGCAGAAGTCATTCAGTACG
TACTGTACAAGAATTTATGGTATTATGATCAATCAGTGAAAGACCGGTTCATCAGTCTGG
ACACAAATGAAAACGTAACACCCAGGACAATCACTTGGAAACCCACAAAAGTGTATGATT
GTCCTGGTCAGATTAATGGAACAGGAATGTGGCTACTCCCCGGAACAGAACATACCGTGA
CCATCAGTAAAACATTTACTACAGACATGAGAATATACGCGTCCATGTCTTGGGACAATC
TACCTCTGGAACCTACTACAAGAAATCTACGTAGAGATCATAGAAATCATAGGAGAGAAT
ACATCATAGCCGCCGGACAAACATCTATCACGTTTAAATATGCTCATGCCGGTGTATTGG
CGTTCAGTATACGTGAGGTATTTAACACAGACGGAACATTTAAAATAACGTGTACCAACG
TTTGTCCCCATGCGTTCTATTCTCATAGGTGTCCGGACGCAGAAAAACCTGCAATGTATG
ATCTATTGGAAAATGTAAGGAAAGACAGTACCAAATACCCAATTTCCATGCTAATAGAAT
CAAGGCACCATAGCTTTGTGGGACCATCAAGATTTCTTGCGGGTCTTCCTGGAGATCTTA
AACTGGTTTTACCAGACATTGAAAAACGCGTGGATGACATCATCGAAGATTATTCATGGT
TGTCAGGACATGAGAGGACCGGACCAGCCCATCAATTTGCTCAATCTGATTACGCAATCA
GTAATGGTT
>H2015/93 V28 .
TTATTGCTGTCTCTGGATTATACAATTCTGGTACGTCTGACTTTTTCCTTACGTTGTTAC
AAAATATTTCCAAGATGTATTCTTTGGATGTCATGACCGCTCTATCTGACATGAACGAAC
TAGGTACCCCGAATCCAAAAAAAATTAATTACAGAAGGGTCACGTATCTCGTAGGAGAAA
ATGAAGTCGACGACGATGCAATGTTCATTGCCGAGGGGAACGTGATGGTTTTTAACGTGT
CAGGAAACTGGTGGGAACCGGCTGTAGGTAGATCCACTACCGGAGCATTTGAAAGACTAG
GATTCATAGCGGCTCCTGAAAATCCGGTCATTACCACAACATCTGATCCGATCAGTGTAA
ATTCTTGTATGGATATTTACACCCTGACCGGAACAAAAGTGTTCGCAGATAAATATTTTC
CGTCTAAAGTTATTTTTATATGGGAGATCCTGATTCAATGGGCATTCGAACAGTGTAAAA
GTTATCGTTTTAACAATTGGAAATCTTTTATCAAGACACAGAACTCTGTGGAGTTGGTCA
ACAAGGTCACTAATTTTGGAGATTTTGACATTCCTATGACAGCAGAAGTCATTCAGTACG
TACTGTACAAGAATTTATGGTATTATGATCAATCAGTGAAAGACCGGTTCATCAGTCTGG
ACACAAATGAAAACGTAACACCCAGGACAATCACTTGGAAACCCACAAAAGTGTATGATT
GTCCTGGTCAGATTAATGGAACAGGAATGTGGCTACTCCCCGGAACAGAACATACCGTGA
CCATCAGTAAAACATTTACTACAGACATGAGAATATACGCGTCCATGTCTTGGGACAATC
TACCTCTGGAACCTACTACAAGAAATCTACGTAGAGATCATAGAAATCATAGGAGAGAAT
ACATCATAGCCGCCGGACAAACATCTATCACGTTTAAATATGCTCATGCCGGTGTATTGG
CGTTCAGTATACGTGAGGTATTTAACACAGACGGAACATTTAAAATAACGTGTACCAACG
TTTGTCCCCATGCGTTCTATTCTCATAGGTGTCCGGACGCAGAAAAACCTGCAATGTATG
ATCTATTGGAAAATGTAAGGAAAGACAGTACCAAATACCCAATTTCCATGCTAATAGAAT
CAAGGCACCATAGCTTTGTGGGACCATCAAGATTTCTTGCGGGTCTTCCTGGAGATCTTA
AACTGGTTTTACCAGACATTGAAAAACGCGTGGATGACATCATCGAAGATTATTCATGGT
TGTCAGGACATGAGAGGACCGGACCAGCCCATCAATTTGCTCAATCTGATTACGCAATCA
GTATTGGTT
>H2015/97 V28 .
TTATTGCTGTCTCTGGATTATACAATTCTGGTACGTCTGACTTTTTCCTTACGTTGTTAC
AAAATATTTCCAAGATGTATTCTTTGGATGTCATGACCGCTCTATCTGACATGAACGAAC
TAGGTACCCCGAATCCAAAAAAAATTAATTACAGAAGGGTCACGTATCTCGTAGGAGAAA
ATGAAGTCGACGACGATGCAATGTTCATTGCCGAGGGGAACGTGATGGTTTTTAACGTGT
CAGGAAACTGGTGGGAACCGGCTGTAGGTAGATCCACTACCGGAGCATTTGAAAGACTAG
GATTCATAGCGGCTCCTGAAAATCCGGTCATTACCACAACATCTGATCCGATCAGTGTAA
ATTCTTGTATGGATATTTACACCCTGACCGGAACAAAAGTGTTCGCAGATAAATATTTTC
CGTCTAAAGTTATTTTTATATGGGAGATCCTGATTCAATGGGCATTCGAACAGTGTAAAA
GTTATCGTTTTAACAATTGGAAATCTTTTATCAAGACACAGAACTCTGTGGAGTTGGTCA
ACAAGGTCACTAATTTTGGAGATTTTGACATTCCTATGACAGCAGAAGTCATTCAGTACG
TACTGTACAAGAATTTATGGTATTATGATCAATCAGTGAAAGACCGGTTCATCAGTCTGG
ACACAAATGAAAACGTAACACCCAGGACAATCACTTGGAAACCCACAAAAGTGTATGATT
GTCCTGGTCAGATTAATGGAACAGGAATGTGGCTACTCCCCGGAACAGAACATACCGTGA
CCATCAGTAAAACATTTACTACAGACATGAGAATATACGCGTCCATGTCTTGGGACAATC
TACCTCTGGAACCTACTACAAGAAATCTACGTAGAGATCATAGAAATCATAGGAGAGAAT
ACATCATAGCCGCCGGACAAACATCTATCACGTTTAAATATGCTCATGCCGGTGTATTGG
CGTTCAGTATACGTGAGGTATTTAACACAGACGGAACATTTAAAATAACGTGTACCAACG
TTTGTCCCCATGCGTTCTATTCTCATAGGTGTCCGGACGCAGAAAAACCTGCAATGTATG
ATCTATTGGAAAATGTAAGGAAAGACAGTACCAAATACCCAATTTCCATGCTAATAGAAT
CAAGGCACCATAGCTTTGTGGGACCATCAAGATTTCTTGCGGGTCTTCCTGGAGATCTTA
AACTGGTTTTACCAGACATTGAAAAACGCGTGGATGACATCATCGAAGATTATTCATGGT
TGTCAGGACATGAGAGGACCGGACCAGCCCATCAATTTGCTCAATCTGATTACGCAATCA
GTATTGGTT
>H2015/98 V28 .
TTATTGCTGTCTCTGGATTATACAATTCTGGTACGTCTGACTTTTTCCTTACGTTGTTAC
AAAATATTTCCAAGATGTATTCTTTGGATGTCATGACCGCTCTATCTGACATGAACGAAC
TAGGTACCCCGAATCCAAAAAAAATTAATTACAGAAGGGTCACGTATCTCGTAGGAGAAA
ATGAAGTCGACGACGATGCAATGTTCATTGCCGAGGGGAACGTGATGGTTTTTAACGTGT
CAGGAAACTGGTGGGAACCGGCTGTAGGTAGATCCACTACCGGAGCATTTGAAAGACTAG
GATTCATAGCGGCTCCTGAAAATCCGGTCATTACCACAACATCTGATCCGATCAGTGTAA
ATTCTTGTATGGATATTTACACCCTGACCGGAACAAAAGTGTTCGCAGATAAATATTTTC
CGTCTAAAGTTATTTTTATATGGGAGATCCTGATTCAATGGGCATTCGAACAGTGTAAAA
GTTATCGTTTTAACAATTGGAAATCTTTTATCAAGACACAGAACTCTGTGGAGTTGGTCA
ACAAGGTCACTAATTTTGGAGATTTTGACATTCCTATGACAGCAGAAGTCATTCAGTACG
TACTGTACAAGAATTTATGGTATTATGATCAATCAGTGAAAGACCGGTTCATCAGTCTGG
ACACAAATGAAAACGTAACACCCAGGACAATCACTTGGAAACCCACAAAAGTGTATGATT
GTCCTGGTCAGATTAATGGAACAGGAATGTGGCTACTCCCCGGAACAGAACATACCGTGA
CCATCAGTAAAACATTTACTACAGACATGAGAATATACGCGTCCATGTCTTGGGACAATC
TACCTCTGGAACCTACTACAAGAAATCTACGTAGAGATCATAGAAATCATAGGAGAGAAT
ACATCATAGCCGCCGGACAAACATCTATCACGTTTAAATATGCTCATGCCGGTGTATTGG
CGTTCAGTATACGTGAGGTATTTAACACAGACGGAACATTTAAAATAACGTGTACCAACG
TTTGTCCCCATGCGTTCTATTCTCATAGGTGTCCGGACGCAGAAAAACCTGCAATGTATG
ATCTATTGGAAAATGTAAGGAAAGACAGTACCAAATACCCAATTTCCATGCTAATAGAAT
CAAGGCACCATAGCTTTGTGGGACCATCAAGATTTCTTGCGGGTCTTCCTGGAGATCTTA
AACTGGTTTTACCAGACATTGAAAAACGCGTGGATGACATCATCGAAGATTATTCATGGT
TGTCAGGACATGAGAGGACCGGACCAGCCCATCAATTTGCTCAATCTGATTACGCAATCA
GTAATGGTT
>H2015/99 V28 .
TTATTGCTGTCTCTGGATTATACAATTCTGGTACGTCTGACTTTTTCCTTACGTTGTTAC
AAAATATTTCCAAGATGTATTCTTTGGATGTCATGACCGCTCTATCTGACATGAACGAAC
TAGGTACCCCGAATCCAAAAAAAATTAATTACAGAAGGGTCACGTATCTCGTAGGAGAAA
ATGAAGTCGACGACGATGCAATGTTCATTGCCGAGGGGAACGTGATGGTTTTTAACGTGT
CAGGAAACTGGTGGGAACCGGCTGTAGGTAGATCCACTACCGGAGCATTTGAAAGACTAG
GATTCATAGCGGCTCCTGAAAATCCGGTCATTACCACAACATCTGATCCGATCAGTGTAA
ATTCTTGTATGGATATTTACACCCTGACCGGAACAAAAGTGTTCGCAGATAAATATTTTC
CGTCTAAAGTTATTTTTATATGGGAGATCCTGATTCAATGGGCATTCGAACAGTGTAAAA
GTTATCGTTTTAACAATTGGAAATCTTTTATCAAGACACAGAACTCTGTGGAGTTGGTCA
ACAAGGTCACTAATTTTGGAGATTTTGACATTCCTATGACAGCAGAAGTCATTCAGTACG
TACTGTACAAGAATTTATGGTATTATGATCAATCAGTGAAAGACCGGTTCATCAGTCTGG
ACACAAATGAAAACGTAACACCCAGGACAATCACTTGGAAACCCACAAAAGTGTATGATT
GTCCTGGTCAGATTAATGGAACAGGAATGTGGCTACTCCCCGGAACAGAACATACCGTGA
CCATCAGTAAAACATTTACTACAGACATGAGAATATACGCGTCCATGTCTTGGGACAATC
TACCTCTGGAACCTACTACAAGAAATCTACGTAGAGATCATAGAAATCATAGGAGAGAAT
ACATCATAGCCGCCGGACAAACATCTATCACGTTTAAATATGCTCATGCCGGTGTATTGG
CGTTCAGTATACGTGAGGTATTTAACACAGACGGAACATTTAAAATAACGTGTACCAACG
TTTGTCCCCATGCGTTCTATTCTCATAGGTGTCCGGACGCAGAAAAACCTGCAATGTATG
ATCTATTGGAAAATGTAAGGAAAGACAGTACCAAATACCCAATTTCCATGCTAATAGAAT
CAAGGCACCATAGCTTTGTGGGACCATCAAGATTTCTTGCGGGTCTTCCTGGAGATCTTA
AACTGGTTTTACCAGACATTGAAAAACGCGTGGATGACATCATCGAAGATTATTCATGGT
TGTCAGGACATGAGAGGACCGGACCAGCCCATCAATTTGCTCAATCTGATTACGCAATCA
GTATGGGTT
>H2017/112 V28 .
TTATTGCTGTCTCTGGATTATACAATTCTGGTACGTCCGACTTTTTCCTTACGTTGTTAC
AAAATATTTCCAAGATGTATTCTTTGGATGTCATGACCGCTCTGTCTGACCTGAACGAAC
TAGGTACCCCGAATCAAAAAAAAATTAATTACAGAAGGGTCACGTATCTCGTAGGAGAAA
ACGAAGTCGACGACGATGCAATGTTCATTGCCGAGGGGAACGTGATGGTTTTTAACGTGT
CAGGAAACTGGTGGGAACCGGCTGTAGGTAGATCCACTACCGGAGCATTTGAAAGACTAG
GATTCATAGCGGCTCCTGAAAATCCTGTCATTACCACAACATCTGATCCGATCAGTGTAA
ATTCTTGTATGGATATTTATACCCTTACCGGAACAAAAGTGTTCGCAGATAAATATTTTC
CGTCTAAAGTTATTTTTATATGGGAGATCCTGATTCAATGGGCATTCGAACATTGTAAAA
GTTATCGTTTTAACAATTGGAAATCTTTTATCAAGACACAGAACTCTGTGGAATTGGTCA
ACAAGGTCACTAATTTTGGAGATTTTAACATTCCTATGACAGCAGAAGTCATTCAGTACG
TACTGTACAAGAATTTATGGTATTATGACCAATCCGTAAAAGACCGGTTCATCAGTCTGG
ACACAAATGAAAACGTAACACCCAGGACAATCACTTGGAAACCCACAAAAGTGTATGATT
GTCCTGGTCAGATTAATGGAACAGGAATGTGGCTACTCCCCGGAACAGAACATACCGTGA
CCATCAGTAAAACATTTACTACAGACATGAGAATATACGCGTCCATGTCTTGGGACAATC
TACCTCTGGAACCTACTACAAGAAATCTACGTAGAGATCATAGAAATCATAGGAGAGAAT
ACATCATAGCCGCCGGACAAACATCTATCACGTTTAAATATGCTCATGCCGGTGTATTGG
CATTCAGTATACGTGAGGTATTTAACACAGACGGAGCATTTAAAATAACGTGTACCAACG
TTTGTCCCCATGCGTTCTATTCTCATAGGTGTCCGGACGCAGAAAAACCTGCAATGTATG
GTCTATTGGAAAATGTAAGGAAAGACAGTACCAAATACCCAATTTCCATGCTAATAGAAT
CAAGGCATCATAGCTTTGTGGGACCATCAAGATTTCTGGCGGGTCTTCCTGGAGATCTTA
AACTGGTTTTACCAGACATTGAAAAACGCGTGGATGACATCATCGAAGATTATTCATGGT
TGTCAGGACATGAGAGGACCGGACCGGCCCATCAATTTGCTCAATCTGATTACGCAATCA
GTAATGGTT
>H2018/126 V28 .
TTATTGCTGTCTCTGGATTATACAATTCTGGTACGTCGGACTTTTTCCTTACGTTGTTAC
AAAATATTTCCAAGATGTATTCTTTGGATGTCATGACCGCTCTGTCTGACCTGAACGAAC
TAGGTACCCCGAATCAAAAAAAAATTAATTACAGAAGGGTCACGTATCTCGTAGGAGAAA
ACGAAGTCGACGACGATGCAATGTTCATTGCCGAGGGGAACGTGATGGTTTTTAACGTGT
CAGGAAACTGGTGGGAACCGGCTGTCGGTAGATCCACTACTGGAGCATTTGAAAGACTAG
GATTCATAGCGGCTCCTGAAAATCCTGTCATTACCACAACATCTGATCCGATCAGTGTAA
ATTCTTGTATGGATATTTATACCCTTACCGGAACAAAAGTGTTCGCAGATAAATATTTTC
CGTCTAAAGTTATTTTTATATGGGAGATCCTGATTCAATGGGCATTCGAACATTGTAAAA
GTTATCGTTTTAACAATTGGAAATCTTTTATCAAGACACAGAACTCTGTGGAATTGGTCA
ACAAGGTCACTAATTTTGGAGATTTTAACATTCCTATGACAGCAGAAGTCATTCAGTACG
TACTGTACAAGAATTTATGGTATTATGACCAATCCGTAAAAGACCGGTTCATCAGTCTGG
ACACAAATGAAAACGTAACACCCAGGACAATCACTTGGAAACCCACAAAAGTGTATGATT
GTCCTGGTCAGATTAATGGAACAGGAATGTGGCTACTCCCTGGAACAGAACATACCGTGA
CCATCAGTAAAACATTTACTACAGACATGAGAATATACGCGTCCATGTCTTGGGACAATC
TATATCTGGAACCTACCACAAGAAATCTACGTAGAGATCATAGAAATCATAGGAGAGAAT
ACATCATAGCCGCCGGACAAACATCTATCACGTTTAAATATGCTCATGCCGGTGTATTGG
CATTCAGTATACGTGAGGTATTTAACACAGACGGAACATTTAAAATAACGTGTACCAACG
TTTGTCCTCATGCGTTCTATTCTCATAGGTGTTCGGACGCAGAAAAACCTGCAATGTATG
ATCTATTGGAAAATGTAAGGAAAGACAGTACCAAATACCCAATTTCCATGCTAATAGAAT
CAAGGCACCATAGCTTTGTGGGACCGTCAAGATTCCTGGCGGGTCTTCCTGGAGATCTTA
AACTGGTTTTACCAGATATTGAAAAACGCGTGGATGACATCATCGAAGATTATTCATGGT
TGTCAGGACATGAGAGGACCGGACCAGCCCATCAATTTGCTCAATCTGATTACGCAATCA
GTAATGGTT
>H2019/131 V28 .
TTATTGCTGTCTCTGGATTATACAATTCTGGTACGTCCGACTTTTTCCTTACGTTGTTAC
AAAATATTTCCAAGATGTATTCTTTGGATGTCATGACCGCTCTGTCTGACCTGAACGAAC
TAGGTACCCCGAATCAAAAAAAAATTAATTACAGAAGGGTCACGTATCTCGTAGGAGAAA
ACGAAGTCGACGACGATGCAATGTTCATTGCCGAGGGGAACGTGATGGTTTTTAACGTGT
CAGGAAACTGGTGGGAACCGGCTGTAGGTAGATCCACTACCGGAGCATTTGAAAGACTAG
GATTCATAGCGGCTCCTGAAAATCCTGTCATTACCACAACATCTGATCCGATCAGTGTAA
ATTCTTGTATGGATATTTATACCCTTACCGGAACAAAAGTGTTCGCAGATAAATATTTTC
CGTCTAAAGTTATTTTTATATGGGAGATCCTGATTCAATGGGCATTCGAACATTGTAAAA
GTTATCGTTTTAACAATTGGAAATCTTTTATCAAGACACAGAACTCTGTGGAATTGGTCA
ACAAGGTCACTAATTTTGGAGATTTTAACATTCCTATGACAGCAGAAGTCATTCAGTACG
TACTGTACAAGAATTTATGGTATTATGACCAATCCGTGAAAGACCGGTTCATCAGTCTGG
ACACAAATGAAAACGTAACACCCAGGACAATCACTTGGAAACCCACAAAAGTGTATGATT
GTCCTGGTCAGATTAATGGAACAGGAATGTGGCTACTCCCCGGAACAGAACATACCGTGA
CCATCAGTAAAACATTTACTACAGACATGAGAATATACGCGTCCATGTCTTGGGACAATC
TACATCTGGAACCTACTACAAGAAATCTACGTAGAGATCATAGAAATCATAGGAGAGAAT
ACATCATAGCCGCCGGACAAACATCTATCACGTTTAAATATGCTCATGCCGGTGTATTGG
CATTCAGTATACGTGAGGTATTTAACACAGACGGAACATTTAAAATAACGTGTACCAACG
TTTGTCCCCATGCGTTCTATTCTCATAGGTGTCCGGACGCAGAAAAACCTGCAATGTATG
ATCTATTGGAAAATGTAAGGAAAGACAGTACCAAATACCCAATTTCCATGCTAATAGAAT
CAAGGCATCATAGCTTTGTGGGACCGTCAAGATTCCTGGCGGGTCTTCCTGGAGATCTTA
AACTGGTTTTACCAGACATTGAAAAACGCGTGGATGACATCATCGAAGATTATTCATGGT
TGTCAGGACATGAGAGGACCGGACCAGCCCATCAATTTGCTCAATCTGATTACGCAATCA
GTAATGGTT
>H2019/132 V28 .
TTATTGCTGTCTCTGGATTATACAATTCTGGTACGTCCGACTTTTTCCTTACGTTGTTAC
AAAATATTTCCAAGATGTATTCTTTGGATGTCATGACCGCTCTGTCTGACCTGAACGAAC
TAGGTACCCCGAATCAAAAAAAAATTAATTACAGAAGGGTCACGTATCTCGTAGGAGAAA
ACGAAGTCGACGACGATGCAATGTTCATTGCCGAGGGGAACGTGATGGTTTTTAACGTGT
CAGGAAACTGGTGGGAACCGGCTGTAGGTAGATCCACTACCGGAGCATTTGAAAGACTAG
GATTCATAGCGGCTCCTGAAAATCCTGTCATTACCACAACATCTGATCCGATCAGTGTAA
ATTCTTGTATGGATATTTATACCCTTACCGGAACAAAAGTGTTCGCAGATAAATATTTTC
CGTCTAAAGTTATTTTTATATGGGAGATCCTGATTCAATGGGCATTCGAACATTGTAAAA
GTTATCGTTTTAACAATTGGAAATCTTTTATCAAGACACAGAACTCTGTGGAATTGGTCA
ACAAGGTCACTAATTTTGGAGATTTTAACATTCCTATGACAGCAGAAGTCATTCAGTACG
TACTGTACAAGAATTTATGGTATTATGACCAATCCGTAAAAGACCGGTTCATCAGTCTGG
ACACAAATGAAAACGTAACACCCAGGACAATCACTTGGAAACCCACAAAAGTGTATGATT
GTCCTGGTCAGATTAATGGAACAGGAATGTGGCTACTCCCCGGAACAGAACATACCGTGA
CCATCAGTAAAACATTTACTACAGACATGAGAATATACGCGTCCATGTCTTGGGACAATC
TACCTCTGGAACCTACTACAAGAAATCTACGTAGAGATCATAGAAATCATAGGAGAGAAT
ACATCATAGCCGCCGGACAAACATCTATCACGTTTAAATATGCTCATGCCGGTGTATTGG
CATTCAGTATACGTGAGGTATTTAACACAGACGGAGCATTTAAAATAACGTGTACCAACG
TTTGTCCCCATGCGTTCTATTCTCATAGGTGTCCGGACGCAGAAAAACCTGCAATGTATG
GTCTATTGGAAAATGTAAGGAAAGACAGTACCAAATACCCAATTTCCATGCTAATAGAAT
CAAGGCATCATAGCTTTGTGGGACCATCAAGATTTCTGGCGGGTCTTCCTGGAGATCTTA
AACTGGTTTTACCAGACATTGAAAAACGCGTGGATGACATCATCGAAGATTATTCATGGT
TGTCAGGACATGAGAGGACCGGACCGGCCCATCAATTTGCTCAATCTGATTACGCAATCA
GTAATGGGT
>H2019/134 V28 .
TTATTGCTGTCTCTGGATTATACAATTCTGGTACGTCCGACTTTTTCCTTACGTTGTTAC
AAAATATTTCCAAGATGTATTCTTTGGATGTCATGACCGCTCTGTCTGACCTGAACGAAC
TAGGTACCCCGAATCAAAAAAAAATTAATTACAGAAGGGTCACGTATCTCGTAGGAGAAA
ACGAAGTCGACGACGATGCAATGTTCATTGCCGAGGGGAACGTGATGGTTTTTAACGTGT
CAGGAAACTGGTGGGAACCGGCTGTAGGTAGATCCACTACCGGAGCATTTGAAAGACTAG
GATTCATAGCGGCTCCTGAAAATCCTGTCATTACCACAACATCTGATCCGATCAGTGTAA
ATTCTTGTATGGATATTTATACCCTTACCGGAACAAAAGTGTTCGCAGATAAATATTTTC
CGTCTAAAGTTATTTTTATATGGGAGATCCTGATTCAATGGGCATTCGAACATTGTAAAA
GTTATCGTTTTAACAATTGGAAATCTTTTATCAAGACACAGAACTCTGTGGAATTGGTCA
ACAAGGTCACTAATTTTGGAGATTTTAACATTCCTATGACAGCAGAAGTCATTCAGTACG
TACTGTACAAGAATTTATGGTATTATGACCAATCCGTAAAAGACCGGTTCATCAGTCTGG
ACACAAATGAAAACGTAACACCCAGGACAATCACTTGGAAACCCACAAAAGTGTATGATT
GTCCTGGTCAGATTAATGGAACAGGAATGTGGCTACTCCCCGGAACAGAACATACCGTGA
CCATCAGTAAAACATTTACTACAGACATGAGAATATACGCGTCCATGTCTTGGGACAATC
TACCTCTGGAACCTACTACAAGAAATCTACGTAGAGATCATAGAAATCATAGGAGAGAAT
ACATCATAGCCGCCGGACAAACATCTATCACGTTTAAATATGCTCATGCCGGTGTATTGG
CATTCAGTATACGTGAGGTATTTAACACAGACGGAGCATTTAAAATAACGTGTACCAACG
TTTGTCCCCATGCGTTCTATTCTCATAGGTGTCCGGACGCAGAAAAACCTGCAATGTATG
GTCTATTGGAAAATGTAAGGAAAGACAGTACCAAATACCCAATTTCCATGCTAATAGAAT
CAAGGCATCATAGCTTTGTGGGACCATCAAGATTTCTGGCGGGTCTTCCTGGAGATCTTA
AACTGGTTTTACCAGACATTGAAAAACGCGTGGATGACATCATCGAAGATTATTCATGGT
TGTCAGGACATGAGAGGACCGGACCGGCCCATCAATTTGCTCAATCTGATTACGCAATCA
GTAATGGGT
>H2020/144 V28 .
TTATTGCTGTCTCTGGATTATACAATTCTGGTACGTCCGACTTTTTCCTTACGTTGTTAC
AAAATATTTCCAAGATGTATTCTTTGGATGTCATGACCGCTCTGTCTGACCTGAACGAAC
TAGGTACCCCGAATCAAAAAAAAATTAATTACAGAAGGGTCACGTATCTCGTAGGAGAAA
ACGAAGTCGACGACGATGCAATGTTCATTGCCGAGGGGAACGTGATGGTTTTTAACGTGT
CAGGAAACTGGTGGGAACCGGCTGTAGGTAGATCCACTACCGGAGCATTTGAAAGACTAG
GATTCATAGCGGCTCCTGAAAATCCTGTCATTACCACAACATCTGATCCGATCAGTGTAA
ATTCTTGTATGGATATTTATACCCTTACCGGAACAAAAGTGTTCGCAGATAAATATTTTC
CGTCTAAAGTTATTTTTATATGGGAGATCCTGATTCAATGGGCATTCGAACATTGTAAAA
GTTATCGTTTTAACAATTGGAAATCTTTTATCAAGACACAGAACTCTGTGGAATTGGTCA
ACAAGGTCACTAATTTTGGAGATTTTAACATTCCTATGACAGCAGAAGTCATTCAGTACG
TACTGTACAAGAATTTATGGTATTATGACCAATCCGTAAAAGACCGGTTCATCAGTCTGG
ACACAAATGAAAACGTAACACCCAGGACAATCACTTGGAAACCCACAAAAGTGTATGATT
GTCCTGGTCAGATTAATGGAACAGGAATGTGGCTACTCCCCGGAACAGAACATACCGTGA
CCATCAGTAAAACATTTACTACAGACATGAGAATATACGCGTCCATGTCTTGGGACAATC
TACCTCTGGAACCTACTACAAGAAATCTACGTAGAGATCATAGAAATCATAGGAGAGAAT
ACATCATAGCCGCCGGACAAACATCTATCACGTTTAAATATGCTCATGCCGGTGTATTGG
CATTCAGTATACGTGAGGTATTTAACACAGACGGAGCATTTAAAATAACGTGTACCAACG
TTTGTCCCCATGCGTTCTATTCTCATAGGTGTCCGGACGCAGAAAAACCTGCAATGTATG
GTCTATTGGAAAATGTAAGGAAAGACAGTACCAAATACCCAATTTCCATGCTAATAGAAT
CAAGGCATCATAGCTTTGTGGGACCATCAAGATTTCTGGCGGGTCTTCCTGGAGATCTTA
AACTGGTTTTACCAGACATTGAAAAACGCGTGGATGACATCATCGAAGATTATTCATGGT
TGTCAGGACATGAGAGGACCGGACCGGCCCATCAATTTGCTCAATCTGATTACGCAATCA
GTATTGGGT
>H2021/155 V28 .
TTATTGCTGTCTCTGGATTATACAATTCTGGTACGTCCGACTTTTTCCTTACGTTGTTAC
AAAATATTTCCAAGATGTATTCTTTGGATGTCATGACCGCTCTGTCTGACCTGAACGAAC
TAGGTACCCCGAATCAAAAAAAAATTAATTACAGAAGGGTCACGTATCTCGTAGGAGAAA
ACGAAGTCGACGACGATGCAATGTTCATTGCCGAGGGGAACGTGATGGTTTTTAACGTGT
CAGGAAACTGGTGGGAACCGGCTGTAGGTAGATCCACTACCGGAGCATTTGAAAGACTAG
GATTCATAGCGGCTCCTGAAAATCCTGTCATTACCACAACATCTGATCCGATCAGTGTAA
ATTCTTGTATGGATATTTATACCCTTACCGGAACAAAAGTGTTCGCAGATAAATATTTTC
CGTCTAAAGTTATTTTTATATGGGAGATCCTGATTCAATGGGCATTCGAACATTGTAAAA
GTTATCGTTTTAACAATTGGAAATCTTTTATCAAGACACAGAACTCTGTGGAATTGGTCA
ACAAGGTCACTAATTTTGGAGATTTTAACATTCCTATGACAGCAGAAGTCATTCAGTACG
TACTGTACAAGAATTTATGGTATTATGACCAATCCGTAAAAGACCGGTTCATCAGTCTGG
ACACAAATGAAAACGTAACACCCAGGACAATCACTTGGAAACCCACAAAAGTGTATGATT
GTCCTGGTCAGATTAATGGAACAGGAATGTGGCTACTCCCCGGAACAGAACATACCGTGA
CCATCAGTAAAACATTTACTACAGACATGAGAATATACGCGTCCATGTCTTGGGACAATC
TACCTCTGGAACCTACTACAAGAAATCTACGTAGAGATCATAGAAATCATAGGAGAGAAT
ACATCATAGCCGCCGGACAAACATCTATCACGTTTAAATATGCTCATGCCGGTGTATTGG
CATTCAGTATACGTGAGGTATTTAACACAGACGGAGCATTTAAAATAACGTGTACCAACG
TTTGTCCCCATGCGTTCTATTCTCATAGGTGTCCGGACGCAGAAAAACCTGCAATGTATG
GTCTATTGGAAAATGTAAGGAAAGACAGTACCAAATACCCAATTTCCATGCTAATAGAAT
CAAGGCATCATAGCTTTGTGGGACCATCAAGATTTCTGGCGGGTCTTCCTGGAGATCTTA
AACTGGTTTTACCAGACATTGAAAAACGCGTGGATGACATCATCGAAGATTATTCATGGT
TGTCAGGACATGAGAGGACCGGACCGGCCCATCAATTTGCTCAATCTGATTACGCAATCA
GTAATGGTT
>H2021/156 V28 .
TTATTGCTGTCTCTGGATTATACAATTCTGGTACGTCCGACTTTTTCCTTACGTTGTTAC
AAAATATTTCCAAGATGTATTCTTTGGATGTCATGACCGCTCTGTCTGACCTGAACGAAC
TAGGTACCCCGAATCAAAAAAAAATTAATTACAGAAGGGTCACGTATCTCGTAGGAGAAA
ACGAAGTCGACGACGATGCAATGTTCATTGCCGAGGGGAACGTGATGGTTTTTAACGTGT
CAGGAAACTGGTGGGAACCGGCTGTAGGTAGATCCACTACCGGAGCATTTGAAAGACTAG
GATTCATAGCGGCTCCTGAAAATCCTGTCATTACCACAACATCTGATCCGATCAGTGTAA
ATTCTTGTATGGATATTTATACCCTTACCGGAACAAAAGTGTTCGCAGATAAATATTTTC
CGTCTAAAGTTATTTTTATATGGGAGATCCTGATTCAATGGGCATTCGAACATTGTAAAA
GTTATCGTTTTAACAATTGGAAATCTTTTATCAAGACACAGAACTCTGTGGAATTGGTCA
ACAAGGTCACTAATTTTGGAGATTTTAACATTCCTATGACAGCAGAAGTCATTCAGTACG
TACTGTACAAGAATTTATGGTATTATGACCAATCCGTAAAAGACCGGTTCATCAGTCTGG
ACACAAATGAAAACGTAACACCCAGGACAATCACTTGGAAACCCACAAAAGTGTATGATT
GTCCTGGTCAGATTAATGGAACAGGAATGTGGCTACTCCCCGGAACAGAACATACCGTGA
CCATCAGTAAAACATTTACTACAGACATGAGAATATACGCGTCCATGTCTTGGGACAATC
TACCTCTGGAACCTACTACAAGAAATCTACGTAGAGATCATAGAAATCATAGGAGAGAAT
ACATCATAGCCGCCGGACAAACATCTATCACGTTTAAATATGCTCATGCCGGTGTATTGG
CATTCAGTATACGTGAGGTATTTAACACAGACGGAGCATTTAAAATAACGTGTACCAACG
TTTGTCCCCATGCGTTCTATTCTCATAGGTGTCCGGACGCAGAAAAACCTGCAATGTATG
GTCTATTGGAAAATGTAAGGAAAGACAGTACCAAATACCCAATTTCCATGCTAATAGAAT
CAAGGCATCATAGCTTTGTGGGACCATCAAGATTTCTGGCGGGTCTTCCTGGAGATCTTA
AACTGGTTTTACCAGACATTGAAAAACGCGTGGATGACATCATCGAAGATTATTCATGGT
TGTCAGGACATGAGAGGACCGGACCGGCCCATCAATTTGCTCAATCTGATTACGCAATCA
GTAATTGGT
>H2021/157 V28 .
TTATTGCTGTCTCTGGATTATACAATTCTGGTACGTCTGACTTTTTCCTTACGTTGTTAC
AAAATATTTCCAAGATGTATTCTTTGGATGTAATGACCGCTCTATCTGACATGAACGAAC
TAGGTACCCCGAATCCAAAAAAAATTAATTACAGAAGGGTCACGTATCTCGTAGGAGAAA
ATGAAGTCGACGACGATGCAATGTTCATTGCCGAGGGGAACGTGATGGTTTTTAACGTGT
CAGGAAACTGGTGGGAACCGGCTGTAGGTAGATCCACTACCGGAGCATTTGAAAGACTAG
GATTCATAGCGGCTCCTGAAAATCCGGTCATTACCACAACATCTGATCCGATCAGTGTAA
ATTCTTGTATGGATATTTACACCCTGACCGGAACAAAAGTGTTCGCAGATAAATATTTTC
CGTCTAAAGTTATTTTTATATGGGAGATCCTGATTCAATGGGCATTCGAACAGTGTAAAA
GTTATCGTTTTAACAATTGGAAATCTTTTATCAAGACACAGAACTCTGTGGAGTTGGTCA
ACAAGGTCACTAATTTTGGAGATTTTGACATTCCTATGACAGCAGAAGTCATTCAGTACG
TACTGTACAAGAATTTATGGTATTATGATCAATCAGTGAAAGACCGGTTCATCAGTCTGG
ACACAAATGAAAACGTAACACCCAGGACAATCACTTGGAAACCCACAAAAGTGTATGATT
GTCCTGGTCAGATTAATGGAACAGGAATGTGGCTACTCCCCGGAACAGAACATACCGTGA
CCATCAGTAAAACATTTACTACAGACATGAGAATATACGCGTCCATGTCTTGGGACAATC
TACCTCTGGAACCTACTACAAGAAATCTACGTAGAGATCATAGAAATCATAGGAGAGAAT
ACATCATAGCTGCCGGACAAACATCTATCACGTTTAAATATGCTCATGCCGGTGTATTGG
CGTTCAGTATACGTGAGGTATTTAACACAGACGGAACATTTAAAATAACGTGTACCAACG
TTTGTCCCCATGCGTTCTATTCTCATAGGTGTCCGGACGCAGAAAAACCTGCAATGTATG
GTCTATTGGAAAATGTAAGGAAAGACAGTACCAAATACCCAATTTCCATGCTAATAGAAT
CAAGGCACCATAGCTTTGTGGGACCATCAAGATTTCTTGCGGGTCTTCCTGGAGATCTTA
AACTGGTTTTACCAGACATTGAAAAACGCGTGGATGACATCATCGAAGATTATTCATGGT
TGTCAGGACATGAGAGGACCGGACCAGCCCATCAATTTGCTCAATCTGATTACGCAATCA
GTAATGGTT
>H2021/158 V28 .
TTATTGCTGTCTCTGGATTATACAATTCTGGTACGTCTGACTTTTTCCTTACGTTGTTAC
AAAATATTTCCAAGATGTATTCTTTGGATGTAATGACCGCTCTATCTGACATGAACGAAC
TAGGTACCCCGAATCCAAAAAAAATTAATTACAGAAGGGTCACGTATCTCGTAGGAGAAA
ATGAAGTCGACGACGATGCAATGTTCATTGCCGAGGGGAACGTGATGGTTTTTAACGTGT
CAGGAAACTGGTGGGAACCGGCTGTAGGTAGATCCACTACCGGAGCATTTGAAAGACTAG
GATTCATAGCGGCTCCTGAAAATCCGGTCATTACCACAACATCTGATCCGATCAGTGTAA
ATTCTTGTATGGATATTTACACCCTGACCGGAACAAAAGTGTTCGCAGATAAATATTTTC
CGTCTAAAGTTATTTTTATATGGGAGATCCTGATTCAATGGGCATTCGAACAGTGTAAAA
GTTATCGTTTTAACAATTGGAAATCTTTTATCAAGACACAGAACTCTGTGGAGTTGGTCA
ACAAGGTCACTAATTTTGGAGATTTTGACATTCCTATGACAGCAGAAGTCATTCAGTACG
TACTGTACAAGAATTTATGGTATTATGATCAATCAGTGAAAGACCGGTTCATCAGTCTGG
ACACAAATGAAAACGTAACACCCAGGACAATCACTTGGAAACCCACAAAAGTGTATGATT
GTCCTGGTCAGATTAATGGAACAGGAATGTGGCTACTCCCCGGAACAGAACATACCGTGA
CCATCAGTAAAACATTTACTACAGACATGAGAATATACGCGTCCATGTCTTGGGACAATC
TACCTCTGGAACCTACTACAAGAAATCTACGTAGAGATCATAGAAATCATAGGAGAGAAT
ACATCATAGCTGCCGGACAAACATCTATCACGTTTAAATATGCTCATGCCGGTGTATTGG
CGTTCAGTATACGTGAGGTATTTAACACAGACGGAACATTTAAAATAACGTGTACCAACG
TTTGTCCCCATGCGTTCTATTCTCATAGGTGTCCGGACGCAGAAAAACCTGCAATGTATG
GTCTATTGGAAAATGTAAGGAAAGACAGTACCAAATACCCAATTTCCATGCTAATAGAAT
CAAGGCACCATAGCTTTGTGGGACCATCAAGATTTCTTGCGGGTCTTCCTGGAGATCTTA
AACTGGTTTTACCAGACATTGAAAAACGCGTGGATGACATCATCGAAGATTATTCATGGT
TGTCAGGACATGAGAGGACCGGACCAGCCCATCAATTTGCTCAATCTGATTACGCAATCA
GTAATGGTT
>H2021/168 V28 .
TTATTGCTGTCTCTGGATTATACAATTCTGGTACGTCCGACTTTTTCCTTACGTTGTTAC
AAAATATTTCCAAGATGTATTCTTTGGATGTCATGACCGCTCTGTCTGACCTGAACGAAC
TAGGTACCCCGAATCAAAAAAAAATTAATTACAGAAGGGTCACGTATCTCGTAGGAGAAA
ACGAAGTCGACGACGATGCAATGTTCATTGCCGAGGGGAACGTGATGGTTTTTAACGTGT
CAGGAAACTGGTGGGAACCGGCTGTAGGTAGATCCACTACCGGAGCATTTGAAAGACTAG
GATTCATAGCGGCTCCTGAAAATCCTGTCATTACCACAACATCTGATCCGATCAGTGTAA
ATTCTTGTATGGATATTTATACCCTTACCGGAACAAAAGTGTTCGCAGATAAATATTTTC
CGTCTAAAGTTATTTTTATATGGGAGATCCTGATTCAATGGGCATTCGAACATTGTAAAA
GTTATCGTTTTAACAATTGGAAATCTTTTATCAAGACACAGAACTCTGTGGAATTGGTCA
ACAAGGTCACTAATTTTGGAGATTTTAACATTCCTATGACAGCAGAAGTCATTCAGTACG
TACTGTACAAGAATTTATGGTATTATGACCAATCCGTAAAAGACCGGTTCATCAGTCTGG
ACACAAATGAAAACGTAACACCCAGGACAATCACTTGGAAACCCACAAAAGTGTATGATT
GTCCTGGTCAGATTAATGGAACAGGAATGTGGCTACTCCCCGGAACAGAACATACCGTGA
CCATCAGTAAAACATTTACTACAGACATGAGAATATACGCGTCCATGTCTTGGGACAATC
TACCTCTGGAACCTACTACAAGAAATCTACGTAGAGATCATAGAAATCATAGGAGAGAAT
ACATCATAGCCGCCGGACAAACATCTATCACGTTTAAATATGCTCATGCCGGTGTATTGG
CATTCAGTATACGTGAGGTATTTAACACAGACGGAGCATTTAAAATAACGTGTACCAACG
TTTGTCCCCATGCGTTCTATTCTCATAGGTGTCCGGACGCAGAAAAACCTGCAATGTATG
GTCTATTGGAAAATGTAAGGAAAGACAGTACCAAATACCCAATTTCCATGCTAATAGAAT
CAAGGCATCATAGCTTTGTGGGACCATCAAGATTTCTGGCGGGTCTTCCTGGAGATCTTA
AACTGGTTTTACCAGACATTGAAAAACGCGTGGATGACATCATCGAAGATTATTCATGGT
TGTCAGGACATGAGAGGACCGGACCAGCCCATCAATTTGCTCAATCTGATTACGCAATCA
GTAATGGTT
>H2022/171 V28 .
TTATTGCTGTCTCTGGATTATACAATTCTGGTACGTCCGACTTTTTCCTTACGTTGTTAC
AAAATATTTCCAAGATGTATTCTTTGGATGTCATGACCGCTCTGTCTGACCTGAACGAAC
TAGGTACCCCGAATCAAAAAAAAATTAATTACAGAAGGGTCACGTATCTCGTAGGAGAAA
ACGAAGTCGACGACGATGCAATGTTCATTGCCGAGGGGAACGTGATGGTTTTTAACGTGT
CAGGAAACTGGTGGGAACCGGCTGTAGGTAGATCCACTACCGGAGCATTTGAAAGACTAG
GATTCATAGCGGCTCCTGAAAATCCTGTCATTACCACAACATCTGATCCGATCAGTGTAA
ATTCTTGTATGGATATTTATACCCTTACCGGAACAAAAGTGTTCGCAGATAAATATTTTC
CGTCTAAAGTTATTTTTATATGGGAGATCCTGATTCAATGGGCATTCGAACATTGTAAAA
GTTATCGTTTTAACAATTGGAAATCTTTTATCAAGACACAGAACTCTGTGGAATTGGTCA
ACAAGGTCACTAATTTTGGAGATTTTAACATTCCTATGACAGCAGAAGTCATTCAGTACG
TACTGTACAAGAATTTATGGTATTATGACCAATCCGTAAAAGACCGGTTCATCAGTCTGG
ACACAAATGAAAACGTAACACCCAGGACAATCACTTGGAAACCCACAAAAGTGTATGATT
GTCCTGGTCAGATTAATGGAACAGGAATGTGGCTACTCCCCGGAACAGAACATACCGTGA
CCATCAGTAAAACATTTACTACAGACATGAGAATATACGCGTCCATGTCTTGGGACAATC
TACCTCTGGAACCTACTACAAGAAATCTACGTAGAGATCATAGAAATCATAGGAGAGAAT
ACATCATAGCCGCCGGACAAACATCTATCACGTTTAAATATGCTCATGCCGGTGTATTGG
CATTCAGTATACGTGAGGTATTTAACACAGACGGAGCATTTAAAATAACGTGTACCAACG
TTTGTCCCCATGCGTTCTATTCTCATAGGTGTCCGGACGCAGAAAAACCTGCAATGTATG
GTCTATTGGAAAATGTAAGGAAAGACAGTACCAAATACCCAATTTCCATGCTAATAGAAT
CAAGGCATCATAGCTTTGTGGGACCATCAAGATTTCTGGCGGGTCTTCCTGGAGATCTTA
AACTGGTTTTACCAGACATTGAAAAACGCGTGGATGACATCATCGAAGATTATTCATGGT
TGTCAGGACATGAGAGGACCGGACCGGCCCATCAATTTGCTCAATCTGATTACGCAATCA
GTAATGGTT
>N2012/61 V28 .
TTATTGCTGTCTCTGGATTATACAATTCTGGTACGTCCGACTTTTTCCTTACGTTGTTAC
AAAATATTTCCAAGATGTATTCTTTGGATGTCATGACCGCTCTGTCTGACCTGAACGAAC
TAGGTACCCCGAATCAAAAAAAAATTAATTACAGAAGGGTCACGTATCTCGTAGGAGAAA
ACGAAGTCGACGACGATGCAATGTTCATTGCCGAGGGGAACGTGATGGTTTTTAACGTGT
CAGGAAACTGGTGGGAACCGGCTGTCGGTAGATCCACTACTGGAGCATTTGAAAGACTAG
GATTCATAGCGGCTCCTGAAAATCCTGTCATTACCACAACATCTGATCCGATCAGTGTAA
ATTCTTGTATGGATATTTATACCCTTACCGGAACAAAAGTGTTCGCAGATAAATATTTTC
CGTCTAAAGTTATTTTTATATGGGAGATCCTGATTCAATGGGCATTCGAACATTGTAAAA
GTTATCGTTTTAACAATTGGAAATCTTTTATCAAGACACAGAACTCTGTGGAATTGGTCA
ACAAGGTCACTAATTTTGGAGATTTTAACATTCCTATGACAGCAGAAGTCATTCAGTACG
TACTGTACAAGAATTTATGGTATTATGACCAATCCGTAAAAGACCGGTTCATCAGTCTGG
ACACAAATGAAAACGTAACACCCAGGACAATCACTTGGAAACCCACAAAAGTGTATGATT
GTCCTGGTCAGATTAATGGAACAGGAATGTGGCTACTCCCTGGAACAGAACATACCGTGA
CCATCAGTAAAACATTTACTACAGACATGAGAATATACGCGTCCATGTCTTGGGACAATC
TATATCTGGAACCTACCACAAGAAATCTACGTAGAGATCATAGAAATCATAGGAGAGAAT
ACATCATAGCCGCCGGACAAACATCTATCACGTTTAAATATGCTCATGCCGGTGTATTGG
CATTCAGTATACGTGAGGTATTTAACACAGACGGAACATTTAAAATAACGTGTACCAACG
TTTGTCCTCATGCGTTCTATTCTCATAGGTGTTCGGACGCAGAAAAACCTGCAATGTATG
ATCTATTGGAAAATGTAAGGAAAGACAGTACCAAATACCCAATTTCCATGCTAATAGAAT
CAAGGCACCATAGCTTTGTGGGACCGTCAAGATTCCTGGCGGGTCTTCCTGGAGATCTTA
AACTGGTTTTACCAGATATTGAAAAACGCGTGGATGACATCATCGAAGATTATTCATGGT
TGTCAGGACATGAGAGGACCGGACCAGCCCATCAATTTGCTCAATCTGATTACGCAATCA
GTAATGGTT
>NT2018/123 V28 .
TTATTGCTGTCTCTGGATTATACAATTCTGGTACGTCTGACTTTTTCCTTACGTTGTTAC
AAAATATTTCCAAGATGTATTCTTTGGATGTCATGACCGCTCTATCTGACATGAACGAAC
TAGGTACCCCGAATCCAAAAAAAATTAATTACAGAAGGGTCACGTATCTCGTAGGAGAAA
ATGAAGTCGACGACGATGCAATGTTCATTGCCGAGGGGAACGTGATGGTTTTTAACGTGT
CAGGAAACTGGTGGGAACCGGCTGTAGGTAGATCCACTACCGGAGCATTTGAAAGACTAG
GATTCATAGCGGCTCCTGAAAATCCGGTCATTACCACAACATCTGATCCGATCAGTGTAA
ATTCTTGTATGGATATTTACACCCTGACCGGAACAAAAGTGTTCGCAGATAAATATTTTC
CGTCTAAAGTTATTTTTATATGGGAGATCCTGATTCAATGGGCATTCGAACAGTGTAAAA
GTTATCGTTTTAACAATTGGAAATCTTTTATCAAGACACAGAACTCTGTGGAGTTGGTCA
ACAAGGTCACTAATTTTGGAGATTTTGACATTCCTATGACAGCAGAAGTCATTCAGTACG
TACTGTACAAGAATTTATGGTATTATGATCAATCAGTGAAAGACCGGTTCATCAGTCTGG
ACACAAATGAAAACGTAACACCCAGGACAATCACTTGGAAACCCACAAAAGTGTATGATT
GTCCTGGTCAGATTAATGGAACAGGAATGTGGCTACTCCCCGGAACAGAACATACCGTGA
CCATCAGTAAAACATTTACTACAGACATGAGAATATACGCGTCCATGTCTTGGGACAATC
TACCTCTGGAACCTACTACAAGAAATCTACGTAGAGATCATAGAAATCATAGGAGAGAAT
ACATCATAGCCGCCGGACAAACATCTATCACGTTTAAATATGCTCATGCCGGTGTATTGG
CGTTCAGTATACGTGAGGTATTTAACACAGACGGAACATTTAAAATAACGTGTACCAACG
TTTGTCCCCATGCGTTCTATTCTCATAGGTGTCCGGACGCAGAAAAACCTGCAATGTATG
ATCTATTGGAAAATGTAAGGAAAGACAGTACCAAATACCCAATTTCCATGCTAATAGAAT
CAAGGCACCATAGCTTTGTGGGACCATCAAGATTTCTTGCGGGTCTTCCTGGAGATCTTA
AACTGGTTTTACCAGACATTGAAAAACGCGTGGATGACATCATCGAAGATTATTCATGGT
TGTCAGGACATGAGAGGACCGGACCAGCCCATCAATTTGCTCAATCTGATTACGCAATCA
GTAATGGTT
>NT2021/163 V28 .
TTTATGCTGTCTCTGGATTATACAATTCTGGTACGTCTGACTTTTTCCTTACGTTGTTAC
AAAATATTTCCAAGATGTATTCTTTGGATGTAATGACCGCTCTATCTGACATGAACGAAC
TAGGTACCCCGAATCCAAAAAAAATTAATTACAGAAGGGTCACGTATCTCGTAGGAGAAA
ATGAAGTCGACGACGATGCAATGTTCATTGCCGAGGGGAACGTGATGGTTTTTAACGTGT
CAGGAAACTGGTGGGAACCGGCTGTAGGTAGATCCACTACCGGAGCATTTGAAAGACTAG
GATTCATAGCGGCTCCTGAAAATCCGGTCATTACCACAACATCTGATCCGATCAGTGTAA
ATTCTTGTATGGATATTTACACCCTGACCGGAACAAAAGTGTTCGCAGATAAATATTTTC
CGTCTAAAGTTATTTTTATATGGGAGATCCTGATTCAATGGGCATTCGAACAGTGTAAAA
GTTATCGTTTTAACAATTGGAAATCTTTTATCAAGACACAGAACTCTGTGGAGTTGGTCA
ACAAGGTCACTAATTTTGGAGATTTTGACATTCCTATGACAGCAGAAGTCATTCAGTACG
TACTGTACAAGAATTTATGGTATTATGATCAATCAGTGAAAGACCGGTTCATCAGTCTGG
ACACAAATGAAAACGTAACACCCAGGACAATCACTTGGAAACCCACAAAAGTGTATGATT
GTCCTGGTCAGATTAATGGAACAGGAATGTGGCTACTCCCCGGAACAGAACATACCGTGA
CCATCAGTAAAACATTTACTACAGACATGAGAATATACGCGTCCATGTCTTGGGACAATC
TACCTCTGGAACCTACTACAAGAAATCTACGTAGAGATCATAGAAATCATAGGAGAGAAT
ACATCATAGCTGCCGGACAAACATCTATCACGTTTAAATATGCTCATGCCGGTGTATTGG
CGTTCAGTATACGTGAGGTATTTAACACAGACGGAACATTTAAAATAACGTGTACCAACG
TTTGTCCCCATGCGTTCTATTCTCATAGGTGTCCGGACGCAGAAAAACCTGCAATGTATG
GTCTATTGGAAAATGTAAGGAAAGACAGTACCAAATACCCAATTTCCATGCTAATAGAAT
CAAGGCACCATAGCTTTGTGGGACCATCAAGATTTCTTGCGGGTCTTCCTGGAGATCTTA
AACTGGTTTTACCAGACATTGAAAAACGCGTGGATGACATCATCGAAGATTATTCATGGT
TGTCAGGACATGAGAGGACCGGACCAGCCCATCAATTTGCTCAATCTGATTACGCAATCA
GTAATGGTT
>NT2021/164 V28 .
TTATTGCTGTCTCTGGATTATACAATTCTGGTACGTCTGACTTTTTCCTTACGTTGTTAC
AAAATATTTCCAAGATGTATTCTTTGGATGTAATGACCGCTCTATCTGACATGAACGAAC
TAGGTACCCCGAATCCAAAAAAAATTAATTACAGAAGGGTCACATATCTCGTAGGAGAAA
ATGAAGTCGACGACGATGCAATGTTCATTGCCGAGGGGAACGTGATGGTTTTTAACGTGT
CAGGAAACTGGTGGGAACCGGCTGTAGGTAGATCCACTACCGGAGCATTTGAAAGACTAG
GATTCATAGCGGCTCCTGAAAATCCGGTCATTACCACAACATCTGATCCGATCAGTGTAA
ATTCTTGTATGGATATTTACACCCTGACCGGAACAAAAGTGTTCGCAGATAAATATTTTC
CGTCTAAAGTTATTTTTATATGGGAGATCCTGATTCAATGGGCATTCGAACAGTGTAAAA
GTTATCGTTTTAACAATTGGAAATCTTTTATCAAGACACAGAACTCTGTGGAGTTGGTCA
ACAAGGTCACTAATTTTGGAGATTTTGACATTCCTATGACAGCAGAAGTCATTCAGTACG
TACTGTACAAGAATTTATGGTATTATGATCAATCAGTGAAAGACCGGTTCATCAGTCTGG
ACACAAATGAAAACGTAACACCCAGGACAATCACTTGGAAACCCACAAAAGTGTATGATT
GTCCTGGTCAGATTAATGGAACAGGAATGTGGCTACTCCCCGGAACAGAACATACCGTGA
CCATCAGTAAAACATTTACTACAGACATGAGAATATACGCGTCCATGTCTTGGGACAATC
TACCTCTGGAACCTACTACAAGAAATCTACGTAGAGATCATAGAAATCATAGGAGAGAAT
ACATCATAGCTGCCGGACAAACATCTATCACGTTTAAATATGCTCATGCCGGTGTATTGG
CGTTCAGTATACGTGAGGTATTTAACACAGACGGAACATTTAAAATAACGTGTACCAACG
TTTGTCCCCATGCGTTCTATTCTCATAGGTGTCCGGACGCAGAAAAACCTGCAATGTATG
GTCTATTGGAAAATGTAAGGAAAGACAGTACCAAATACCCAATTTCCATGCTAATAGAAT
CAAGGCACCATAGCTTTGTGGGACCATCAAGATTTCTTGCGGGTCTTCCTGGAGATCTTA
AACTGGTTTTACCAGACATTGAAAAACGCGTGGATGACATCATCGAAGATTATTCATGGT
TGTCAGGACATGAGAGGACCGGACCAGCCCATCAATTTGCTCAATCTGATTACGCAATCA
GTAATGGTT
>NT2021/165 V28 .
TTATTGCTGTCTCTGGATTATACAATTCTGGTACGTCTGACTTTTTCCTTACGTTGTTAC
AAAATATTTCCAAGATGTATTCTTTGGATGTCATGACCGCTCTATCTGACATGAACGAAC
TAGGTACCCCGAATCCAAAAAAAATTAATTACAGAAGGGTCACGTATCTCGTAGGAGAAA
ATGAAGTCGACGACGATGCAATGTTCATTGCCGAGGGGAACGTGATGGTTTTTAACGTGT
CAGGAAACTGGTGGGAACCGGCTGTAGGTAGATCCACTACCGGAGCATTTGAAAGACTAG
GATTCATAGCGGCTCCTGAAAATCCGGTCATTACCACAACATCTGATCCGATCAGTGTAA
ATTCTTGTATGGATATTTACACCCTGACCGGAACAAAAGTGTTCGCAGATAAATATTTTC
CGTCTAAAGTTATTTTTATATGGGAGATCCTGATTCAATGGGCATTCGAACAGTGTAAAA
GTTATCGTTTTAACAATTGGAAATCTTTTATCAAGACACAGAACTCTGTGGAGTTGGTCA
ACAAGGTCACTAATTTTGGAGATTTTGACATTCCTATGACAGCAGAAGTCATTCAGTACG
TACTGTACAAGAATTTATGGTATTATGATCAATCAGTGAAAGACCGGTTCATCAGTCTGG
ACACAAATGAAAACGTAACACCCAGGACAATCACTTGGAAACCCACAAAAGTGTATGATT
GTCCTGGTCAGATTAATGGAACAGGAATGTGGCTACTCCCCGGAACAGAACATACCGTGA
CCATCAGTAAAACATTTACTACAGACATGAGAATATACGCGTCCATGTCTTGGGACAATC
TACCTCTGGAACCTACTACAAGAAATCTACGTAGAGATCATAGAAATCATAGGAGAGAAT
ACATCATAGCCGCCGGACAAACATCTATCACGTTTAAATATGCTCATGCCGGTGTATTGG
CGTTCAGTATACGTGAGGTATTTAACACAGACGGAACATTTAAAATAACGTGTACCAACG
TTTGTCCCCATGCGTTCTATTCTCATAGGTGTCCGGACGCAGAAAAACCTGCAATGTATG
ATCTATTGGAAAATGTAAGGAAAGACAGTACCAAATACCCAATTTCCATGCTAATAGAAT
CAAGGCACCATAGCTTTGTGGGACCATCAAGATTTCTTGCGGGTCTTCCTGGAGATCTTA
AACTGGTTTTACCAGACATTGAAAAACGCGTGGATGACATCATCGAAGATTATTCATGGT
TGTCAGGACATGAGAGGACCGGACCAGCCCATCAATTTGCTCAATCTGATTACGCAATCA
GTAATGGTT
>NT2021/166 V28 .
TTATTGCTGTCTCTGGATTATACAATTCTGGTACGTCTGACTTTTTCCTTACGTTGTTAC
AAAATATTTCCAAGATGTATTCTTTGGATGTAATGACCGCTCTATCTGACATGAACGAAC
TAGGTACCCCGAATCCAAAAAAAATTAATTACAGAAGGGTCACGTATCTCGTAGGAGAAA
ATGAAGTCGACGACGATGCAATGTTCATTGCCGAGGGGAACGTGATGGTTTTTAACGTGT
CAGGAAACTGGTGGGAACCGGCTGTAGGTAGATCCACTACCGGAGCATTTGAAAGACTAG
GATTCATAGCGGCTCCTGAAAATCCGGTCATTACCACAACATCTGATCCGATCAGTGTAA
ATTCTTGTATGGATATTTACACCCTGACCGGAACAAAAGTGTTCGCAGATAAATATTTTC
CGTCTAAAGTTATTTTTATATGGGAGATCCTGATTCAATGGGCATTCGAACAGTGTAAAA
GTTATCGTTTTAACAATTGGAAATCTTTTATCAAGACACAGAACTCTGTGGAGTTGGTCA
ACAAGGTCACTAATTTTGGAGATTTTGACATTCCTATGACAGCAGAAGTCATTCAGTACG
TACTGTACAAGAATTTATGGTATTATGATCAATCAGTGAAAGACCGGTTCATCAGTCTGG
ACACAAATGAAAACGTAACACCCAGGACAATCACTTGGAAACCCACAAAAGTGTATGATT
GTCCTGGTCAGATTAATGGAACAGGAATGTGGCTACTCCCCGGAACAGAACATACCGTGA
CCATCAGTAAAACATTTACTACAGACATGAGAATATACGCGTCCATGTCTTGGGACAATC
TACCTCTGGAACCTACTACAAGAAATCTACGTAGAGATCATAGAAATCATAGGAGAGAAT
ACATCATAGCTGCCGGACAAACATCTATCACGTTTAAATATGCTCATGCCGGTGTATTGG
CGTTCAGTATACGTGAGGTATTTAACACAGACGGAACATTTAAAATAACGTGTACCAACG
TTTGTCCCCATGCGTTCTATTCTCATAGGTGTCCGGACGCAGAAAAACCTGCAATGTATG
GTCTATTGGAAAATGTAAGGAAAGACAGTACCAAATACCCAATTTCCATGCTAATAGAAT
CAAGGCACCATAGCTTTGTGGGACCATCAAGATTTCTTGCGGGTCTTCCTGGAGATCTTA
AACTGGTTTTACCAGACATTGAAAAACGCGTGGATGACATCATCGAAGATTATTCATGGT
TGTCAGGACATGAGAGGACCGGACCAGCCCATCAATTTGCTCAATCTGATTACGCAATCA
GTAATGGTT
>R2020/141 V28 .
TTATTGCTGTCTCTGGATTATACAATTCTGGTACGTCCGACTTTTTCCTTACGTTGTTAC
AAAATATTTCCAAGATGTATTCTTTGGATGTCATGACCGCTCTGTCTGACCTGAACGAAC
TAGGTACCCCGAATCAAAAAAAAATTAATTACAGAAGGGTCACGTATCTCGTAGGAGAAA
ACGAAGTCGACGACGATGCAATGTTCATTGCCGAGGGGAACGTGATGGTTTTTAACGTGT
CAGGAAACTGGTGGGAACCGGCTGTAGGTAGATCCACTACCGGAGCATTTGAAAGACTAG
GATTCATAGCGGCTCCTGAAAATCCTGTCATTACCACAACATCTGATCCGATCAGTGTAA
ATTCTTGTATGGATATTTATACCCTTACCGGAACAAAAGTGTTCGCAGATAAATATTTTC
CGTCTAAAGTTATTTTTATATGGGAGATCCTGATTCAATGGGCATTCGAACATTGTAAAA
GTTATCGTTTTAACAATTGGAAATCTTTTATCAAGACACAGAACTCTGTGGAATTGGTCA
ACAAGGTCACTAATTTTGGAGATTTTAACATTCCTATGACAGCAGAAGTCATTCAGTACG
TACTGTACAAGAATTTATGGTATTATGACCAATCCGTAAAAGACCGGTTCATCAGTCTGG
ACACAAATGAAAACGTAACACCCAGGACAATCACTTGGAAACCCACAAAAGTGTATGATT
GTCCTGGTCAGATTAATGGAACAGGAATGTGGCTACTCCCCGGAACAGAACATACCGTGA
CCATCAGTAAAACATTTACTACAGACATGAGAATATACGCGTCCATGTCTTGGGACAATC
TACCTCTGGAACCTACTACAAGAAATCTACGTAGAGATCATAGAAATCATAGGAGAGAAT
ACATCATAGCCGCCGGACAAACATCTATCACGTTTAAATATGCTCATGCCGGTGTATTGG
CATTCAGTATACGTGAGGTATTTAACACAGACGGAGCATTTAAAATAACGTGTACCAACG
TTTGTCCCCATGCGTTCTATTCTCATAGGTGTCCGGACGCAGAAAAACCTGCAATGTATG
GTCTATTGGAAAATGTAAGGAAAGACAGTACCAAATACCCAATTTCCATGCTAATAGAAT
CAAGGCATCATAGCTTTGTGGGACCATCAAGATTTCTGGCGGGTCTTCCTGGAGATCTTA
AACTGGTTTTACCAGACATTGAAAAACGCGTGGATGACATCATCGAAGATTATTCATGGT
TGTCAGGACATGAGAGGACCGGACCGGCCCATCAATTTGCTCAATCTGATTACGCAATCA
GTATTGGGT
>SF2008/21 V28 .
TTATTGCTGTCTCTGGATTATACAATTCTGGTACGTCTGACTTTTTCCTTACGTTGTTAC
AAAATATTTCCAAGATGTATTCTTTGGATGTCATGACCGCTCTGTCTGACATGAACGAAC
TAGGTACCCCGAATCCAAAAAAAATTAATTACAGAAGGGTCACGTATCTCGTAGGAGAAA
ACGAAGTCGACGACGATGCAATGTTCATTGCCGAGGGGAACGTGATGGTTTTTAACGTGT
CAGGAAACTGGTGGGAACCGGCTGTAGGTAGATCCACTACCGGAGCATTTGAAAGACTAG
GATTCATAGCGGCTCCTGAAAATCCTGTCATTACCACAACATCTGATCCGATCAGTGTAA
ATTCTTGTATGGATATTTATACCCTTACCGGAACAAAAGTGTTCGCAGATAAATATTTTC
CGTCTAAAGTTATTTTTATATGGGAGATCCTGATTCAATGGGCATTCGAACATTGTAAAA
GTTATCGTTTTAACAATTGGAAATCTTTTATCAAGACACAGAACTCTGTGGAATTGGTCA
ACAAGGTCACTAATTTTGGAGATTTTAACATTCCTATGACAGCAGAAGTCATTCAGTACG
TACTGTACAAGAATTTATGGTATTATGACCAATCAGTGAAAGACCGGTTCATCAGTCTGG
ACACAAATGAAAACGTAACACCCAGGACAATCACTTGGAAACCCACAAAAGTGTATGATT
GTCCTGGTCAGATTAATGGAACAGGAATGTGGCTACTCCCCGGAACAGAACATACCGTGA
CCATCAGTAAAACATTTACTACAGACATGAGAATATACGCGTCCATGTCTTGGGACAATC
TACCTCTGGAACCTACTACAAGAAATCTACGTAGAGATCATAGAAATCATAGGAGAGAAT
ACATCATAGCCGCCGGACAAACATCTATCACGTTTAAATATGCTCATGCCGGTGTATTGG
CATTCAGTATACGTGAGGTATTTAACACAGACGGAGCATTTAAAATAACGTGTACCAACG
TTTGTCCCCATGCGTTCTATTCTCATAGGTGTCCGGACGCAGAAAAACCTGCAATGTATG
GTCTATTGGAAAATGTAAGGAAAGACAGTACCAAATACCCAATTTCCATGCTAATAGAAT
CAAGGCATCATAGCTTTGTGGGACCATCAAGATTTCTGGCGGGTCTTCCTGGAGATCTTA
AACTGGTTTTACCAGACATTGAAAAACGCGTGGATGACATCATCGAAGATTATTCATGGT
TGTCAGGACATGAGAGGACCGGACCGGCCCATCAATTTGCTCAATCTGATTACGCAATCA
GTAATGGGT
>SF2014/84 V28 .
TTTATGCTGTCTCTGGATTATACAATTCTGGTACGTCTGACTTTTTCCTTACGTTGTTAC
AAAATATTTCCAAGATGTATTCTTTGGATGTCATGACCGCTCTATCTGACATGAACGAAC
TAGGTACCCCGAATCCAAAAAAAATTAATTACAGAAGGGTCACGTATCTCGTAGGAGAAA
ATGAAGTCGACGACGATGCAATGTTCATTGCCGAGGGGAACGTGATGGTTTTTAACGTGT
CAGGAAACTGGTGGGAACCGGCTGTAGGTAGATCCACTACCGGAGCATTTGAAAGACTAG
GATTCATAGCGGCTCCTGAAAATCCGGTCATTACCACAACATCTGATCCGATCAGTGTAA
ATTCTTGTATGGATATTTACACCCTGACCGGAACAAAAGTGTTCGCAGATAAATATTTTC
CGTCTAAAGTTATTTTTATATGGGAGATCCTGATTCAATGGGCATTCGAACAGTGTAAAA
GTTATCGTTTTAACAATTGGAAATCTTTTATCAAGACACAGAACTCTGTGGAGTTGGTCA
ACAAGGTCACTAATTTTGGAGATTTTGACATTCCTATGACAGCAGAAGTCATTCAGTACG
TACTGTACAAGAATTTATGGTATTATGATCAATCAGTGAAAGACCGGTTCATCAGTCTGG
ACACAAATGAAAACGTAACACCCAGGACAATCACTTGGAAACCCACAAAAGTGTATGATT
GTCCTGGTCAGATTAATGGAACAGGAATGTGGCTACTCCCCGGAACAGAACATACCGTGA
CCATCAGTAAAACATTTACTACAGACATGAGAATATACGCGTCCATGTCTTGGGACAATC
TACCTCTGGAACCTACTACAAGAAATCTACGTAGAGATCATAGAAATCATAGGAGAGAAT
ACATCATAGCCGCCGGACAAACATCTATCACGTTTAAATATGCTCATGCCGGTGTATTGG
CATTCAGTATACGTGAGGTATTTAACACAGACGGAGCATTTAAAATAACGTGTACCAACG
TTTGTCCCCATGCGTTCTATTCTCATAGGTGTCCGGACGCAGAAAAACCTGCAATGTATG
GTCTATTGGAAAATGTAAGGAAAGACAGTACCAAATACCCAATTTCCATGCTAATAGAAT
CAAGGCATCATAGCTTTGTGGGACCATCAAGATTTCTGGCGGGTCTTCCTGGAGATCTTA
AACTGGTTTTACCAGACATTGAAAAACGCGTGGATGACATCATCGAAGATTATTCATGGT
TGTCAGGACATGAGAGGACCGGACCGGCCCATCAATTTGCTCAATCTGATTACGCAATCA
GTAATGGTT
>SF2014/87 V28 .
TTTATGCTGTCTCTGGATTATACAATTCTGGTACGTCTGACTTTTTCCTTACGTTGTTAC
AAAATATTTCCAAGATGTATTCTTTGGATGTCATGACCGCTCTATCTGACATGAACGAAC
TAGGTACCCCGAATCCAAAAAAAATTAATTACAGAAGGGTCACGTATCTCGTAGGAGAAA
ATGAAGTCGACGACGATGCAATGTTCATTGCCGAGGGGAACGTGATGGTTTTTAACGTGT
CAGGAAACTGGTGGGAACCGGCTGTAGGTAGATCCACTACCGGAGCATTTGAAAGACTAG
GATTCATAGCGGCTCCTGAAAATCCGGTCATTACCACAACATCTGATCCGATCAGTGTAA
ATTCTTGTATGGATATTTACACCCTGACCGGAACAAAAGTGTTCGCAGATAAATATTTTC
CGTCTAAAGTTATTTTTATATGGGAGATCCTGATTCAATGGGCATTCGAACAGTGTAAAA
GTTATCGTTTTAACAATTGGAAATCTTTTATCAAGACACAGAACTCTGTGGAGTTGGTCA
ACAAGGTCACTAATTTTGGAGATTTTGACATTCCTATGACAGCAGAAGTCATTCAGTACG
TACTGTACAAGAATTTATGGTATTATGATCAATCAGTGAAAGACCGGTTCATCAGTCTGG
ACACAAATGAAAACGTAACACCCAGGACAATCACTTGGAAACCCACAAAAGTGTATGATT
GTCCTGGTCAGATTAATGGAACAGGAATGTGGCTACTCCCCGGAACAGAACATACCGTGA
CCATCAGTAAAACATTTACTACAGACATGAGAATATACGCGTCCATGTCTTGGGACAATC
TACCTCTGGAACCTACTACAAGAAATCTACGTAGAGATCATAGAAATCATAGGAGAGAAT
ACATCATAGCCGCCGGACAAACATCTATCACGTTTAAATATGCTCATGCCGGTGTATTGG
CATTCAGTATACGTGAGGTATTTAACACAGACGGAGCATTTAAAATAACGTGTACCAACG
TTTGTCCCCATGCGTTCTATTCTCATAGGTGTCCGGACGCAGAAAAACCTGCAATGTATG
GTCTATTGGAAAATGTAAGGAAAGACAGTACCAAATACCCAATTTCCATGCTAATAGAAT
CAAGGCATCATAGCTTTGTGGGACCATCAAGATTTCTGGCGGGTCTTCCTGGAGATCTTA
AACTGGTTTTACCAGACATTGAAAAACGCGTGGATGACATCATCGAAGATTATTCATGGT
TGTCAGGACATGAGAGGACCGGACCGGCCCATCAATTTGCTCAATCTGATTACGCAATCA
GTAATGGTT
>SF2014/88 V28 .
TTTATGCTGTCTCTGGATTATACAATTCTGGTACGTCTGACTTTTTCCTTACGTTGTTAC
AAAATATTTCCAAGATGTATTCTTTGGATGTCATGACCGCTCTATCTGACATGAACGAAC
TAGGTACCCCGAATCCAAAAAAAATTAATTACAGAAGGGTCACGTATCTCGTAGGAGAAA
ATGAAGTCGACGACGATGCAATGTTCATTGCCGAGGGGAACGTGATGGTTTTTAACGTGT
CAGGAAACTGGTGGGAACCGGCTGTAGGTAGATCCACTACCGGAGCATTTGAAAGACTAG
GATTCATAGCGGCTCCTGAAAATCCGGTCATTACCACAACATCTGATCCGATCAGTGTAA
ATTCTTGTATGGATATTTACACCCTGACCGGAACAAAAGTGTTCGCAGATAAATATTTTC
CGTCTAAAGTTATTTTTATATGGGAGATCCTGATTCAATGGGCATTCGAACAGTGTAAAA
GTTATCGTTTTAACAATTGGAAATCTTTTATCAAGACACAGAACTCTGTGGAGTTGGTCA
ACAAGGTCACTAATTTTGGAGATTTTGACATTCCTATGACAGCAGAAGTCATTCAGTACG
TACTGTACAAGAATTTATGGTATTATGATCAATCAGTGAAAGACCGGTTCATCAGTCTGG
ACACAAATGAAAACGTAACACCCAGGACAATCACTTGGAAACCCACAAAAGTGTATGATT
GTCCTGGTCAGATTAATGGAACAGGAATGTGGCTACTCCCCGGAACAGAACATACCGTGA
CCATCAGTAAAACATTTACTACAGACATGAGAATATACGCGTCCATGTCTTGGGACAATC
TACCTCTGGAACCTACTACAAGAAATCTACGTAGAGATCATAGAAATCATAGGAGAGAAT
ACATCATAGCCGCCGGACAAACATCTATCACGTTTAAATATGCTCATGCCGGTGTATTGG
CATTCAGTATACGTGAGGTATTTAACACAGACGGAGCATTTAAAATAACGTGTACCAACG
TTTGTCCCCATGCGTTCTATTCTCATAGGTGTCCGGACGCAGAAAAACCTGCAATGTATG
GTCTATTGGAAAATGTAAGGAAAGACAGTACCAAATACCCAATTTCCATGCTAATAGAAT
CAAGGCATCATAGCTTTGTGGGACCATCAAGATTTCTGGCGGGTCTTCCTGGAGATCTTA
AACTGGTTTTACCAGACATTGAAAAACGCGTGGATGACATCATCGAAGATTATTCATGGT
TGTCAGGACATGAGAGGACCGGACCGGCCCATCAATTTGCTCAATCTGATTACGCAATCA
GTAATGGTT
>SF2015/96 V28 .
TTTATGCTGTCTCTGGATTATACAATTCTGGTACGTCTGACTTTTTCCTTACGTTGTTAC
AAAATATTTCCAAGATGTATTCTTTGGATGTCATGACCGCTCTATCTGACATGAACGAAC
TAGGTACCCCGAATCCAAAAAAAATTAATTACAGAAGGGTCACGTATCTCGTAGGAGAAA
ATGAAGTCGACGACGATGCAATGTTCATTGCCGAGGGGAACGTGATGGTTTTTAACGTGT
CAGGAAACTGGTGGGAACCGGCTGTAGGTAGATCCACTACCGGAGCATTTGAAAGACTAG
GATTCATAGCGGCTCCTGAAAATCCGGTCATTACCACAACATCTGATCCGATCAGTGTAA
ATTCTTGTATGGATATTTACACCCTGACCGGAACAAAAGTGTTCGCAGATAAATATTTTC
CGTCTAAAGTTATTTTTATATGGGAGATCCTGATTCAATGGGCATTCGAACAGTGTAAAA
GTTATCGTTTTAACAATTGGAAATCTTTTATCAAGACACAGAACTCTGTGGAGTTGGTCA
ACAAGGTCACTAATTTTGGAGATTTTGACATTCCTATGACAGCAGAAGTCATTCAGTACG
TACTGTACAAGAATTTATGGTATTATGATCAATCAGTGAAAGACCGGTTCATCAGTCTGG
ACACAAATGAAAACGTAACACCCAGGACAATCACTTGGAAACCCACAAAAGTGTATGATT
GTCCTGGTCAGATTAATGGAACAGGAATGTGGCTACTCCCCGGAACAGAACATACCGTGA
CCATCAGTAAAACATTTACTACAGACATGAGAATATACGCGTCCATGTCTTGGGACAATC
TACCTCTGGAACCTACTACAAGAAATCTACGTAGAGATCATAGAAATCATAGGAGAGAAT
ACATCATAGCCGCCGGACAAACATCTATCACGTTTAAATATGCTCATGCCGGTGTATTGG
CGTTCAGTATACGTGAGGTATTTAACACAGACGGAACATTTAAAATAACGTGTACCAACG
TTTGTCCCCATGCGTTCTATTCTCATAGGTGTCCGGACGCAGAAAAACCTGCAATGTATG
ATCTATTGGAAAATGTAAGGAAAGACAGTACCAAATACCCAATTTCCATGCTAATAGAAT
CAAGGCATCATAGCTTTGTGGGACCATCAAGATTTCTTGCGGGTCTTCCTGGAGATCTTA
AACTGGTTTTACCAGACATTGAAAAACGCGTGGATGACATCATCGAAGATTATTCATGGT
TGTCAGGACATGAGAGGACCGGACCGGCCCATCAATTTGCTCAATCTGATTACGCAATCA
GTAATGGGT
>ST2021/162 V28 .
TTTATGCTGTCTCTGGATTATACAATTCTGGTACGTCTGACTTTTTCCTTACGTTGTTAC
AAAATATTTCCAAGATGTATTCTTTGGATGTCATGACCGCTCTATCTGACATGAACGAAC
TAGGTACCCCGAATCCAAAAAAAATTAATTACAGAAGGGTCACGTATCTCGTAGGAGAAA
ATGAAGTCGACGACGATGCAATGTTCATTGCCGAGGGGAACGTGATGGTTTTTAACGTGT
CAGGAAACTGGTGGGAACCGGCTGTAGGTAGATCCACTACCGGAGCATTTGAAAGACTAG
GATTCATAGCGGCTCCTGAAAATCCGGTCATTACCACAACATCTGATCCGATCAGTGTAA
ATTCTTGTATGGATATTTACACCCTGACCGGAACAAAAGTGTTCGCAGATAAATATTTTC
CGTCTAAAGTTATTTTTATATGGGAGATCCTGATTCAATGGGCATTCGAACAGTGTAAAA
GTTATCGTTTTAACAATTGGAAATCTTTTATCAAGACACAGAACTCTGTGGAGTTGGTCA
ACAAGGTCACTAATTTTGGAGATTTTGACATTCCTATGACAGCAGAAGTCATTCAGTACG
TACTGTACAAGAATTTATGGTATTATGATCAATCAGTGAAAGACCGGTTCATCAGTCTGG
ACACAAATGAAAACGTAACACCCAGGACAATCACTTGGAAACCCACAAAAGTGTATGATT
GTCCTGGTCAGATTAATGGAACAGGAATGTGGCTACTCCCCGGAACAGAACATACCGTGA
CCATCAGTAAAACATTTACTACAGACATGAGAATATACGCGTCCATGTCTTGGGACAATC
TACCTCTGGAACCTACTACAAGAAATCTACGTAGAGATCATAGAAATCATAGGAGAGAAT
ACATCATAGCCGCCGGACAAACATCTATCACGTTTAAATATGCTCATGCCGGTGTATTGG
CGTTCAGTATACGTGAGGTATTTAACACAGACGGAACATTTAAAATAACGTGTACCAACG
TTTGTCCCCATGCGTTCTATTCTCATAGGTGTCCGGACGCAGAAAAACCTGCAATGTATG
ATCTATTGGAAAATGTAAGGAAAGACAGTACCAAATACCCAATTTCCATGCTAATAGAAT
CAAGGCACCATAGCTTTGTGGGACCATCAAGATTTCTTGCGGGTCTTCCTGGAGATCTTA
AACTGGTTTTACCAGACATTGAAAAACGCGTGGATGACATCATCGAAGATTATTCATGGT
TGTCAGGACATGAGAGGACCGGACCAGCCCATCAATTTGCTCAATCTGATTACGCAATCA
GTAATGGTT
>T2009/31 V28 .
TTATTGCTGTCTCTGGATTATACAATTCTGGTACGTCGGACTTTTTCCTTACGTTGTTAC
AAAATATTTCCAAGATGTATTCTTTGGATGTCATGACCGCTCTATCTGACATGAACGAAC
TAGGTACCCCGAATCCAAAAAAAATTAATTACAGAAGGGTCACGTATCTCGTAGGAGAAA
ACGAAGTCGACGACGATGCAATGTTCATTGCCGAGGGGAACGTGATGGTTTTTAACGTGT
CAGGAAACTGGTGGGAACCGGCTGTAGGTAGATCCACTACCGGAGCATTTGAAAGACTAG
GATTCATAGCGGCTCCTGAAAATCCGGTCATTACCACAACATCTGATCCGATCAGTGTAA
ATTCTTGTATGGATATTTACACCCTGACCGGAACAAAAGTGTTCGCAGATAAATATTTTC
CGTCTAAAGTTATTTTTATATGGGAGATCCTGATTCAATGGGCATTCGAACAGTGTAAAA
GTTATCGTTTTAACAATTGGAAATCTTTTATCAAGACACAGAACTCTGTGGAGTTGGTCA
ACAAGGTCACTAATTTTGGAGATTTTGACATTCCTATGACAGCAGAAGTCATTCAGTACG
TACTGTACAAGAATTTATGGTATTATGATCAATCAGTGAAAGACCGGTTCATCAGTCTGG
ACACAAATGAAAACGTAACACCCAGGACAATCACTTGGAAACCCACAAAAGTGTATGATT
GTCCTGGTCAGATTAATGGAACAGGAATGTGGCTACTCCCCGGAACAGAACATACCGTGA
CCATCAGTAAAACATTTACTACAGACATGAGAATATACGCGTCCATGTCTTGGGACAATC
TACCTCTGGAACCTACTACAAGAAATCTACGTAGAGATCATAGAAATCATAGGAGAGAAT
ACATCATAGCCGCCGGACAAACATCTATCACGTTTAAATATGCTCATGCCGGTGTATTGG
CATTCAGTATACGTGAGGTATTTAACACAGACGGAGCATTTAAAATAACGTGTACCAACG
TTTGTCCCCATGCGTTCTATTCTCATAGGTGTCCGGACGCAGAAAAACCTGCAATGTATG
GTCTATTGGAAAATGTAAGGAAAGACAGTACCAAATACCCAATTTCCATGCTAATAGAAT
CAAGGCATCATAGCTTTGTGGGACCATCAAGATTTCTGGCGGGTCTTCCTGGAGATCTTA
AACTGGTTTTACCAGACATTGAAAAACGCGTGGATGACATCATCGAAGATTATTCATGGT
TGTCAGGACATGAGAGGACCGGACCGGCCCATCAATTTGCTCAATCTGATTACGCAATCA
GTAATGGTT
>T2011/51 V28 .
TTATTGCTGTCTCTGGATTATACAATTCTGGTACGTCGGACTTTTTCCTTACGTTGTTAC
AAAATATTTCCAAGATGTATTCTTTGGATGTCATGACCGCTCTATCTGACATGAACGAAC
TAGGTACCCCGAATCCAAAAAAAATTAATTACAGAAGGGTCACGTATCTCGTAGGAGAAA
ACGAAGTCGACGACGATGCAATGTTCATTGCCGAGGGGAACGTGATGGTTTTTAACGTGT
CAGGAAACTGGTGGGAACCGGCTGTAGGTAGATCCACTACCGGAGCATTTGAAAGACTAG
GATTCATAGCGGCTCCTGAAAATCCGGTCATTACCACAACATCTGATCCGATCAGTGTAA
ATTCTTGTATGGATATTTACACCCTGACCGGAACAAAAGTGTTCGCAGATAAATATTTTC
CGTCTAAAGTTATTTTTATATGGGAGATCCTGATTCAATGGGCATTCGAACAGTGTAAAA
GTTATCGTTTTAACAATTGGAAATCTTTTATCAAGACACAGAACTCTGTGGAGTTGGTCA
ACAAGGTCACTAATTTTGGAGATTTTGACATTCCTATGACAGCAGAAGTCATTCAGTACG
TACTGTACAAGAATTTATGGTATTATGATCAATCAGTGAAAGACCGGTTCATCAGTCTGG
ACACAAATGAAAACGTAACACCCAGGACAATCACTTGGAAACCCACAAAAGTGTATGATT
GTCCTGGTCAGATTAATGGAACAGGAATGTGGCTACTCCCCGGAACAGAACATACCGTGA
CCATCAGTAAAACATTTACTACAGACATGAGAATATACGCGTCCATGTCTTGGGACAATC
TACCTCTGGAACCTACTACAAGAAATCTACGTAGAGATCATAGAAATCATAGGAGAGAAT
ACATCATAGCCGCCGGACAAACATCTATCACGTTTAAATATGCTCATGCCGGTGTATTGG
CATTCAGTATACGTGAGGTATTTAACACAGACGGAGCATTTAAAATAACGTGTACCAACG
TTTGTCCCCATGCGTTCTATTCTCATAGGTGTCCGGACGCAGAAAAACCTGCAATGTATG
GTCTATTGGAAAATGTAAGGAAAGACAGTACCAAATACCCAATTTCCATGCTAATAGAAT
CAAGGCATCATAGCTTTGTGGGACCATCAAGATTTCTGGCGGGTCTTCCTGGAGATCTTA
AACTGGTTTTACCAGACATTGAAAAACGCGTGGATGACATCATCGAAGATTATTCATGGT
TGTCAGGACATGAGAGGACCGGACCGGCCCATCAATTTGCTCAATCTGATTACGCAATCA
GTAATGGTT
>T2013/72 V28 .
TTATTGCTGTCTCTGGATTATACAATTCTGGTACGTCGGACTTTTTCCTTACGTTGTTAC
AAAATATTTCCAAGATGTATTCTTTGGATGTCATGACCGCTCTATCTGACATGAACGAAC
TAGGTACCCCGAATCCAAAAAAAATTAATTACAGAAGGGTCACGTATCTCGTAGGAGAAA
ACGAAGTCGACGACGATGCAATGTTCATTGCCGAGGGGAACGTGATGGTTTTTAACGTGT
CAGGAAACTGGTGGGAACCGGCTGTAGGTAGATCCACTACCGGAGCATTTGAAAGACTAG
GATTCATAGCGGCTCCTGAAAATCCGGTCATTACCACAACATCTGATCCGATCAGTGTAA
ATTCTTGTATGGATATTTACACCCTGACCGGAACAAAAGTGTTCGCAGATAAATATTTTC
CGTCTAAAGTTATTTTTATATGGGAGATCCTGATTCAATGGGCATTCGAACAGTGTAAAA
GTTATCGTTTTAACAATTGGAAATCTTTTATCAAGACACAGAACTCTGTGGAGTTGGTCA
ACAAGGTCACTAATTTTGGAGATTTTGACATTCCTATGACAGCAGAAGTCATTCAGTACG
TACTGTACAAGAATTTATGGTATTATGATCAATCAGTGAAAGACCGGTTCATCAGTCTGG
ACACAAATGAAAACGTAACACCCAGGACAATCACTTGGAAACCCACAAAAGTGTATGATT
GTCCTGGTCAGATTAATGGAACAGGAATGTGGCTACTCCCCGGAACAGAACATACCGTGA
CCATCAGTAAAACATTTACTACAGACATGAGAATATACGCGTCCATGTCTTGGGACAATC
TACCTCTGGAACCTACTACAAGAAATCTACGTAGAGATCATAGAAATCATAGGAGAGAAT
ACATCATAGCCGCCGGACAAACATCTATCACGTTTAAATATGCTCATGCCGGTGTATTGG
CATTCAGTATACGTGAGGTATTTAACACAGACGGAGCATTTAAAATAACGTGTACCAACG
TTTGTCCCCATGCGTTCTATTCTCATAGGTGTCCGGACGCAGAAAAACCTGCAATGTATG
GTCTATTGGAAAATGTAAGGAAAGACAGTACCAAATACCCAATTTCCATGCTAATAGAAT
CAAGGCATCATAGCTTTGTGGGACCATCAAGATTTCTGGCGGGTCTTCCTGGAGATCTTA
AACTGGTTTTACCAGACATTGAAAAACGCGTGGATGACATCATCGAAGATTATTCATGGT
TGTCAGGACATGAGAGGACCGGACCGGCCCATCAATTTGCTCAATCTGATTACGCAATCA
GTAATGGTT
>T2013/76 V28 .
TTATTGCTGTCTCTGGATTATACAATTCTGGTACGTCGGACTTTTTCCTTACGTTGTTAC
AAAATATTTCCAAGATGTATTCTTTGGATGTCATGACCGCTCTATCTGACATGAACGAAC
TAGGTACCCCGAATCCAAAAAAAATTAATTACAGAAGGGTCACGTATCTCGTAGGAGAAA
ACGAAGTCGACGACGATGCAATGTTCATTGCCGAGGGGAACGTGATGGTTTTTAACGTGT
CAGGAAACTGGTGGGAACCGGCTGTAGGTAGATCCACTACCGGAGCATTTGAAAGACTAG
GATTCATAGCGGCTCCTGAAAATCCGGTCATTACCACAACATCTGATCCGATCAGTGTAA
ATTCTTGTATGGATATTTACACCCTGACCGGAACAAAAGTGTTCGCAGATAAATATTTTC
CGTCTAAAGTTATTTTTATATGGGAGATCCTGATTCAATGGGCATTCGAACAGTGTAAAA
GTTATCGTTTTAACAATTGGAAATCTTTTATCAAGACACAGAACTCTGTGGAGTTGGTCA
ACAAGGTCACTAATTTTGGAGATTTTGACATTCCTATGACAGCAGAAGTCATTCAGTACG
TACTGTACAAGAATTTATGGTATTATGATCAATCAGTGAAAGACCGGTTCATCAGTCTGG
ACACAAATGAAAACGTAACACCCAGGACAATCACTTGGAAACCCACAAAAGTGTATGATT
GTCCTGGTCAGATTAATGGAACAGGAATGTGGCTACTCCCCGGAACAGAACATACCGTGA
CCATCAGTAAAACATTTACTACAGACATGAGAATATACGCGTCCATGTCTTGGGACAATC
TACCTCTGGAACCTACTACAAGAAATCTACGTAGAGATCATAGAAATCATAGGAGAGAAT
ACATCATAGCCGCCGGACAAACATCTATCACGTTTAAATATGCTCATGCCGGTGTATTGG
CATTCAGTATACGTGAGGTATTTAACACAGACGGAGCATTTAAAATAACGTGTACCAACG
TTTGTCCCCATGCGTTCTATTCTCATAGGTGTCCGGACGCAGAAAAACCTGCAATGTATG
GTCTATTGGAAAATGTAAGGAAAGACAGTACCAAATACCCAATTTCCATGCTAATAGAAT
CAAGGCACCATAGCTTTGTGGGACCATCAAGATTTCTGGCGGGTCTTCCTGGAGATCTTA
AACTGGTTTTACCAGACATTGAAAAACGCGTGGATGACATCATCGAAGATTATTCATGGT
TGTCAGGACATGAGAGGACCGGACCGGCCCATCAATTTGCTCAATCTGATTACGCAATCA
GTAATGGTT
>T2014/81 V28 .
TTATTGCTGTCTCTGGATTATACAATTCTGGTACGTCGGACTTTTTCCTTACGTTGTTAC
AAAATATTTCCAAGATGTATTCTTTGGATGTCATGACCGCTCTATCTGACATGAACGAAC
TAGGTACCCCGAATCCAAAAAAAATTAATTACAGAAGGGTCACGTATCTCGTAGGAGAAA
ACGAAGTCGACGACGATGCAATGTTCATTGCCGAGGGGAACGTGATGGTTTTTAACGTGT
CAGGAAACTGGTGGGAACCGGCTGTAGGTAGATCCACTACCGGAGCATTTGAAAGACTAG
GATTCATAGCGGCTCCTGAAAATCCGGTCATTACCACAACATCTGATCCGATCAGTGTAA
ATTCTTGTATGGATATTTACACCCTGACCGGAACAAAAGTGTTCGCAGATAAATATTTTC
CGTCTAAAGTTATTTTTATATGGGAGATCCTGATTCAATGGGCATTCGAACAGTGTAAAA
GTTATCGTTTTAACAATTGGAAATCTTTTATCAAGACACAGAACTCTGTGGAGTTGGTCA
ACAAGGTCACTAATTTTGGAGATTTTGACATTCCTATGACAGCAGAAGTCATTCAGTACG
TACTGTACAAGAATTTATGGTATTATGATCAATCAGTGAAAGACCGGTTCATCAGTCTGG
ACACAAATGAAAACGTAACACCCAGGACAATCACTTGGAAACCCACAAAAGTGTATGATT
GTCCTGGTCAGATTAATGGAACAGGAATGTGGCTACTCCCCGGAACAGAACATACCGTGA
CCATCAGTAAAACATTTACTACAGACATGAGAATATACGCGTCCATGTCTTGGGACAATC
TACCTCTGGAACCTACTACAAGAAATCTACGTAGAGATCATAGAAATCATAGGAGAGAAT
ACATCATAGCCGCCGGACAAACATCTATCACGTTTAAATATGCTCATGCCGGTGTATTGG
CATTCAGTATACGTGAGGTATTTAACACAGACGGAGCATTTAAAATAACGTGTACCAACG
TTTGTCCCCATGCGTTCTATTCTCATAGGTGTCCGGACGCAGAAAAACCTGCAATGTATG
GTCTATTGGAAAATGTAAGGAAAGACAGTACCAAATACCCAATTTCCATGCTAATAGAAT
CAAGGCATCATAGCTTTGTGGGACCATCAAGATTTCTGGCGGGTCTTCCTGGAGATCTTA
AACTGGTTTTACCAGACATTGAAAAACGCGTGGATGACATCATCGAAGATTATTCATGGT
TGTCAGGACATGAGAGGACCGGACCGGCCCATCAATTTGCTCAATCTGATTACGCAATCA
GTAATGGTT
>T2014/85 V28 .
TTATTGCTGTCTCTGGATTATACAATTCTGGTACGTCGGACTTTTTCCTTACGTTGTTAC
AAAATATTTCCAAGATGTATTCTTTGGATGTCATGACCGCTCTATCTGACATGAACGAAC
TAGGTACCCCGAATCCAAAAAAAATTAATTACAGAAGGGTCACGTATCTCGTAGGAGAAA
ACGAAGTCGACGACGATGCAATGTTCATTGCCGAGGGGAACGTGATGGTTTTTAACGTGT
CAGGAAACTGGTGGGAACCGGCTGTAGGTAGATCCACTACCGGAGCATTTGAAAGACTAG
GATTCATAGCGGCTCCTGAAAATCCGGTCATTACCACAACATCTGATCCGATCAGTGTAA
ATTCTTGTATGGATATTTACACCCTGACCGGAACAAAAGTGTTCGCAGATAAATATTTTC
CGTCTAAAGTTATTTTTATATGGGAGATCCTGATTCAATGGGCATTCGAACAGTGTAAAA
GTTATCGTTTTAACAATTGGAAATCTTTTATCAAGACACAGAACTCTGTGGAGTTGGTCA
ACAAGGTCACTAATTTTGGAGATTTTGACATTCCTATGACAGCAGAAGTCATTCAGTACG
TACTGTACAAGAATTTATGGTATTATGATCAATCAGTGAAAGACCGGTTCATCAGTCTGG
ACACAAATGAAAACGTAACACCCAGGACAATCACTTGGAAACCCACAAAAGTGTATGATT
GTCCTGGTCAGATTAATGGAACAGGAATGTGGCTACTCCCCGGAACAGAACATACCGTGA
CCATCAGTAAAACATTTACTACAGACATGAGAATATACGCGTCCATGTCTTGGGACAATC
TACCTCTGGAACCTACTACAAGAAATCTACGTAGAGATCATAGAAATCATAGGAGAGAAT
ACATCATAGCCGCCGGACAAACATCTATCACGTTTAAATATGCTCATGCCGGTGTATTGG
CATTCAGTATACGTGAGGTATTTAACACAGACGGAGCATTTAAAATAACGTGTACCAACG
TTTGTCCCCATGCGTTCTATTCTCATAGGTGTCCGGACGCAGAAAAACCTGCAATGTATG
GTCTATTGGAAAATGTAAGGAAAGACAGTACCAAATACCCAATTTCCATGCTAATAGAAT
CAAGGCATCATAGCTTTGTGGGACCATCAAGATTTCTGGCGGGTCTTCCTGGAGATCTTA
AACTGGTTTTACCAGACATTGAAAAACGCGTGGATGACATCATCGAAGATTATTCATGGT
TGTCAGGACATGAGAGGACCGGACCGGCCCATCAATTTGCTCAATCTGATTACGCAATCA
GTAATGGTT
>T2016/108 V28 .
TTATTGCTGTCTCTGGATTATACAATTCTGGTACGTCGGACTTTTTCCTTACGTTGTTAC
AAAATATTTCCAAGATGTATTCTTTGGATGTCATGACCGCTCTATCTGACCTGAACGAAC
TAGGTACCCGGAATCAAAAAAAAATAAATTACAGAAGGGTCACGTATCTCGTAGGAGAAA
ACGAAGTCGACGACGATGCAATGTTCATTGCCGAGGGGAACGTGATGGTTTTTAACGTGT
CAGGAAACTGGTGGGAACCGGCTGTAGGTAGATCCACTACCGGAGCATTTGAAAGACTAG
GATTCATAGCGGCTCCTGAAAATCCGGTCATTACCACAACATCTGATCCGATCAGTGTAA
ATTCTTGTATGGATATTTACACCCTGACCGGAACAAAAGTGTTCGCAGATAAATATTTTC
CGTCTAAAGTTATTTTTATATGGGAGATCCTGATTCAATGGGCATTCGAACATTATAAAA
GTTATCGTCTGAACAATTGGAAATCTTTTATCAAGACACAGAACTCTGTGGAATTGGTCA
ACAAGGTCACTAATTTTGGAGATTTTAACATTCCTATGACAGCAGAAGTCATTCAGTACG
TACTGTACAAGAATTTATGGTATTATGACCAATCCGTAAAAGACCGGTTCATCAGTCTGG
ACACAAATGAAAACGTAACACCCAGGACAATCACTTGGAAACCCACAAAAGTGTATGATT
GTCCTGGTCAGATTAATGGAACAGGAATGTGGCTACTCCCCGGAACAGAACATACCGTGA
CCATCAGTAAAACATTTACTACAGACATGAGAATATACGCGTCCATGTCTTGGGACAATC
TACCTCTGGAACCTACTACAAGAAATCTACGTAGAGATCATAGAAATCATAGGAGAGAAT
ACATCATAGCCGCCGGACAAACATCTATCACGTTTAAATATGCTCATGCCGGTGTATTGG
CATTCAGTATACGTGAGGTATTTAACACAGACGGAGCATTTAAAATAACGTGTACCAACG
TTTGTCCCCATGCGTTCTATTCTCATAGGTGTCCGGACGCAGAAAAACCTGCAATGTATG
GTCTATTGGAAAATGTAAGGAAAGACAGTACCAAATACCCAATTTCCATGCTAATAGAAT
CAAGGCATCATAGCTTTGTGGGACCATCAAGATTTCTGGCGGGTCTTCCTGGAGATCTTA
AACTGGTTTTACCAGACATTGAAAAACGCGTGGATGACATCATCGAAGATTATTCATGGT
TGTCAGGACATGAGAGGACCGGACCGGCCCATCAATTTGCTCAATCTGATTACGCAATCA
GTAATGGTT
>T2018/128 V28 .
TTATTGCTGTCTCTGGATTATACAATTCTGGTACGTCGGACTTTTTCCTTACGTTGTTAC
AAAATATTTCCAAGATGTATTCTTTGGATGTCATGACCGCTCTGTCTGACCTGAACGAAC
TAGGTACCCCGAATCAAAAAAAAATTAATTACAGAAGGGTCACGTATCTCGTAGGAGAAA
ACGAAGTCGACGACGATGCAATGTTCATTGCCGAGGGGAACGTGATGGTTTTTAACGTGT
CAGGAAACTGGTGGGAACCGGCTGTCGGTAGATCCACTACTGGAGCATTTGAAAGACTAG
GATTCATAGCGGCTCCTGAAAATCCTGTCATTACCACAACATCTGATCCGATCAGTGTAA
ATTCTTGTATGGATATTTATACCCTTACCGGAACAAAAGTGTTCGCAGATAAATATTTTC
CGTCTAAAGTTATTTTTATATGGGAGATCCTGATTCAATGGGCATTCGAACATTGTAAAA
GTTATCGTTTTAACAATTGGAAATCTTTTATCAAGACACAGAACTCTGTGGAATTGGTCA
ACAAGGTCACTAATTTTGGAGATTTTAACATTCCTATGACAGCAGAAGTCATTCAGTACG
TACTGTACAAGAATTTATGGTATTATGACCAATCCGTAAAAGACCGGTTCATCAGTCTGG
ACACAAATGAAAACGTAACACCCAGGACAATCACTTGGAAACCCACAAAAGTGTATGATT
GTCCTGGTCAGATTAATGGAACAGGAATGTGGCTACTCCCTGGAACAGAACATACCGTGA
CCATCAGTAAAACATTTACTACAGACATGAGAATATACGCGTCCATGTCTTGGGACAATC
TATATCTGGAACCTACCACAAGAAATCTACGTAGAGATCATAGAAATCATAGGAGAGAAT
ACATCATAGCCGCCGGACAAACATCTATCACGTTTAAATATGCTCATGCCGGTGTATTGG
CATTCAGTATACGTGAGGTATTTAACACAGACGGAACATTTAAAATAACGTGTACCAACG
TTTGTCCTCATGCGTTCTATTCTCATAGGTGTTCGGACGCAGAAAAACCTGCAATGTATG
ATCTATTGGAAAATGTAAGGAAAGACAGTACCAAATACCCAATTTCCATGCTAATAGAAT
CAAGGCACCATAGCTTTGTGGGACCGTCAAGATTCCTGGCGGGTCTTCCTGGAGATCTTA
AACTGGTTTTACCAGATATTGAAAAACGCGTGGATGACATCATCGAAGATTATTCATGGT
TGTCAGGACATGAGAGGACCGGACCAGCCCATCAATTTGCTCAATCTGATTACGCAATCA
GTAATGGTT
>T2018/129 V28 .
TTATTGCTGTCTCTGGATTATACAATTCTGGTACGTCGGACTTTTTCCTTACGTTGTTAC
AAAATATTTCCAAGATGTATTCTTTGGATGTCATGACCGCTCTGTCTGACCTGAACGAAC
TAGGTACCCCGAATCAAAAAAAAATTAATTACAGAAGGGTCACGTATCTCGTAGGAGAAA
ACGAAGTCGACGACGATGCAATGTTCATTGCCGAGGGGAACGTGATGGTTTTTAACGTGT
CAGGAAACTGGTGGGAACCGGCTGTCGGTAGATCCACTACTGGAGCATTTGAAAGACTAG
GATTCATAGCGGCTCCTGAAAATCCTGTCATTACCACAACATCTGATCCGATCAGTGTAA
ATTCTTGTATGGATATTTATACCCTTACCGGAACAAAAGTGTTCGCAGATAAATATTTTC
CGTCTAAAGTTATTTTTATATGGGAGATCCTGATTCAATGGGCATTCGAACATTGTAAAA
GTTATCGTTTTAACAATTGGAAATCTTTTATCAAGACACAGAACTCTGTGGAATTGGTCA
ACAAGGTCACTAATTTTGGAGATTTTAACATTCCTATGACAGCAGAAGTCATTCAGTACG
TACTGTACAAGAATTTATGGTATTATGACCAATCCGTAAAAGACCGGTTCATCAGTCTGG
ACACAAATGAAAACGTAACACCCAGGACAATCACTTGGAAACCCACAAAAGTGTATGATT
GTCCTGGTCAGATTAATGGAACAGGAATGTGGCTACTCCCTGGAACAGAACATACCGTGA
CCATCAGTAAAACATTTACTACAGACATGAGAATATACGCGTCCATGTCTTGGGACAATC
TATATCTGGAACCTACCACAAGAAATCTACGTAGAGATCATAGAAATCATAGGAGAGAAT
ACATCATAGCCGCCGGACAAACATCTATCACGTTTAAATATGCTCATGCCGGTGTATTGG
CATTCAGTATACGTGAGGTATTTAACACAGACGGAACATTTAAAATAACGTGTACCAACG
TTTGTCCTCATGCGTTCTATTCTCATAGGTGTTCGGACGCAGAAAAACCTGCAATGTATG
ATCTATTGGAAAATGTAAGGAAAGACAGTACCAAATACCCAATTTCCATGCTAATAGAAT
CAAGGCACCATAGCTTTGTGGGACCGTCAAGATTCCTGGCGGGTCTTCCTGGAGATCTTA
AACTGGTTTTACCAGATATTGAAAAACGCGTGGATGACATCATCGAAGATTATTCATGGT
TGTCAGGACATGAGAGGACCGGACCAGCCCATCAATTTGCTCAATCTGATTACGCAATCA
GTAATGGTT
>T2018/130 V28 .
TTATTGCTGTCTCTGGATTATACAATTCTGGTACGTCCGACTTTTTCCTTACGTTGTTAC
AAAATATTTCCAAGATGTATTCTTTGGATGTCATGACCGCTCTGTCTGACCTGAACGAAC
TAGGTACCCCGAATCAAAAAAAAATTAATTACAGAAGGGTCACGTATCTCGTAGGAGAAA
ACGAAGTCGACGACGATGCAATGTTCATTGCCGAGGGGAACGTGATGGTTTTTAACGTGT
CAGGAAACTGGTGGGAACCGGCTGTCGGTAGATCCACTACTGGAGCATTTGAAAGACTAG
GATTCATAGCGGCTCCTGAAAATCCTGTCATTACCACAACATCTGATCCGATCAGTGTAA
ATTCTTGTATGGATATTTATACCCTTACCGGAACAAAAGTGTTCGCAGATAAATATTTTC
CGTCTAAAGTTATTTTTATATGGGAGATCCTGATTCAATGGGCATTCGAACATTGTAAAA
GTTATCGTTTTAACAATTGGAAATCTTTTATCAAGACACAGAACTCTGTGGAATTGGTCA
ACAAGGTCACTAATTTTGGAGATTTTAACATTCCTATGACAGCAGAAGTCATTCAGTACG
TACTGTACAAGAATTTATGGTATTATGACCAATCCGTAAAAGACCGGTTCATCAGTCTGG
ACACAAATGAAAACGTAACACCCAGGACAATCACTTGGAAACCCACAAAAGTGTATGATT
GTCCTGGTCAGATTAATGGAACAGGAATGTGGCTACTCCCTGGAACAGAACATACCGTGA
CCATCAGTAAAACATTTACTACAGACATGAGAATATACGCGTCCATGTCTTGGGACAATC
TATATCTGGAACCTACCACAAGAAATCTACGTAGAGATCATAGAAATCATAGGAGAGAAT
ACATCATAGCCGCCGGACAAACATCTATCACGTTTAAATATGCTCATGCCGGTGTATTGG
CATTCAGTATACGTGAGGTATTTAACACAGACGGAACATTTAAAATAACGTGTACCAACG
TTTGTCCTCATGCGTTCTATTCTCATAGGTGTTCGGACGCAGAAAAACCTGCAATGTATG
ATCTATTGGAAAATGTAAGGAAAGACAGTACCAAATACCCAATTTCCATGCTAATAGAAT
CAAGGCACCATAGCTTTGTGGGACCGTCAAGATTCCTGGCGGGTCTTCCTGGAGATCTTA
AACTGGTTTTACCAGATATTGAAAAACGCGTGGATGACATCATCGAAGATTATTCATGGT
TGTCAGGACATGAGAGGACCGGACCAGCCCATCAATTTGCTCAATCTGATTACGCAATCA
GTAATGGTT
>V2021/161 V28 .
TTATTGCTGTCTCTGGATTATACAATTCTGGTACGTCGGACTTTTTCCTTACGTTGTTAC
AAAATATTTCCAAGATGTATTCTTTGGATGTCATGACCGCTCTGTCTGACCTGAACGAAC
TAGGTACCCCGAATCAAAAAAAAATTAATTACAGAAGGGTCACGTATCTCGTAGGAGAAA
ACGAAGTCGACGACGATGCAATGTTCATTGCCGAGGGGAACGTGATGGTTTTTAACGTGT
CAGGAAACTGGTGGGAACCGGCTGTAGGTAGATCCACTACCGGAGCATTTGAAAGACTAG
GATTCATAGCGGCTCCTGAAAATCCTGTCATTACCACAACATCTGATCCGATCAGTGTAA
ATTCTTGTATGGATATTTATACCCTTACCGGAACAAAAGTGTTCGCAGATAAATATTTTC
CGTCTAAAGTTATTTTTATATGGGAGATCCTGATTCAATGGGCATTCGAACATTGTAAAA
GTTATCGTTTTAACAATTGGAAATCTTTTATCAAGACACAGAACTCTGTGGAATTGGTCA
ACAAGGTCACTAATTTTGGAGATTTTAACATTCCTATGACAGCAGAAGTCATTCAGTACG
TACTGTACAAGAATTTATGGTATTATGACCAATCCGTAAAAGACCGGTTCATCAGTCTGG
ACACAAATGAAAACGTAACACCCAGGACAATCACTTGGAAACCCACAAAAGTGTATGATT
GTCCTGGTCAGATTAATGGAACAGGAATGTGGCTACTCCCCGGAACAGAACATACCGTGA
CCATCAGTAAAACATTTACTACAGACATGAGAATATACGCGTCCATGTCTTGGGACAATC
TACCTCTGGAACCTACTACAAGAAATCTACGTAGAGATCATAGAAATCATAGGAGAGAAT
ACATCATAGCCGCCGGACAAACATCTATCACGTTTAAATATGCTCATGCCGGTGTATTGG
CATTCAGTATACGTGAGGTATTTAACACAGACGGAGCATTTAAAATAACGTGTACCAACG
TTTGTCCCCATGCGTTCTATTCTCATAGGTGTCCGGACGCAGAAAAACCTGCAATGTATG
GTCTATTGGAAAATGTAAGGAAAGACAGTACCAAATACCCAATTTCCATGCTAATAGAAT
CAAGGCATCATAGCTTTGTGGGACCATCAAGATTTCTGGCGGGTCTTCCTGGAGATCTTA
AACTGGTTTTACCAGACATTGAAAAACGCGTGGATGACATCATCGAAGATTATTCATGGT
TGTCAGGACATGAGAGGACCGGACCGGCCCATCAATTTGCTCAATCTGATTACGCAATCA
GTAATGGTT
>V2021/167 V28 .
TTATTGCTGTCTCTGGATTATACAATTCTGGTACGTCGGACTTTTTCCTTACGTTGTTAC
AAAATATTTCCAAGATGTATTCTTTGGATGTCATGACCGCTCTGTCTGACCTGAACGAAC
TAGGTACCCCGAATCAAAAAAAAATTAATTACAGAAGGGTCACGTATCTCGTAGGAGAAA
ACGAAGTCGACGACGATGCAATGTTCATTGCCGAGGGGAACGTGATGGTTTTTAACGTGT
CAGGAAACTGGTGGGAACCGGCTGTCGGTAGATCCACTACTGGAGCATTTGAAAGACTAG
GATTCATAGCGGCTCCTGAAAATCCTGTCATTACCACAACATCTGATCCGATCAGTGTAA
ATTCTTGTATGGATATTTATACCCTTACCGGAACAAAAGTGTTCGCAGATAAATATTTTC
CGTCTAAAGTTATTTTTATATGGGAGATCCTGATTCAATGGGCATTCGAACATTGTAAAA
GTTATCGTTTTAACAATTGGAAATCTTTTATCAAGACACAGAACTCTGTGGAATTGGTCA
ACAAGGTCACTAATTTTGGAGATTTTAACATTCCTATGACAGCAGAAGTCATTCAGTACG
TACTGTACAAGAATTTATGGTATTATGACCAATCCGTAAAAGACCGGTTCATCAGTCTGG
ACACAAATGAAAACGTAACACCCAGGACAATCACTTGGAAACCCACAAAAGTGTATGATT
GTCCTGGTCAGATTAATGGAACAGGAATGTGGCTACTCCCCGGAACAGAACATACCGTGA
CCATCAGTAAAACATTTACTACAGACATGAGAATATACGCGTCCATGTCTTGGGACAATC
TACATCTGGAACCTACCACAAGAAATCTACGTAGAGATCATAGAAATCATAGGAGAGAAT
ACATCATAGCCGCCGGACAAACATCTATCACGTTTAAATATGCTCATGCCGGTGTATTGG
CATTCAGTATACGTGAGGTATTTAACACAGACGGAACATTTAAAATAACGTGTACCAACG
TTTGTCCTCATGCGTTCTATTCTCATAGGTGTTCGGACGCAGAAAAACCTGCAATGTATG
ATCTATTGGAAAATGTAAGGAAAGACAGTACCAAATACCCAATTTCCATGCTAATAGAAT
CAAGGCACCATAGCTTTGTGGGACCGTCAAGATTCCTGGCGGGTCTTCCTGGAGATCTTA
AACTGGTTTTACCAGATATTGAAAAACGCGTGGATGACATCATCGAAGATTATTCATGGT
TGTCAGGACATGAGAGGACCGGACCAGCCCATCAATTTGCTCAATCTGATTACGCAATCA
GTAATGGTT
>DK2010/43 V29 .
CAGGACGGATTAGATTGGTTCAGACTTGTTAAAATTATCGGACCGAGAAACACTATAGAA
AATGTAAATAACGTGTATTGGGTAGACGTGTCAGAGTACGGAGAGATTTTACTGTCTAGA
ATTGTCAGGGATAATAATGTGTATTTCAACGACGGGAACGGATGGTTTTATAACGGAGCA
GATTTTGTGACTCTTCCGTTGAGATGGAAGAACGGAAGATTTATGTATCACCCGGCCTTA
CCTATTCCGAAGATCGAACAAACATATTACACAGACCCCAGGTGTCTTACAGACATATCC
AGAAAACATAAGCCTATTAATTGCCCGTCTAAACATGCGTCTTTGTGTTATCATAGAGAC
ACCACATTAGACAATTCAAATGATACCGATTTCGTTTATGATTCTCCTAACAGTTTGTTT
TCATCCAAGACAAATAAAAATAAGAAAAAATCAGAAACAAGTATTTATGTACCCATGAAT
AAAAAGACACAGGACATACCGTTCTATGATATTGTACTTCCTTCTCTACCTGGTCCTCCG
TTGGTTCCACGTCATATGATTCCTGTTCCTCCTATTCCTGAAAAGTATCAACCCGGTCGT
AGCAGACATATCCCACCTGTCCCTGCCCCACCTATTCCACCAGAGTCTCCACCACCACCT
CTTCCACGTGCTTGTA
>DK2010/44 V29 .
CAGGGCGGATTAGATTGGTTCAGACTTGTTAAAATTATCGGACCGAGAAACACTATAGAA
AATGTAAATAACGTGTATTGGGTAGACGTGTCAGAGTACGGAGAGATTTTACTGTCTAGA
ATTGTCAGGGATAATAATGTGTATTTCAACGACGGGAACGGATGGTTTTATAACGGAGCA
GATTTTGTGACTCTTCCGTTGAGATGGAAGAACGGAAGATTTATGTATCACCCGGCCTTA
CCTATTCCGAAGATCGAACAAACATATTACACAGACCCCAGGTGTCTTACAGACATATCC
AGAAAACATAAGCCTATTAATTGCCCGTCTAAACATGCGTCTTTGTGTTATCATAGAGAC
ACCACATTAGACAATTCAAATGATACCGATTTCGTTTATGATTCTCCTAACAGTTTGTTT
TCATCCAAGACAAATAAAAATAAGAAAAAATCAGAAACAAGTATTTATGTACCCATGAAT
AAAAAGACACAGGACATACCGTTCTATGATATTGTACTTCCTTCTCTACCTGGTCCTCCG
TTGGTTCCACGTCATATGATTCCTGTTCCTCCTATTCCTGAAAAGTATCAACCCGGTCGT
AGCAGACATATCCCACCTGTCCCTGCCCCACCTATTCCACCAGAGTCTCCACCACCACCT
CTTCCACGTGCTTGTA
>DK2010/45 V29 .
CAGGACGGATTAGATTGGTTCAGACTTGTTAAAATTATCGGACCGAGAAACACTATAGAA
AATGTAAATAACGTGTATTGGGTAGACGTGTCAGAGTACGGAGAGATTTTACTGTCTAGA
ATTGTCAGGGATAATAATGTGTATTTCAACGACGGGAACGGATGGTTTTATAACGGAGCA
GATTTTGTGACTCTTCCGTTGAGATGGAAGAACGGAAGATTTATGTATCACCCGGCCTTA
CCTATTCCGAAGATCGAACAAACATATTACACAGACCCCAGGTGTCTTACAGACATATCC
AGAAAACATAAGCCTATTAATTGCCCGTCTAAACATGCGTCTTTGTGTTATCATAGAGAC
ACCACATTAGACAATTCAAATGATACCGATTTCGTTTATGATTCTCCTAACAGTTTGTTT
TCATCCAAGACAAATAAAAATAAGAAAAAATCAGAAACAAGTATTTATGTACCCATGAAT
AAAAAGACACAGGACATACCGTTCTATGATATTGTACTTCCTTCTCTACCTGGTCCTCCG
TTGGTTCCACGTCATATGATTCCTGTTCCTCCTATTCCTGAAAAGTATCAACCCGGTCGT
AGCAGACATATCCCACCTGTCCCTGCCCCACCTATTCCACCAGAGTCTCCACCACCACCT
CTTCCACGTGCTTGTA
>H2009/300 V29 .
CAGGACGGATTAGATTGGTTCAGACTTGTTAAAATTATCGGACCGAGAAACACTATAGAA
AATGTAAATAACGTGTATTGGGTAGACGTGTCAGAGTACGGAGAGATTTTACTGTCTAGA
ATTGTCAGGGATAATAATGTGTATTTCAACGACGGGAACGGATGGTTTTATAACGGAGCA
GATTTTGTGACTCTTCCGTTGAGATGGAAGAACGGAAGATTTATGTATCACCCGGCCTTA
CCTATTCCGAAGATCGAACAAACATATTACACAGACCCCAGGTGTCTGACAGACATATCC
AGAAAACATAAGCCTATTAATTGTCCGTCTAAACATGCGTCTTTGTGTTATCATAGAGAC
ACCACATTAGACAATTCAAATGATACCGATTTCGTTTATGATTCTCCTAATAGTTTGTTT
TCATCCAAGACAAATAAAAATAAGAAAAAATCAGAAACAAGTATTTATGTACCCATGAAT
AAAAAGACACAGGACATACCGTTCTATGATATTGTACTTCCTTCTCTACCTGGTCCTCCG
TTGGTTCCACGTCATATGATTCCGGTTCCTCCTATTCCTGAAAAGTATCAACCCGGTCGT
AGCAGACATATCCCACCTGTCCCTGCCCCACCTATTCCACCAGAGTCTCCACCACCACCT
CTTCCACGTGCTTGTA
>H2009/32 V29 .
CAGGACGGATTAGATTGGTTCAGACTTGTTAAAATTATCGGACCGAGAAACACTATAGAA
AATGTAAATAACGTGTATTGGGTAGACGTGTCAGAGTACGGAGAGATTTTACTGTCTAGA
ATTGTCAGGGATAATAATGTGTATTTCAACGACGGGAACGGATGGTTTTATAACGGAGCA
GATTTTGTGACTCTTCCGTTGAGATGGAAGAACGGAAGATTTATGTATCACCCGGCCTTA
CCTATTCCGAAGATCGAACAAACATATTACACAGACCCCAGGTGTCTGACAGACATATCC
AGAAAACATAAGCCTATTAATTGTCCGTCTAAACATGCGTCTTTGTGTTATCATAGAGAC
ACCACATTAGACAATTCAAATGATACCGATTTCGTTTATGATTCTCCTAATAGTTTGTTT
TCATCCAAGACAAATAAAAATAAGAAAAAATCAGAAACAAGTATTTATGTACCCATGAAT
AAAAAGACACAGGACATACCGTTCTATGATATTGTACTTCCTTCTCTACCTGGTCCTCCG
TTGGTTCCACGTCATATGATTCCTGTTCCTCCTATTCCTGAAAAGTATCAACCCGGTCGT
AGCAGACATATCCCACCTGTCCCTGCCCCACCTATTCCACCAGAGTCTCCACCACCACCT
CTTCCACGTGCTTGTA
>H2009/33 V29 .
CCGGACGGATTAGATTGGTTCAGACTTGTTAAAATTATCGGACCGAGAAACACTATAGAA
AATGTAAATAACGTGTATTGGGTAGACGTGTCAGAGTACGGAGAGATTTTACTGTCTAGA
ATTGTCAGGGATAATAATGTGTATTTCAACGACGGGAACGGATGGTTTTATAACGGAGCA
GATTTTGTGACTCTTCCGTTGAGATGGAAGAACGGAAGATTTATGTATCACCCGGCCTTA
CCTATTCCGAAGATCGAACAAACATATTACACAGACCCCAGGTGTCTGACAGACATATCC
AGAAAACATAAGCCTATTAATTGTCCGTCTAAACATGCGTCTTTGTGTTATCATAGAGAC
ACCACATTAGACAATTCAAATGATACCGATTTCGTTTATGATTCTCCTAATAGTTTGTTT
TCATCCAAGACAAATAAAAATAAGAAAAAATCAGAAACAAGTATTTATGTACCCATGAAT
AAAAAGACACAGGACATACCGTTCTATGATATTGTACTTCCTTCTCTACCTGGTCCTCCG
TTGGTTCCACGTCATATGATTCCGGTTCCTCCTATTCCTGAAAAGTATCAACCCGGTCGT
AGCAGACATATCCCACCTGTCCCTGCCCCACCTATTCCACCAGAGTCTCCACCACCACCT
CTTCCACGTGCTTGTA
>H2009/34 V29 .
CAGGACGGATTAGATTGGTTCAGACTTGTTAAAATTATCGGACCGAGAAACACTATAGAA
AATGTAAATAACGTGTATTGGGTAGACGTGTCAGAGTACGGAGAGATTTTACTGTCTAGA
ATTGTCAGGGATAATAATGTGTATTTCAACGACGGGAACGGATGGTTTTATAACGGAGCA
GATTTTGTGACTCTTCCGTTGAGATGGAAGAACGGAAGATTTATGTATCACCCGGCCTTA
CCTATTCCGAAGATCGAACAAACATATTACACAGACCCCAGGTGTCTGACAGACATATCC
AGAAAACATAAGCCTATTAATTGTCCGTCTAAACATGCGTCTTTGTGTTATCATAGAGAC
ACCACATTAGACAATTCAAATGATACCGATTTCGTTTATGATTCTCCTAATAGTTTGTTT
TCATCCAAGACAAATAAAAATAAGAAAAAATCAGAAACAAGTATTTATGTACCCATGAAT
AAAAAGACACAGGACATACCGTTCTATGATATTGTACTTCCTTCTCTACCTGGTCCTCCG
TTGGTTCCACGTCATATGATTCCTGTTCCTCCTATTCCTGAAAAGTATCAACCCGGTCGT
AGCAGACATATCCCACCTGTCCCTGCCCCACCTATTCCACCAGAGTCTCCACCACCACCT
CTTCCACGTGCTTGTA
>H2009/35 V29 .
CAGGACGGATTAGATTGGTTCAGACTTGTTAAAATTATCGGACCGAGAAACACTATAGAA
AATGTAAATAACGTGTATTGGGTAGACGTGTCAGAGTACGGAGAGATTTTACTGTCTAGA
ATTGTCAGGGATAATAATGTGTATTTCAACGACGGGAACGGATGGTTTTATAACGGAGCA
GATTTTGTGACTCTTCCGTTGAGATGGAAGAACGGAAGATTTATGTATCACCCGGCCTTA
CCTATTCCGAAGATCGAACAAACATATTACACAGACCCCAGGTGTCTGACAGACATATCC
AGAAAACATAAGCCTATTAATTGTCCGTCTAAACATGCGTCTTTGTGTTATCATAGAGAC
ACCACATTAGACAATTCAAATGATACCGATTTCGTTTATGATTCTCCTAATAGTTTGTTT
TCATCCAAGACAAATAAAAATAAGAAAAAATCAGAAACAAGTATTTATGTACCCATGAAT
AAAAAGACACAGGACATACCGTTCTATGATATTGTACTTCCTTCTCTACCTGGTCCTCCG
TTGGTTCCACGTCATATGATTCCTGTTCCTCCTATTCCTGAAAAGTATCAACCCGGTCGT
AGCAGACATATCCCACCTGTCCCTGCCCCACCTATTCCACCAGAGTCTCCACCACCACCT
CTTCCACGTGCTTGTA
>H2009/37 V29 .
CAGGACGGATTAGATTGGTTCAGACTTGTTAAAATTATCGGACCGAGAAACACTATAGAA
AATGTAAATAACGTGTATTGGGTAGACGTGTCAGAGTACGGAGAGATTTTACTGTCTAGA
ATTGTCAGGGATAATAATGTGTATTTCAACGACGGGAACGGATGGTTTTATAACGGAGCA
GATTTTGTGACTCTTCCGTTGAGATGGAAGAACGGAAGATTTATGTATCACCCGGCATTA
CCTATTCCGAAGATCGAACAAACATATTACACAGACCCCAGGTGTCTGACAGACATATCC
AGAAAACATAAGCCTATTAATTGCCCGTCTAAACATGCGTCTTTGTGTTATCATAGAGAC
ACCACATTAGACAATTCAAATGATACCGATTTCGTTTATGATTCTCCGACCAGTTTGTTT
TCATCCAAGACAAATAAAAATAAGAAAAATTCAGAAACAAGTATTTATGTGCCCATGACT
AAAAAGACACAGGACATACCGTTCTATGATATTGTGATTCCTTCTCTACCTGGTCCTCCG
TTGGTTCCACGTCATATGATTCCGGTTCCTCCTATTCCTGAAAAGTATCAACCCGGTCGT
AGCAGACATATCCCACCTGTTCCTGCCCCACCTATTCCACCAGAGTCTCCTCCACCACCT
CTTCCACGTGCTTGTA
>H2009/38 V29 .
CAGGACGGATTAGATTGGTTCAGACTTGTTAAAATTATCGGACCGAGAAACACTATAGAA
AATGTAAATAACGTGTATTGGGTAGACGTGTCAGAGTACGGAGAGATTTTACTGTCTAGA
ATTGTCAGGGATAATAATGTGTATTTCAACGACGGGAACGGATGGTTTTATAACGGAGCA
GATTTTGTGACTCTTCCGTTGAGATGGAAGAACGGAAGATTTATGTATCACCCGGCCTTA
CCTATTCCGAAGATCGAACAAACATATTACACAGACCCCAGGTGTCTGACAGACATATCC
AGAAAACATAAGCCTATTAATTGTCCGTCTAAACATGCGTCTTTGTGTTATCATAGAGAC
ACCACATTAGACAATTCAAATGATACCGATTTCGTTTATGATTCTCCTAATAGTTTGTTT
TCATCCAAGACAAATAAAAATAAGAAAAAATCAGAAACAAGTATTTATGTACCCATGAAT
AAAAAGACACAGGACATACCGTTCTATGATATTGTACTTCCTTCTCTACCTGGTCCTCCG
TTGGTTCCACGTCATATGATTCCTGTTCCTCCTATTCCTGAAAAGTATCAACCCGGTCGT
AGCAGACATATCCCACCTGTCCCTGCCCCACCTATTCCACCAGAGTCTCCACCACCACCT
CTTCCACGTGCTTGTA
>H2009/39 V29 .
CAGGACGGATTAGATTGGTTCAGACTTGTTAAAATTATCGGACCGAGAAACACTATAGAA
AATGTAAATAACGTGTATTGGGTAGACGTGTCAGAGTACGGAGAGATTTTACTGTCTAGA
ATTGTCAGGGATAATAATGTGTATTTCAACGACGGGAACGGATGGTTTTATAACGGAGCA
GATTTTGTGACTCTTCCGTTGAGATGGAAGAACGGAAGATTTATGTATCACCCGGCCTTA
CCTATTCCGAAGATCGAACAAACATATTACACAGACCCCAGGTGTCTGACAGACATATCC
AGAAAACATAAGCCTATTAATTGTCCGTCTAAACATGCGTCTTTGTGTTATCATAGAGAC
ACCACATTAGACAATTCAAATGATACCGATTTCGTTTATGATTCTCCTAATAGTTTGTTT
TCATCCAAGACAAATAAAAATAAGAAAAAATCAGAAACAAGTATTTATGTACCCATGAAT
AAAAAGACACAGGACATACCGTTCTATGATATTGTACTTCCTTCTCTACCTGGTCCTCCG
TTGGTTCCACGTCATATGATTCCTGTTCCTCCTATTCCTGAAAAGTATCAACCCGGTCGT
AGCAGACATATCCCACCTGTCCCTGCCCCACCTATTCCACCAGAGTCTCCACCACCACCT
CTTCCACGTGCTTGTA
>H2009/40 V29 .
CAGGCCGGATTAGATTGGTTCAGACTTGTTAAAATTATCGGACCGAGAAACACTATAGAA
AATGTAAATAACGTGTATTGGGTAGACGTGTCAGAGTACGGAGAGATTTTACTGTCTAGA
ATTGTCAGGGATAATAATGTGTATTTCAACGACGGGAACGGATGGTTTTATAACGGAGCA
GATTTTGTGACTCTTCCGTTGAGATGGAAGAACGGAAGATTTATGTATCACCCGGCCTTA
CCTATTCCGAAGATCGAACAAACATATTACACAGACCCCAGGTGTCTGACAGACATATCC
AGAAAACATAAGCCTATTAATTGTCCGTCTAAACATGCGTCTTTGTGTTATCATAGAGAC
ACCACATTAGACAATTCAAATGATACCGATTTCGTTTATGATTCTCCTAATAGTTTGTTT
TCATCCAAGACAAATAAAAATAAGAAAAAATCAGAAACAAGTATTTATGTACCCATGAAT
AAAAAGACACAGGACATACCGTTCTATGATATTGTACTTCCTTCTCTACCTGGTCCTCCG
TTGGTTCCACGTCATATGATTCCGGTTCCTCCTATTCCTGAAAAGTATCAACCCGGTCGT
AGCAGACATATCCCACCTGTCCCTGCCCCACCTATTCCACCAGAGTCTCCACCACCACCT
CTTCCACGTGCTTGTA
>H2012/63 V29 .
CAGGACGGATTAGATTGGTTCAGACTTGTTAAAATTATCGGACCGAGAAACACTATAGAA
AATGTAAATAACGTGTATTGGGTAGACGTGTCAGAGTACGGAGAGATTTTACTGTCTAGA
ATTGTCAGGGATAATAATGTGTATTTCAACGACGGGAACGGATGGTTTTATAACGGAGCA
GATTTTGTGACTCTTCCGTTGAGATGGAAGAACGGAAGATTTATGTATCACCCGGCCTTA
CCTATTCCGAAGATCGAACAAACATATTACACAGACCCCAGGTGTCTGACAGACATATCC
AGAAAACATAAGCCTATTAATTGTCCGTCTAAACATGCGTCTTTGTGTTATCATAGAGAC
ACCACATTAGACAATTCAAATGATACCGATTTCGTTTATGATTCTCCTAATAGTTTGTTT
TCATCCAAGACAAATAAAAATAAGAAAAAATCAGAAACAAGTATTTATGTACCCATGAAT
AAAAAGACACAGGACATACCGTTCTATGATATTGTACTTCCTTCTCTACCTGGTCCTCCG
TTGGTTCCACGTCATATGATTCCTGTTCCTCCTATTCCTGAAAAGTATCAACCCGGTCGT
AGCAGACATATCCCACCTGTCCCTGCCCCACCTATTCCACCAGAGTCTCCACCACCACCT
CTTCCACGTGCTTGTA
>H2012/64 V29 .
CAGGACGGATTAGATTGGTTCAGACTTGTTAAAATTATCGGACCGAGAAACACTATAGAA
AATGTAAATAACGTGTATTGGGTAGACGTGTCAGAGTACGGAGAGATTTTACTGTCTAGA
ATTGTCAGGGATAATAATGTGTATTTCAACGACGGGAACGGATGGTTTTATAACGGAGCA
GATTTTGTGACTCTTCCGTTGAGATGGAAGAACGGAAGATTTATGTATCACCCGGCCTTA
CCTATTCCGAAGATCGAACAAACATATTACACAGACCCCAGGTGTCTGACAGACATATCC
AGAAAACATAAGCCTATTAATTGTCCGTCTAAACATGCGTCTTTGTGTTATCATAGAGAC
ACCACATTAGACAATTCAAATGATACCGATTTCGTTTATGATTCTCCTAATAGTTTGTTT
TCATCCAAGACAAATAAAAATAAGAAAAAATCAGAAACAAGTATTTATGTACCCATGAAT
AAAAAGACACAGGACATACCGTTCTATGATATTGTACTTCCTTCTCTACCTGGTCCTCCG
TTGGTTCCACGTCATATGATTCCTGTTCCTCCTATTCCTGAAAAGTATCAACCCGGTCGT
AGCAGACATATCCCACCTGTCCCTGCCCCACCTATTCCACCAGAGTCTCCACCACCACCT
CTTCCACGTGCTTGTA
>H2013/77 V29 .
CAGGACGGATTAGATTGGTTCAGACTTGTTAAAATTATCGGACCGAGAAACACTATAGAA
AATGTAAATAACGTGTATTGGGTAGACGTGTCAGAGTACGGAGAGATTTTACTGTCTAGA
ATTGTCAGGGATAATAATGTGTATTTCAACGACGGGAACGGATGGTTTTATAACGGAGCA
GATTTTGTGACTCTTCCGTTGAGATGGAAGAACGGAAGATTTATGTATCACCCGGCCTTA
CCTATTCCGAAGATCGAACAAACATATTACACAGACCCCAGGTGTCTTACAGACATATCC
AGAAAACATAAGCCTATTAATTGCCCGTCTAAACATGCGTCTTTGTGTTATCATAGAGAC
GCCACATTAGACAATTCAAATGATACCGATTTCGTTTATGATTCTCCTAACAGTTTGTTT
TCATCCAAGACAAATAAAAATAAGAAAAAATCAGAAACAAGTATTTATGTACCCATGAAT
AAAAAGACACAGGACATACCGTTCTATGATATTGTACTTCCTTCTCTACCTGGTCCTCCG
TTGGTTCCACGTCATATGATTCCTGTTCCTCCTATTCCTGAAAAGTATCAACCCGGTCGT
AGCAGACATATCCCACCTGTCCCTGCCCCACCTATTCCACCAGAGTCTCCACCACCACCT
CTTCCACGTGCTTGTA
>H2013/78 V29 .
CAGGACGGATTAGATTGGTTCAGACTTGTTAAAATTATCGGACCGAGAAACACTATAGAA
AATGTAAATAACGTGTATTGGGTAGACGTGTCAGAGTACGGAGAGATTTTACTGTCTAGA
ATTGTCAGGGATAATAATGTGTATTTCAACGACGGGAACGGATGGTTTTATAACGGAGCA
GATTTTGTGACTCTTCCGTTGAGATGGAAGAACGGAAGATTTATGTATCACCCGGCCTTA
CCTATTCCGAAGATCGAACAAACATATTACACAGACCCCAGGTGTCTTACAGACATATCC
AGAAAACATAAGCCTATTAATTGCCCGTCTAAACATGCGTCTTTGTGTTATCATAGAGAC
GCCACATTAGACAATTCAAATGATACCGATTTCGTTTATGATTCTCCTAACAGTTTGTTT
TCATCCAAGACAAATAAAAATAAGAAAAAATCAGAAACAAGTATTTATGTACCCATGAAT
AAAAAGACACAGGACATACCGTTCTATGATATTGTACTTCCTTCTCTACCTGGTCCTCCG
TTGGTTCCACGTCATATGATTCCTGTTCCTCCTATTCCTGAAAAGTATCAACCCGGTCGT
AGCAGACATATCCCACCTGTCCCTGCCCCACCTATTCCACCAGAGTCTCCACCACCACCT
CTTCCACGTGCTTGTA
>H2015/100 V29 .
CAGGACGGATTAGATTGGTTCAGACTTGTTAAAATTATCGGACCGAGAAACACTATAGAA
AATGTAAACAACGTGTATTGGGTAGACGTGTCAGAATACGGAGAGATTTTACTGTCTAGA
ATTGTCAGGGATAATAATGTGTATTTCAACGACGGGAACGGATGGTTTTATAACGGAGCA
GATTTTGTGACTCTTCCGTTGAGATGGAAGAACGGAAGATTTATGTATCACCCGGCATTA
CCTATTCCGAAGATCGAACAAACATATTACACAGACCCCAGGTGTCTGACAGACATATCC
AGAAAACATAAGCCTATTAATTGCCCGTCTAAACATGCGTCTCTGTGTTATCATAGAGAC
ACCACATTGGACAATTCAAATGATACCGTTTCCGTTTATGATTCTCCGACCAGTTTGTTT
TCATCCAAGACAAATAAAAATAAGAAAAATTCAGAAACAAGTATTTATGTGCCCATGACT
AAAAAGACACAGGACATACCGTTCTATGATATTGTGATTCCTTCTCTACCTGGTCCTCCG
TTGGTTCCACGTCATATGATTCCGGTTCCTCCTATTCCTGAAAAGTATCAACCCGGTCGT
AGCAGACATATCCCACCTGTTCCTGCCCCACCTATTCCACCAGAGTCTCCTCCACCACCT
CTTCCACGTGCTTGTA
>H2015/91 V29 .
CAGGATGGATTAGATTGGTTCAGACTTGTTAAAATTATCGGACCGAGAAACACTATAGAA
AATGTAAACAACGTGTATTGGGTAGACGTGTCAGAATACGGAGAGATTTTACTGTCTAGA
ATTGTCAGGGATAATAATGTGTATTTCAACGACGGGAACGGATGGTTTTATAACGGAGCA
GATTTTGTGACTCTTCCGTTGAGATGGAAGAACGGAAGATTTATGTATCACCCGGCATTA
CCTATTCCGAAGATCGAACAAACATATTACACAGACCCCAGGTGTCTGACAGACATATCC
AGAAAACATAAGCCTATTAATTGCCCGTCTAAACATGCGTCTCTGTGTTATCATAGAGAC
ACCACATTGGACAATTCAAATGATACCGTTTCCGTTTATGATTCTCCGACCAGTTTGTTT
TCATCCAAGACAAATAAAAATAAGAAAAATTCAGAAACAAGTATTTATGTGCCCATGACT
AAAAAGACACAGGACATACCGTTCTATGATATTGTGATTCCTTCTCTACCTGGTCCTCCG
TTGGTTCCACGTCATATGATTCCGGTTCCTCCTATTCCTGAAAAGTATCAACCCGGTCGT
AGCAGACATATCCCACCTGTTCCTGCCCCACCTATTCCACCAGAGTCTCCTCCACCACCT
CTTCCACGTGCTTGTA
>H2015/92 V29 .
CAGGATGGATTAGATTGGTTCAGACTTGTTAAAATTATCGGACCGAGAAACACTATAGAA
AATGTAAATAACGTGTATTGGGTAGACGTGTCAGAGTACGGAGAGATTTTACTGTCTAGA
ATTGTCAGGGATAATAATGTGTATTTCAACGACGGGAACGGATGGTTTTATAACGGAGCA
GATTTTGTGACTCTTCCGTTGAGATGGAAGAACGGAAGATTTATGTATCACCCGGCCTTA
CCTATTCCGAAGATCGAACAAACATATTACACAGACCCCAGGTGTCTGACAGACATATCC
AGAAAACATAAGCCTATTAATTGTCCGTCTAAACATGCGTCTTTGTGTTATCATAGAGAC
ACCACATTAGACAATTCAAATGATACCGATTTCGTTTATGATTCTCCTAATAGTTTGTTT
TCATCCAAGACAAATAAAAATAAGAAAAAATCAGAAACAAGTATTTATGTACCCATGAAT
AAAAAGACACAGGACATACCGTTCTATGATATTGTACTTCCTTCTCTACCTGGTCCTCCG
TTGGTTCCACGTCATATGATTCCTGTTCCTCCTATTCCTGAAAAGTATCAACCCGGTGGT
AGCAGACATATCCCACCTGTCCCTGCCCCACCTATTCCACCAGAGTCTCCACCACCACCT
CTTCCACGTGCTTGTA
>H2015/93 V29 .
CAGGACGGATTAGATTGGTTCAGACTTGTTAAAATTATCGGACCGAGAAACACTATAGAA
AATGTAAACAACGTGTATTGGGTAGACGTGTCAGAATACGGAGAGATTTTACTGTCTAGA
ATTGTCAGGGATAATAATGTGTATTTCAACGACGGGAACGGATGGTTTTATAACGGAGCA
GATTTTGTGACTCTTCCGTTGAGATGGAAGAACGGAAGATTTATGTATCACCCGGCATTA
CCTATTCCGAAGATCGAACAAACATATTACACAGACCCCAGGTGTCTGACAGACATATCC
AGAAAACATAAGCCTATTAATTGCCCGTCTAAACATGCGTCTCTGTGTTATCATAGAGAC
ACCACATTGGACAATTCAAATGATACCGTTTCCGTTTATGATTCTCCGACCAGTTTGTTT
TCATCCAAGACAAATAAAAATAAGAAAAATTCAGAAACAAGTATTTATGTGCCCATGACT
AAAAAGACACAGGACATACCGTTCTATGATATTGTGATTCCTTCTCTACCTGGTCCTCCG
TTGGTTCCACGTCATATGATTCCGGTTCCTCCTATTCCTGAAAAGTATCAACCCGGTCGT
AGCAGACATATCCCACCTGTTCCTGCCCCACCTATTCCACCAGAGTCTCCTCCACCACCT
CTTCCACGTGCTTGTA
>H2015/97 V29 .
CAGGACGGATTAGATTGGTTCAGACTTGTTAAAATTATCGGACCGAGAAACACTATAGAA
AATGTAAACAACGTGTATTGGGTAGACGTGTCAGAATACGGAGAGATTTTACTGTCTAGA
ATTGTCAGGGATAATAATGTGTATTTCAACGACGGGAACGGATGGTTTTATAACGGAGCA
GATTTTGTGACTCTTCCGTTGAGATGGAAGAACGGAAGATTTATGTATCACCCGGCATTA
CCTATTCCGAAGATCGAACAAACATATTACACAGACCCCAGGTGTCTGACAGACATATCC
AGAAAACATAAGCCTATTAATTGCCCGTCTAAACATGCGTCTCTGTGTTATCATAGAGAC
ACCACATTGGACAATTCAAATGATACCGTTTCCGTTTATGATTCTCCGACCAGTTTGTTT
TCATCCAAGACAAATAAAAATAAGAAAAATTCAGAAACAAGTATTTATGTGCCCATGACT
AAAAAGACACAGGACATACCGTTCTATGATATTGTGATTCCTTCTCTACCTGGTCCTCCG
TTGGTTCCACGTCATATGATTCCGGTTCCTCCTATTCCTGAAAAGTATCAACCCGGTCGT
AGCAGACATATCCCACCTGTTCCTGCCCCACCTATTCCACCAGAGTCTCCTCCACCACCT
CTTCCACGTGCTTGTA
>H2015/98 V29 .
CAGGACGGATTAGATTGGTTCAGACTTGTTAAAATTATCGGACCGAGAAACACTATAGAA
AATGTAAACAACGTGTATTGGGTAGACGTGTCAGAATACGGAGAGATTTTACTGTCTAGA
ATTGTCAGGGATAATAATGTGTATTTCAACGACGGGAACGGATGGTTTTATAACGGAGCA
GATTTTGTGACTCTTCCGTTGAGATGGAAGAACGGAAGATTTATGTATCACCCGGCATTA
CCTATTCCGAAGATCGAACAAACATATTACACAGACCCCAGGTGTCTGACAGACATATCC
AGAAAACATAAGCCTATTAATTGCCCGTCTAAACATGCGTCTCTGTGTTATCATAGAGAC
ACCACATTGGACAATTCAAATGATACCGTTTCCGTTTATGATTCTCCGACCAGTTTGTTT
TCATCCAAGACAAATAAAAATAAGAAAAATTCAGAAACAAGTATTTATGTGCCCATGACT
AAAAAGACACAGGACATACCGTTCTATGATATTGTGATTCCTTCTCTACCTGGTCCTCCG
TTGGTTCCACGTCATATGATTCCGGTTCCTCCTATTCCTGAAAAGTATCAACCCGGTCGT
AGCAGACATATCCCACCTGTTCCTGCCCCACCTATTCCACCAGAGTCTCCTCCACCACCT
CTTCCACGTGCTTGTA
>H2015/99 V29 .
CAGGACGGATTAGATTGGTTCAGACTTGTTAAAATTATCGGACCGAGAAACACTATAGAA
AATGTAAACAACGTGTATTGGGTAGACGTGTCAGAATACGGAGAGATTTTACTGTCTAGA
ATTGTCAGGGATAATAATGTGTATTTCAACGACGGGAACGGATGGTTTTATAACGGAGCA
GATTTTGTGACTCTTCCGTTGAGATGGAAGAACGGAAGATTTATGTATCACCCGGCATTA
CCTATTCCGAAGATCGAACAAACATATTACACAGACCCCAGGTGTCTGACAGACATATCC
AGAAAACATAAGCCTATTAATTGCCCGTCTAAACATGCGTCTCTGTGTTATCATAGAGAC
ACCACATTGGACAATTCAAATGATACCGTTTCCGTTTATGATTCTCCGACCAGTTTGTTT
TCATCCAAGACAAATAAAAATAAGAAAAATTCAGAAACAAGTATTTATGTGCCCATGACT
AAAAAGACACAGGACATACCGTTCTATGATATTGTGATTCCTTCTCTACCTGGTCCTCCG
TTGGTTCCACGTCATATGATTCCGGTTCCTCCTATTCCTGAAAAGTATCAACCCGGTCGT
AGCAGACATATCCCACCTGTTCCTGCCCCACCTATTCCACCAGAGTCTCCTCCACCACCT
CTTCCACGTGCTTGTA
>H2017/112 V29 .
CAGGACGGATTAGATTGGTTCAGACTTGTTAAAATTATCGGACCGAGAAACACTATAGAA
AATGTAAATAACGTGTATTGGGTAGACGTGTCAGAGTACGGAGAGATTTTACTGTCTAGA
ATTGTCAGGGATAATAATGTGTATTTCAACGACGGGAACGGATGGTTTTATAACGGAGCA
GATTTTGTGACTCTTCCGTTGAGATGGAAGAACGGAAGATTTATGTATCACCCGGCCTTA
CCTATTCCGAAGATCGAACAAACATATTACACAGACCCCAGGTGTCTGACAGACATATCC
AGAAAACATAAGCCTATTAATTGTCCGTCTAAACATGCGTCTTTGTGTTATCATAGAGAC
ACCACATTAGACAATTCAAATGATACCGATTTCGTTTATGATTCTCCTAATAGTTTGTTT
TCATCCAAGACAAATAAAAATAAGAAAAATTCAGAAACAAGTATTTATGTGCCCATGAAT
AAAAAGACACAGGACATACCGTTCTATGATATTGTACTTCCTTCTCTACCTGGTCCTCCG
TTGGTTCCACGTCATATGATTCCTGTTCCTCCTATTCCTGAAAAGTATCAACCCGGTCGT
AGCAGACATATCCCACCTGTCCCTGCCCCACCTATTCCACCAGAGTCTCCACCACCACCT
CTTCCACGTGCTTGTA
>H2017/119 V29 .
CAGGACGGATTAGATTGGTTCAGACTTGTTAAAATTATCGGACCGAGAAACACTATAGAA
AATGTAAATAACGTGTATTGGGTAGACGTGTCAGAGTACGGAGAGATTTTACTGTCTAGA
ATTGTCAGGGATAATAATGTGTATTTCAACGACGGGAACGGATGGTTTTATAACGGAGCA
GATTTTGTGACTCTTCCGTTGAGATGGAAGAACGGAAGATTTATGTATCACCCGGCCTTA
CCTATTCCGAAGATCGAACAAACATATTACACAGACCCCAGGTGTCTGACAGACATATCC
AGAAAACATAAGCCTATTAATTGTCCGTCTAAACATGCGTCTTTGTGTTATCATAGAGAC
ACCACATTAGACAATTCAAATGATACCGATTTCGTTTATGATTCTCCTAATAGTTTGTTT
TCATCCAAGACAAATAAAAATAAGAAAAATTCAGAAACAAGTATTTATGTGCCCATGAAT
AAAAAGACACAGGACATACCGTTCTATGATATTGTACTTCCTTCTCTACCTGGTCCTCCG
TTGGTTCCACGTCATATGATTCCTGTTCCTCCTATTCCTGAAAAGTATCAACCCGGTCGT
AGCAGACATATCCCACCTGTCCCTGCCCCACCTATTCCACCAGAGTCTCCACCACCACCT
CTTCCACGTGCTTGTA
>H2018/121 V29 .
CAGGACGGATTAGATTGGTTCAGACTTGTTAAAATTATCGGACCGAGAAACACTATAGAA
AATGTAAATAACGTGTATTGGGTAGACGTGTCAGAGTACGGAGAGATTTTACTGTCTAGA
ATTGTCAGGGATAATAATGTGTATTTCAACGACGGGAACGGATGGTTTTATAACGGAGCA
GATTTTGTGACTCTTCCGTTGAGATGGAAGAACGGAAGATTTATGTATCACCCGGCCTTA
CCTATTCCGAAGATCGAACAAACATATTACACAGACCCCAGGTGTCTGACAGACATATCC
AGAAAACATAAGCCTATTAATTGTCCGTCTAAACATGCGTCTTTGTGTTATCATAGAGAC
ACCACATTAGACAATTCAAATGATACCGATTTCGTTTATGATTCTCCTAATAGTTTGTTT
TCATCCAAGACAAATAAAAATAAGAAAAATTCAGAAACAAGTATTTATGTGCCCATGAAT
AAAAAGACACAGGACATACCGTTCTATGATATTGTACTTCCTTCTCTACCTGGTCCTCCG
TTGGTTCCGCGTCATATGATTCCGGTTCCTCCTATTCCTGAAAAGTATCAACCCGGTCGT
AGCAGACATATCCCACCTGTCCCTGCCCCACCTATTCCGCCAGAGTCTCCACCACCACCT
CTTCCACGTGCTTGTA
>H2018/126 V29 .
CAGGACGGATTAGATTGGTTCAGACTTGTTAAAATTATCGGACCGAGAAACACTATAGAA
AATGTAAATAACGTGTATTGGGTAGACGTGTCAGAGTACGGAGAGATTTTACTGTCTAGA
ATTGTCAGGGATAATAATGTGTATTTCAACGACGGGAACGGATGGTTTTATAACGGAGCA
GATTTTGTGACTCTTCCGTTGAGATGGAAGAACGGAAGATTTATGTATCACCCGGCCTTA
CATATTCCGAAGATCGAACAAACATATTACACAGACCCCAGGTGTCTTACAGACATATCC
AGAAAACATAAGCCTATTAATTGCCCGTCTAAACATGCGTCTTTGTGTTATCATAGAGAC
ACCACATTAGACAATTCAAATGATACCGATTTCGTTTATGATTCTCCTAATAGTTTGTTT
TCATCCAAGACAAATAAAAATAAGAAAAAATCAGAAACAAGTATTTATGTGCCCATGAAT
AAAAAGACACAGGACATACCGTTCTATGATATTGTACTTCCTTCTCTACCTGGTCCTCCG
TTGGTTCCACGTCATATGATTCCTGTTCCTCCTATTCCTGAAAAGTATCAACCCGGTCGT
AGCAGACATATCCCACCTGTCCCTGCCCCACCTATTCCACCAGAGTCTCCACCACCACCT
CTTCCACGTGCTTGTA
>H2019/131 V29 .
CAGGACGGATTAGATTGGTTCAGACTTGTTAAAATTATCGGACCGAGAAACACTATAGAA
AATGTAAATAACGTGTATTGGGTAGACGTGTCAGAGTACGGAGAGATTTTACTGTCTAGA
ATTGTCAGGGATAATAATGTGTATTTCAACGACGGGAACGGATGGTTTTATAACGGAGCA
GATTTTGTGACTCTTCCGTTGAGATGGAAGAACGGAAGATTTATGTATCACCCGGCCTTA
CCTATTCCGAAGATCGAACAAACATATTACACAGACCCCAGGTGTCTGACAGACATATCC
AGAAAACATAAGCCTATTAATTGTCCGTCTAAACATGCGTCTTTGTGTTATCATAGAGAC
ACCACATTAGACAATTCAAATGATACCGATTTCGTTTATGATTCTCCTAATAGTTTGTTT
TCATCCAAGACAAATAAAAATAAGAAAAATTCAGAAACAAGTATTTATGTGCCCATGAAT
AAAAAGACACAGGACATACCGTTCTATGATATTGTACTTCCTTCTCTACCTGGTCCTCCG
TTGGTTCCACGTCATATGATTCCTGTTCCTCCTATTCCTGAAAAGTATCAACCCGGTCGT
AGCAGACATATCCCACCTGTCCCTGCCCCACCTATTCCACCAGAGTCTCCACCACCACCT
CTTCCACGTGCTTGTA
>H2019/132 V29 .
CAGGACGGATTAGATTGGTTCAGACTTGTTAAAATTATCGGACCGAGAAACACTATAGAA
AATGTAAATAACGTGTATTGGGTAGACGTGTCAGAGTACGGAGAGATTTTACTGTCTAGA
ATTGTCAGGGATAATAATGTGTATTTCAACGACGGGAACGGATGGTTTTATAACGGAGCA
GATTTTGTGACTCTTCCGTTGAGATGGAAGAACGGAAGATTTATGTATCACCCGGCCTTA
CCTATTCCGAAGATCGAACAAACATATTACACAGACCCCAGGTGTCTGACAGACATATCC
AGAAAACATAAGCCTATTAATTGTCCGTCTAAACATGCGTCTTTGTGTTATCATAGAGAC
ACCACATTAGACAATTCAAATGATACCGATTTCGTTTATGATTCTCCTAATAGTTTGTTT
TCATCCAAGACAAATAAAAATAAGAAAAATTCAGAAACAAGTATTTATGTGCCCATGAAT
AAAAAGACACAGGACATACCGTTCTATGATATTGTACTTCCTTCTCTACCTGGTCCTCCG
TTGGTTCCACGTCATATGATTCCTGTTCCTCCTATTCCTGAAAAGTATCAACCCGGTCGT
AGCAGACATATCCCACCTGTCCCTGCCCCACCTATTCCACCAGAGTCTCCACCACCACCT
CTTCCACGTGCTTGTA
>H2019/134 V29 .
CAGGACGGATTAGATTGGTTCAGACTTGTTAAAATTATCGGACCGAGAAACACTATAGAA
AATGTAAATAACGTGTATTGGGTAGACGTGTCAGAGTACGGAGAGATTTTACTGTCTAGA
ATTGTCAGGGATAATAATGTGTATTTCAACGACGGGAACGGATGGTTTTATAACGGAGCA
GATTTTGTGACTCTTCCGTTGAGATGGAAGAACGGAAGATTTATGTATCACCCGGCCTTA
CCTATTCCGAAGATCGAACAAACATATTACACAGACCCCAGGTGTCTGACAGACATATCC
AGAAAACATAAGCCTATTAATTGTCCGTCTAAACATGCGTCTTTGTGTTATCATAGAGAC
ACCACATTAGACAATTCAAATGATACCGATTTCGTTTATGATTCTCCTAATAGTTTGTTT
TCATCCAAGACAAATAAAAATAAGAAAAATTCAGAAACAAGTATTTATGTGCCCATGAAT
AAAAAGACACAGGACATACCGTTCTATGATATTGTACTTCCTTCTCTACCTGGTCCTCCG
TTGGTTCCACGTCATATGATTCCTGTTCCTCCTATTCCTGAAAAGTATCAACCCGGTCGT
AGCAGACATATCCCACCTGTCCCTGCCCCACCTATTCCACCAGAGTCTCCACCACCACCT
CTTCCACGTGCTTGTA
>H2020/144 V29 .
CAGGACGGATTAGATTGGTTCAGACTTGTTAAAATTATCGGACCGAGAAACACTATAGAA
AATGTAAATAACGTGTATTGGGTAGACGTGTCAGAGTACGGAGAGATTTTACTGTCTAGA
ATTGTCAGGGATAATAATGTGTATTTCAACGACGGGAACGGATGGTTTTATAACGGAGCA
GATTTTGTGACTCTTCCGTTGAGATGGAAGAACGGAAGATTTATGTATCACCCGGCCTTA
CCTATTCCGAAGATCGAACAAACATATTACACAGACCCCAGGTGTCTGACAGACATATCC
AGAAAACATAAGCCTATTAATTGTCCGTCTAAACATGCGTCTTTGTGTTATCATAGAGAC
ACCACATTAGACAATTCAAATGATACCGATTTCGTTTATGATTCTCCTAATAGTTTGTTT
TCATCCAAGACAAATAAAAATAAGAAAAATTCAGAAACAAGTATTTATGTGCCCATGAAT
AAAAAGACACAGGACATACCGTTCTATGATATTGTACTTCCTTCTCTACCTGGTCCTCCG
TTGGTTCCACGTCATATGATTCCTGTTCCTCCTATTCCTGAAAAGTATCAACCCGGTCGT
AGCAGACATATCCCACCTGTCCCTGCCCCACCTATTCCACCAGAGTCTCCACCACCACCT
CTTCCACGTGCTTGTA
>H2021/151 V29 .
CAGGACGGATTAGATTGGTTCAGACTTGTTAAAATTATCGGACCGAGAAACACTATAGAA
AATGTAAATAACGTGTATTGGGTAGACGTGTCAGAGTACGGAGAGATTTTACTGTCTAGA
ATTGTCAGGGATAATAATGTGTATTTCAACGACGGGAACGGATGGTTTTATAACGGAGCA
GATTTTGTGACTCTTCCGTTGAGATGGAAGAACGGAAGATTTATGTATCACCCGGCCTTA
CCTATTCCGAAGATCGAACAAACATATTACACAGACCCCAGGTGTCTGACAGACATATCC
AGAAAACATAAGCCTATTAATTGTCCGTCTAAACATGCGTCTTTGTGTTATCATAGAGAC
ACCACATTAGACAATTCAAATGATACCGATTTCGTTTATGATTCTCCTAATAGTTTGTTT
TCATCCAAGACAAATAAAAATAAGAAAAATTCAGAAACAAGTATTTATGTGCCCATGAAT
AAAAAGACACAGGACATACCGTTCTATGATATTGTACTTCCTTCTCTACCTGGTCCTCCG
TTGGTTCCACGTCATATGATTCCTGTTCCTCCTATTCCTGAAAAGTATCAACCCGGTCGT
AGCAGACATATCCCACCTGTCCCTGCCCCACCTATTCCACCAGAGTCTCCACCACCACCT
CTTCCACGTGCTTGTA
>H2021/155 V29 .
CAGGACGGATTAGATTGGTTCAGACTTGTTAAAATTATCGGACCGAGAAACACTATAGAA
AATGTAAATAACGTGTATTGGGTAGACGTGTCAGAGTACGGAGAGATTTTACTGTCTAGA
ATTGTCAGGGATAATAATGTGTATTTCAACGACGGGAACGGATGGTTTTATAACGGAGCA
GATTTTGTGACTCTTCCGTTGAGATGGAAGAACGGAAGATTTATGTATCACCCGGCCTTA
CCTATTCCGAAGATCGAACAAACATATTACACAGACCCCAGGTGTCTGACAGACATATCC
AGAAAACATAAGCCTATTAATTGTCCGTCTAAACATGCGTCTTTGTGTTATCATAGAGAC
ACCACATTAGACAATTCAAATGATACCGATTTCGTTTATGATTCTCCTAATAGTTTGTTT
TCATCCAAGACAAATAAAAATAAGAAAAATTCAGAAACAAGTATTTATGTGCCCATGAAT
AAAAAGACACAGGACATACCGTTCTATGATATTGTACTTCCTTCTCTACCTGGTCCTCCG
TTGGTTCCACGTCATATGATTCCTGTTCCTCCTATTCCTGAAAAGTATCAACCCGGTCGT
AGCAGACATATCCCACCTGTCCCTGCCCCACCTATTCCACCAGAGTCTCCACCACCACCT
CTTCCACGTGCTTGTA
>H2021/156 V29 .
CAGGACGGATTAGATTGGTTCAGACTTGTTAAAATTATCGGACCGAGAAACACTATAGAA
AATGTAAATAACGTGTATTGGGTAGACGTGTCAGAGTACGGAGAGATTTTACTGTCTAGA
ATTGTCAGGGATAATAATGTGTATTTCAACGACGGGAACGGATGGTTTTATAACGGAGCA
GATTTTGTGACTCTTCCGTTGAGATGGAAGAACGGAAGATTTATGTATCACCCGGCCTTA
CCTATTCCGAAGATCGAACAAACATATTACACAGACCCCAGGTGTCTGACAGACATATCC
AGAAAACATAAGCCTATTAATTGTCCGTCTAAACATGCGTCTTTGTGTTATCATAGAGAC
ACCACATTAGACAATTCAAATGATACCGATTTCGTTTATGATTCTCCTAATAGTTTGTTT
TCATCCAAGACAAATAAAAATAAGAAAAATTCAGAAACAAGTATTTATGTGCCCATGAAT
AAAAAGACACAGGACATACCGTTCTATGATATTGTACTTCCTTCTCTACCTGGTCCTCCG
TTGGTTCCACGTCATATGATTCCTGTTCCTCCTATTCCTGAAAAGTATCAACCCGGTCGT
AGCAGACATATCCCACCTGTCCCTGCCCCACCTATTCCACCAGAGTCTCCACCACCACCT
CTTCCACGTGCTTGTA
>H2021/157 V29 .
CAGGACGGATTAGATTGGTTCAGACTTGTTAAAATTATCGGACCGAGAAACACTATAGAA
AATGTAAATAACGTGTATTGGGTAGACGTGTCAGAGTACGGAGAGATTTTACTGTCTAGA
ATTGTCAGGGATAATAATGTGTATTTCAACGACGGGAACGGATGGTTTTATAACGGAGCA
GATTTTGTGACTCTTCCGTTGAGATGGAAGAACGGAAGATTTATGTATCACCCGGCCTTA
CCTATTCCGAAGATCGAACAAACATATTACACAGACCCCAGGTGTCTGACAGACATATCC
AGAAAACATAAGCCTATTAATTGTCCGTCTAAACATGCGTCTTTGTGTTATCATAGAGAC
ACCACATTAGACAATTCAAATGATACCGTTTCCGTTTATGATTCTCCGACCAGTTTGTTT
TCATCCAAGACAAATAAAAATAAGAAAAATTCAGAAACAAGTATTTATGTGCCCATGACT
AAAAAGACACAGGACATACCGTTCTATGATATTGTACTTCCTTCTCTACCTGGTCCTCCG
TTGGTTCCACGTCATATGATTCCGGTTCCTCCTATTCCTGAAAAGTATCAACCCGGTCGT
AGCAGACATATCCCACCTGTTCCTGCCCCACCTATTCCACCAGAGTCTCCTCCACCACCT
CTTCCACGTGCTTGTA
>H2021/158 V29 .
CAGGACGGATTAGATTGGTTCAGACTTGTTAAAATTATCGGACCGAGAAACACTATAGAA
AATGTAAATAACGTGTATTGGGTAGACGTGTCAGAGTACGGAGAGATTTTACTGTCTAGA
ATTGTCAGGGATAATAATGTGTATTTCAACGACGGGAACGGATGGTTTTATAACGGAGCA
GATTTTGTGACTCTTCCGTTGAGATGGAAGAACGGAAGATTTATGTATCACCCGGCCTTA
CCTATTCCGAAGATCGAACAAACATATTACACAGACCCCAGGTGTCTGACAGACATATCC
AGAAAACATAAGCCTATTAATTGTCCGTCTAAACATGCGTCTTTGTGTTATCATAGAGAC
ACCACATTAGACAATTCAAATGATACCGTTTCCGTTTATGATTCTCCGACCAGTTTGTTT
TCATCCAAGACAAATAAAAATAAGAAAAATTCAGAAACAAGTATTTATGTGCCCATGACT
AAAAAGACACAGGACATACCGTTCTATGATATTGTACTTCCTTCTCTACCTGGTCCTCCG
TTGGTTCCACGTCATATGATTCCGGTTCCTCCTATTCCTGAAAAGTATCAACCCGGTCGT
AGCAGACATATCCCACCTGTTCCTGCCCCACCTATTCCACCAGAGTCTCCTCCACCACCT
CTTCCACGTGCTTGTA
>H2021/168 V29 .
CAGGACGGATTAGATTGGTTCAGACTTGTTAAAATTATCGGACCGAGAAACACTATAGAA
AATGTAAATAACGTGTATTGGGTAGACGTGTCAGAGTACGGAGAGATTTTACTGTCTAGA
ATTGTCAGGGATAATAATGTGTATTTCAACGACGGGAACGGATGGTTTTATAACGGAGCA
GATTTTGTGACTCTTCCGTTGAGATGGAAGAACGGAAGATTTATGTATCACCCGGCCTTA
CCTATTCCGAAGATCGAACAAACATATTACACAGACCCCAGGTGTCTGACAGACATATCC
AGAAAACATAAGCCTATTAATTGTCCGTCTAAACATGCGTCTTTGTGTTATCATAGAGAC
ACCACATTAGACAATTCAAATGATACCGATTTCGTTTATGATTCTCCTAATAGTTTGTTT
TCATCCAAGACAAATAAAAATAAGAAAAATTCAGAAACAAGTATTTATGTGCCCATGAAT
AAAAAGACACAGGACATACCGTTCTATGATATTGTACTTCCTTCTCTACCTGGTCCTCCG
TTGGTTCCACGTCATATGATTCCTGTTCCTCCTATTCCTGAAAAGTATCAACCCGGTCGT
AGCAGACATATCCCACCTGTCCCTGCCCCACCTATTCCACCAGAGTCTCCACCACCACCT
CTTCCACGTGCTTGTA
>H2022/171 V29 .
CAGGACGGATTAGATTGGTTCAGACTTGTTAAAATTATCGGACCGAGAACCACTATAGAA
AATGTAAATAACGTGTATTGGGTAGACGTGTCAGAGTACGGAGAGATTTTACTGTCTAGA
ATTGTCAGGGATAATAATGTGTATTTCAACGACGGGAACGGATGGTTTTATAACGGAGCA
GATTTTGTGACTCTTCCGTTGAGATGGAAGAACGGAAGATTTATGTATCACCCGGCCTTA
CCTATTCCGAAGATCGAACAAACATATTACACAGACCCCAGGTGTCTGACAGACATATCC
AGAAAACATAAGCCTATTAATTGTCCGTCTAAACATGCGTCTTTGTGTTATCATAGAGAC
ACCACATTAGACAATTCAAATGATACCGATTTCGTTTATGATTCTCCTAATAGTTTGTTT
TCATCCAAGACAAATAAAAATAAGAAAAATTCAGAAACAAGTATTTATGTGCCCATGAAT
AAAAAGACACAGGACATACCGTTCTATGATATTGTACTTCCTTCTCTACCTGGTCCTCCG
TTGGTTCCACGTCATATGATTCCTGTTCCTCCTATTCCTGAAAAGTATCAACCCGGTCGT
AGCAGACATATCCCACCTGTCCCTGCCCCACCTATTCCACCAGAGTCTCCACCACCACCT
CTTCCACGTGCTTGTA
>H2022/172 V29 .
CAGGACGGATTAGATTGGTTCAGACTTGTTAAAATTATCGGACCGAGAAACACTATAGAA
AATGTAAATAACGTGTATTGGGTAGACGTGTCAGAGTACGGAGAGATTTTACTGTCTAGA
ATTGTCAGGGATAATAATGTGTATTTCAACGACGGGAACGGATGGTTTTATAACGGAGCA
GATTTTGTGACTCTTCCGTTGAGATGGAAGAACGGAAGATTTATGTATCACCCGGCCTTA
CCTATTCCGAAGATCGAACAAACATATTACACAGACCCCAGGTGTCTGACAGACATATCC
AGAAAACATAAGCCTATTAATTGTCCGTCTAAACATGCGTCTTTGTGTTATCATAGAGAC
ACCACATTAGACAATTCAAATGATACCGATTTCGTTTATGATTCTCCTAATAGTTTGTTT
TCATCCAAGACAAATAAAAATAAGAAAAATTCAGAAACAAGTATTTATGTGCCCATGAAT
AAAAAGACACAGGACATACCGTTCTATGATATTGTACTTCCTTCTCTACCTGGTCCTCCG
TTGGTTCCACGTCATATGATTCCTGTTCCTCCTATTCCTGAAAAGTATCAACCCGGTCGT
AGCAGACATATCCCACCTGTCCCTGCCCCACCTATTCCACCAGAGTCTCCACCACCACCT
CTTCCACGTGCTTGTA
>N2012/61 V29 .
CAGGACGGATTAGATTGGTTCAGACTTGTTAAAATTATCGGACCGAGAAACACTATAGAA
AATGTAAATAACGTGTATTGGGTAGACGTGTCAGAGTACGGAGAGATTTTACTGTCTAGA
ATTGTCAGGGATAATAATGTGTATTTCAACGACGGGAACGGATGGTTTTATAACGGAGCA
GATTTTGTGACTCTTCCGTTGAGATGGAAGAACGGAAGATTTATGTATCACCCGGCCTTA
CATATTCCGAAGATCGAACAAACATATTACACAGACCCCAGGTGTCTTACAGACATATCC
AGAAAACATAAGCCTATTAATTGCCCGTCTAAACATGCGTCTTTGTGTTATCATAGAGAC
ACCACATTAGACAATTCAAATGATACCGATTTCGTTTATGATTCTCCTAATAGTTTGTTT
TCATCCAAGACAAATAAAAATAAGAAAAAATCAGAAACAAGTATTTATGTACCCATGAAT
AAAAAGACACAGGACATACCGTTCTATGATATTGTACTTCCTTCTCTACCTGGTCCTCCG
TTGGTTCCACGTCATATGATTCCTGTTCCTCCTATTCCTGAAAAGTATCAACCCGGTCGT
AGCAGACATATCCCACCTGTCCCTGCCCCACCTATTCCACCAGAGTCTCCACCACCACCT
CTTCCACGTGCTTGTA
>NT2018/123 V29 .
CAGGACGGATTACATTGGTTCAGACTTGTTAAAATTATCGGACCGAGAAACACTATAGAA
AATGTAAACAACGTGTATTGGGTAGACGTGTCNGAATACGGAGAGATTTTACTGTTTAGA
ATTGTCAGGGATAATAATGTGTATTTCAACGACGGGAACGGATGGTTTTATAACGGAGCA
GATTTTGTGACTCTTCCGTTGAGATGGAAGAACGGAAGATTTATGTATCACCCGGCATTA
CCTATTCCGAAGATCGAACAAACATATTACACAGACCCCAGGTGTCTGACAGACATATCC
AGAAAACATAAGCCTATTAATTGCCCGTCTAAACATGCGTCTCTGTGTTATCATAGAGAC
ACCACATTGGACAATTCAAATGATACCGTTTCCGTTTATGATTCTCCGACCAGTTTGTTT
TCATCCAAGACAAATAAAAATAAGAAAAATTCAGAAACAAGTATTTATGTGCCCATGACT
AAAAAGACACAGGACATACCGTTCTATGATATTGTGATTCCTTCTCTACCTGGTCCTCCG
TTGGTTCCACGTCATATGATTCCGGTTCCTCCTATTCCTGAAAAGTATCAACCCGGTCGT
AGCAGACATATCCCACCTGTTCCTGCCCCACCTATTCCACCAGAGTCTCCTCCACCACCT
CTTCCACGTGCTTGTA
>NT2021/163 V29 .
CAGGACGGATTAGATTGGTTCAGACTTGTTAAAATTATCGGACCGAGAAACACTATAGAA
AATGTAAACAACGTGTATTGGGTAGACGTGTCAGAATACGGAGAGATTTTACTGTCTAGA
ATTGTCAGGGATAATAATGTGTATTTCAACGACGGGAACGGATGGTTTTATAACGGAGCA
GATTTTGTGACTCTTCCGTTGAGATGGAAGAACGGAAGATTTATGTATCACCCGGCATTA
CCTATTCCGAAGATCGAACAAACATATTACACAGACCCCAGGTGTCTGACAGACATATCC
AGAAAACATAAGCCTATTAATTGCCCGTCTAAACATGCGTCTCTGTGTTATCATAGAGAC
ACCACATTGGACAATTCAAATGATACCGTTTCCGTTTATGATTCTCCGACCAGTTTGTTT
TCATCCAAGACAAATAAAAATAAGAAAAATTCAGAAACAAGTATTTATGTGCCCATGACT
AAAAAGACACAGGACATACCGTTCTATGATATTGTGATTCCTTCTCTACCTGGTCCTCCG
TTGGTTCCACGTCATATGATTCCGGTTCCTCCTATTCCTGAAAAGTATCAACCCGGTCGT
AGCAGACATATCCCACCTGTTCCTGCCCCACCTATTCCACCAGAGTCTCCTCCACCACCT
CTTCCACGTGCTTGTA
>NT2021/164 V29 .
CAGGACGGATTAGATTGGTTCAGACTTGTTAAAATTATCGGACCGAGAAACACTATAGAA
AATGTAAACAACGTGTATTGGGTAGACGTGTCAGAATACGGAGAGATTTTACTGTCTAGA
ATTGTCAGGGATAATAATGTGTATTTCAACGACGGGAACGGATGGTTTTATAACGGAGCA
GATTTTGTGACTCTTCCGTTGAGATGGAAGAACGGAAGATTTATGTATCACCCGGCATTA
CCTATTCCGAAGATCGAACAAACATATTACACAGACCCCAGGTGTCTGACAGACATATCC
AGAAAACATAAGCCTATTAATTGCCCGTCTAAACATGCGTCTCTGTGTTATCATAGAGAC
ACCACATTGGACAATTCAAATGATACCGTTTCCGTTTATGATTCTCCGACCAGTTTGTTT
TCATCCAAGACAAATAAAAATAAGAAAAATTCAGAAACAAGTATTTATGTGCCCATGACT
AAAAAGACACAGGACATACCGTTCTATGATATTGTGATTCCTTCTCTACCTGGTCCTCCG
TTGGTTCCACGTCATATGATTCCGGTTCCTCCTATTCCTGAAAAGTATCAACCCGGTCGT
AGCAGACATATCCCACCTGTTCCTGCCCCACCTATTCCACCAGAGTCTCCTCCACCACCT
CTTCCACGTGCTTGTA
>NT2021/165 V29 .
CAGGACGGATTAGATTGGTTCAGACTTGTTAAAATTATCGGACCGAGAAACACTATAGAA
AATGTAAACAACGTGTATTGGGTAGACGTGTCAGAATACGGAGAGATTTTACTGTCTAGA
ATTGTCAGGGATAATAATGTGTATTTCAACGACGGGAACGGATGGTTTTATAACGGAGCA
GATTTTGTGACTCTTCCGTTGAGATGGAAGAACGGAAGATTTATGTATCACCCGGCATTA
CCTATTCCGAAGATCGAACAAACATATTACACAGACCCCAGGTGTCTGACAGACATATCC
AGAAAACATAAGCCTATTAATTGCCCGTCTAAACATGCGTCTCTGTGTTATCATAGAGAC
ACCACATTGGACAATTCAAATGATACCGTTTCCGTTTATGATTCTCCGACCAGTTTGTTT
TCATCCAAGACAAATAAAAATAAGAAAAATTCAGAAACAAGTATTTATGTGCCCATGACT
AAAAAGACACAGGACATACCGTTCTATGATATTGTGATTCCTTCTCTACCTGGTCCTCCG
TTGGTTCCACGTCATATGATTCCGGTTCCTCCTATTCCTGAAAAGTATCAACCCGGTCGT
AGCAGACATATCCCACCTGTTCCTGCCCCACCTATTCCACCAGAGTCTCCTCCACCACCT
CTTCCACGTGCTTGTA
>NT2021/166 V29 .
CAGGACGGATTAGATTGGTTCAGACTTGTTAAAATTATCGGACCGAGAAACACTATAGAA
AATGTAAACAACGTGTATTGGGTAGACGTGTCAGAATACGGAGAGATTTTACTGTCTAGA
ATTGTCAGGGATAATAATGTGTATTTCAACGACGGGAACGGATGGTTTTATAACGGAGCA
GATTTTGTGACTCTTCCGTTGAGATGGAAGAACGGAAGATTTATGTATCACCCGGCCTTA
CCTATTCCGAAGATCGAACAAACATATTACACAGACCCCAGGTGTCTGACAGACATATCC
AGAAAACATAAGCCTATTAATTGCCCGTCTAAACATGCGTCTCTGTGTTATCATAGAGAC
ACCACATTGGACAATTCAAATGATACCGTTTCCGTTTATGATTCTCCGACCAGTTTGTTT
TCATCCAAGACAAATAAAAATAAGAAAAATTCAGAAACAAGTATTTATGTGCCCATGACT
AAAAAGACACAGGACATACCGTTCTATGATATTGTGATTCCTTCTCTACCTGGTCCTCCG
TTGGTTCCACGTCATATGATTCCGGTTCCTCCTATTCCTGAAAAGTATCAACCCGGTCGT
AGCAGACATATCCCACCTGTTCCTGCCCCACCTATTCCACCAGAGTCTCCTCCACCACCT
CTTCCACGTGCTTGTA
>R2020/141 V29 .
CAGGACGGATTAGATTGGTTCAGACTTGTTAAAATTATCGGACCGAGAAACACTATAGAA
AATGTAAATAACGTGTATTGGGTAGACGTGTCAGAGTACGGAGAGATTTTACTGTCTAGA
ATTGTCAGGGATAATAATGTGTATTTCAACGACGGGAACGGATGGTTTTATAACGGAGCA
GATTTTGTGACTCTTCCGTTGAGATGGAAGAACGGAAGATTTATGTATCACCCGGCCTTA
CCTATTCCGAAGATCGAACAAACATATTACACAGACCCCAGGTGTCTGACAGACATATCC
AGAAAACATAAGCCTATTAATTGTCCGTCTAAACATGCGTCTTTGTGTTATCATAGAGAC
ACCACATTAGACAATTCAAATGATACCGATTTCGTTTATGATTCTCCTAATAGTTTGTTT
TCATCCAAGACAAATAAAAATAAGAAAAATTCAGAAACAAGTATTTATGTGCCCATGAAT
AAAAAGACACAGGACATACCGTTCTATGATATTGTACTTCCTTCTCTACCTGGTCCTCCG
TTGGTTCCACGTCATATGATTCCTGTTCCTCCTATTCCTGAAAAGTATCAACCCGGTCGT
AGCAGACATATCCCACCTGTCCCTGCCCCACCTATTCCACCAGAGTCTCCACCACCACCT
CTTCCACGTGCTTGTA
>SF2008/21 V29 .
CAGGACGGATTAGATTGGTTCAGACTTGTTAAAATTATCGGACCGAGAAACACTATAGAA
AATGTAAATAACGTGTATTGGGTAGACGTGTCAGAGTACGGAGAGATTTTACTGTCTAGA
ATTGTCAGGGATAATAATGTGTATTTCAACGACGGGAACGGATGGTTTTATAACGGAGCA
GATTTTGTGACTCTTCCGTTGAGATGGAAGAACGGAAGATTTATGTATCACCCGGCCTTA
CCTATTCCGAAGATCGAACAAACATATTACACAGACCCCAGGTGTCTGACAGACATATCC
AGAAAACATAAGCCTATTAATTGTCCGTCTAAACATGCGTCTTTGTGTTATCATAGAGAC
ACCACATTAGACAATTCAAATGATACCGATTTCGTTTATGATTCTCCTAATAGTTTGTTT
TCATCCAAGACAAATAAAAATAAGAAAAAATCAGAAACAAGTATTTATGTACCCATGAAT
AAAAAGACACAGGACATACCGTTCTATGATATTGTACTTCCTTCTCTACCTGGTCCTCCG
TTGGTTCCACGTCATATGATTCCTGTTCCTCCTATTCCTGAAAAGTATCAACCCGGTCGT
AGCAGACATATCCCACCTGTCCCTGCCCCACCTATTCCACCAGAGTCTCCACCACCACCT
CTTCCACGTGCTTGTA
>ST2021/162 V29 .
CAGGACGGATTAGATTGGTTCAGACTTGTTAAAATTATCGGACCGAGAAACACTATAGAA
AATGTAAACAACGTGTATTGGGTAGACGTGTCAGAATACGGAGAGATTTTACTGTCTAGA
ATTGTCAGGGATAATAATGTGTATTTCAACGACGGGAACGGATGGTTTTATAACGGAGCA
GATTTTGTGACTCTTCCGTTGAGATGGAAGAACGGAAGATTTATGTATCACCCGGCATTA
CCTATTCCGAAGATCGAACAAACATATTACACAGACCCCAGGTGTCTGACAGACATATCC
AGAAAACATAAGCCTATTAATTGCCCGTCTAAACATGCGTCTCTGTGTTATCATAGAGAC
ACCACATTGGACAATTCAAATGATACCGTTTCCGTTTATGATTCTCCGACCAGTTTGTTT
TCATCCAAGACAAATAAAAATAAGAAAAATTCAGAAACAAGTATTTATGTGCCCATGACT
AAAAAGACACAGGACATACCGTTCTATGATATTGTGATTCCTTCTCTACCTGGTCCTCCG
TTGGTTCCACGTCATATGATTCCGGTTCCTCCTATTCCTGAAAAGTATCAACCCGGTCGT
AGCAGACATATCCCACCTGTTCCTGCCCCACCTATTCCACCAGAGTCTCCTCCACCACCT
CTTCCACGTGCTTGTA
>ST2022/175 V29 .
CAGGACGGATTAGATTGGTTCAGACTTGTTAAAATTATCGGACCGAGAAACACTATAGAA
AATGTAAACAACGTGTATTGGGTAGACGTGTCAGAATACGGAGAGATTTTACTGTCTAGA
ATTGTCAGGGATAATAATGTGTATTTCAACGACGGGAACGGATGGTTTTATAACGGAGCA
GATTTTGTGACTCTTCCGTTGAGATGGAAGAACGGAAGATTTATGTATCACCCGGCCTTA
CCTATTCCGAAGATCGAACAAACATATTACACAGACCCCAGGTGTCTGACAGACATATCC
AGAAAACATAAGCCTATTAATTGTCCGTCTAAACATGCGTCTTTGTGTTATCATAGAGAC
ACCACATTAGACAATTCAAATGATACCGATTTCGTTTATGATTCTCCTAATAGTTTGTTT
TCATCCAAGACAAATAAAAATAAGAAAAATTCAGAAACAAGTATTTATGTGCCCATGAAT
AAAAAGACACAGGACATACCGTTCTATGATATTGTACTTCCTTCTCTACCTGGTCCTCCG
TTGGTTCCACGTCATATGATTCCGGTTCCTCCTATTCCTGAAAAGTATCAACCCGGTCGT
AGCAGACATATCCCACCTGTCCCTGCCCCACCTATTCCACCAGAGTCTCCTCCACCACCT
CTTCCACGTGCTTGTA
>T2009/31 V29 .
CAGGACGGATTAGATTGGTTCAGACTTGTTAAAATTATCGGACCGAGAAACACTATAGAA
AATGTAAATAACGTGTATTGGGTAGACGTGTCAGAGTACGGAGAGATTTTACTGTCTAGA
ATTGTCAGGGATAATAATGTGTATTTCAACGACGGGAACGGATGGTTTTATAACGGAGCA
GATTTTGTGACTCTTCCGTTGAGATGGAAGAACGGAAGATTTATGTATCACCCGGCCTTA
CCTATTCCGAAGATCGAACAAACATATTACACAGACCCCAGGTGTCTGACAGACATATCC
AGAAAACATAAGCCTATTAATTGTCCGTCTAAACATGCGTCTTTGTGTTATCATAGAGAC
ACCACATTAGACAATTCAAATGATACCGATTTCGTTTATGATTCTCCTAATAGTTTGTTT
TCATCCAAGACAAATAAAAATAAGAAAAATTCAGAAACAAGTATTTATGTGCCCATGACT
AAAAAGACACAGGACATACCGTTCTATGATATTGTACTTCCTTCTCTACCTGGTCCTCCG
TTGGTTCCACGTCATATGATTCCGGTTCCTCCTATTCCTGAAAAGTATCAACCCGGTCGT
AGCAGACATATCCCACCTGTTCCTGCCCCACCTATTCCACCAGAGTCTCCTCCACCACCT
CTTCCACGTGCTTGTA
>T2013/72 V29 .
CAGGACGGATTAGATTGGTTCAGACTTGTTAAAATTATCGGACCGAGAAACACTATAGAA
AATGTAAATAACGTGTATTGGGTAGACGTGTCAGAGTACGGAGAGATTTTACTGTCTAGA
ATTGTCAGGGATAATAATGTGTATTTCAACGACGGGAACGGATGGTTTTATAACGGAGCA
GATTTTGTGACTCTTCCGTTGAGATGGAAGAACGGAAGATTTATGTATCACCCGGCCTTA
CCTATTCCGAAGATCGAACAAACATATTACACAGACCCCAGGTGTCTGACAGACATATCC
AGAAAACATAAGCCTATTAATTGTCCGTCTAAACATGCGTCTTTGTGTTATCATAGAGAC
ACCACATTAGACAATTCAAATGATACCGATTTCGTTTATGATTCTCCTANTAGTTTGTTT
TCATCCAAGACAAATAAAAATAAGAAAAATTCAGAAACAAGTATTTATGTGCCCATGACT
AAAAAGACACAGGACATACCGTTCTATGATATTGTACTTCCTTCTCTACCTGGTCCTCCG
TTGGTTCCACGTCATATGATTCCGGTTCCTCCTATTCCTGAAAAGTATCAACCCGGTCGT
AGCAGACATATCCCACCTGTTCCTGCCCCACCTATTCCACCAGAGTCTCCTCCACCACCT
CTTCCACGTGCTTGTA
>T2013/76 V29 .
CAGGACGGATTAGATTGGTTCAGACTTGTTAAAATTATCGGACCGAGAAACACTATAGAA
AATGTAAATAACGTGTATTGGGTAGACGTGTCAGAGTACGGAGAGATTTTACTGTCTAGA
ATTGTCAGGGATAATAATGTGTATTTCAACGACGGGAACGGATGGTTTTATAACGGAGCA
GATTTTGTGACTCTTCCGTTGAGATGGAAGAACGGAAGATTTATGTATCACCCGGCCTTA
CCTATTCCGAAGATCGAACAAACATATTACACAGACCCCAGGTGTCTGACAGACATATCC
AGAAAACATAAGCCTATTAATTGTCCGTCTAAACATGCGTCTTTGTGTTATCATAGAGAC
ACCACATTAGACAATTCAAATGATACCGATTTCGTTTATGATTCTCCTAATAGTTTGTTT
TCATCCAAGACAAATAAAAATAAGAAAAATTCAGAAACAAGTATTTATGTGCCCATGACT
AAAAAGACACAGGACATACCGTTCTATGATATTGTACTTCCTTCTCTACCTGGTCCTCCG
TTGGTTCCGCGTCATATGATTCCGGTTCCTCCTATTCCTGAAAAGTATCAACCCGGTCGT
AGCAGACATATCCCACCTGTTCCTGCCCCACCTATTCCGCCAGAGTCTCCTCCACCACCT
CTTCCACGTGCTTGTA
>T2014/81 V29 .
CAGGACGGATTAGATTGGTTCAGACTTGTTAAAATTATCGGACCGAGAAACACTATAGAA
AATGTAAATAACGTGTATTGGGTAGACGTGTCAGAGTACGGAGAGATTTTACTGTCTAGA
ATTGTCAGGGATAATAATGTGTATTTCAACGACGGGAACGGATGGTTTTATAACGGAGCA
GATTTTGTGACTCTTCCGTTGAGATGGAAGAACGGAAGATTTATGTATCACCCGGCCTTA
CCTATTCCGAAGATCGAACAAACATATTACACAGACCCCAGGTGTCTGACAGACATATCC
AGAAAACATAAGCCTATTAATTGTCCGTCTAAACATGCGTCTTTGTGTTATCATAGAGAC
ACCACATTAGACAATTCAAATGATACCGATTTCGTTTATGATTCTCCTAATAGTTTGTTT
TCATCCAAGACAAATAAAAATAAGAAAAATTCAGAAACAAGTATTTATGTGCCCATGACT
AAAAAGACACAGGACATACCGTTCTATGATATTGTACTTCCTTCTCTACCTGGTCCTCCG
TTGGTTCCACGTCATATGATTCCGGTTCCTCCTATTCCTGAAAAGTATCAACCCGGTCGT
AGCAGACATATCCCACCTGTTCCTGCCCCACCTATTCCACCAGAGTCTCCTCCACCACCT
CTTCCACGTGCTTGTA
>T2014/85 V29 .
CAGGACGGATTAGATTGGTTCAGACTTGTTAAAATTATCGGACCGAGAAACACTATAGAA
AATGTAAATAACGTGTATTGGGTAGACGTGTCAGAGTACGGAGAGATTTTACTGTCTAGA
ATTGTCAGGGATAATAATGTGTATTTCAACGACGGGAACGGATGGTTTTATAACGGAGCA
GATTTTGTGACTCTTCCGTTGAGATGGAAGAACGGAAGATTTATGTATCACCCGGCCTTA
CCTATTCCGAAGATCGAACAAACATATTACACAGACCCCAGGTGTCTGACAGACATATCC
AGAAAACATAAGCCTATTAATTGTCCGTCTAAACATGCGTCTTTGTGTTATCATAGAGAC
ACCACATTAGACAATTCAAATGATACCGATTTCGTTTATGATTCTCCTAATAGTTTGTTT
TCATCCAAGACAAATAAAAATAAGAAAAATTCAGAAACAAGTATTTATGTGCCCATGACT
AAAAAGACACAGGACATACCGTTCTATGATATTGTACTTCCTTCTCTACCTGGTCCTCCG
TTGGTTCCACGTCATATGATTCCGGTTCCTCCTATTCCTGAAAAGTATCAACCCGGTCGT
AGCAGACATATCCCACCTGTTCCTGCCCCACCTATTCCACCAGAGTCTCCTCCACCACCT
CTTCCACGTGCTTGTA
>T2016/107 V29 .
CAGGACGGATTAGATTGGTTCAGACTTGTTAAAATTATCGGACCGAGAAACACTATAGAA
AATGTAAATAACGTGTATTGGGTAGACGTGTCAGAGTACGGAGAGATTTTACTGTCTAGA
ATTGTCAGGGATAATAATGTGTATTTCAACGACGGGAACGGATGGTTTTATAACGGAGCA
GATTTTGTGACTCTTCCGTTGAGATGGAAGAACGGAAGATTTATGTATCACCCGGCCTTA
CCTATTCCGAAGATCGAACAAACATATTACACAGACCCCAGGTGTCTGACAGACATATCC
AGAAAACATAAGCCTATTAATTGTCCGTCTAAACATGCGTCTTTGTGTTATCATAGAGAC
ACCACATTAGACAATTCAAATGATACCGATTTCGTTTATGATTCTCCTAATAGTTTGTTT
TCATCCAAGACAAATAAAAATAAGAAAAATTCAGAAACAAGTATTTATGTGCCCATGACT
AAAAAGACACAGGACATACCGTTCTATGATATTGTACTTCCTTCTCTACCTGGTCCTCCG
TTGGTTCCACGTCATATGATTCCGGTTCCTCCTATTCCTGAAAAGTATCAACCCGGTCGT
AGCAGACATATCCCACCTGTTCCTGCCCCACCTATTCCACCAGAGTCTCCTCCACCACCT
CTTCCACGTGCTTGTA
>T2018/128 V29 .
CAGGACGGATTAGATTGGTTCAGACTTGTTAAAATTATCGGACCGAGAAACACTATAGAA
AATGTAAATAACGTGTATTGGGTAGACGTGTCAGAGTACGGAGAGATTTTACTGTCTAGA
ATTGTCAGGGATAATAATGTGTATTTCAACGACGGGAACGGATGGTTTTATAACGGAGCA
GATTTTGTGACTCTTCCGTTGAGATGGAAGAACGGAAGATTTATGTATCACCCGGCCTTA
CCTATTCCGAAGATCGAACAAACATATTACACAGACCCCAGGTGTCTGACAGACATATCC
AGAAAACATAAGCCTATTAATTGTCCGTCTAAACATGCGTCTTTGTGTTATCATAGAGAC
ACCACATTAGACAATTCAAATGATACCGATTTCGTTTATGATTCTCCTAATAGTTTGTTT
TCATCCAAGACAAATAAAAATAAGAAAAAATCAGAAACAAGTATTTATGTGCCCATGAAT
AAAAAGACACAGGACATACCGTTCTATGATATTGTACTTCCTTCTCTACCTGGTCCTCCG
TTGGTTCCACGTCATATGATTCCTGTTCCTCCTATTCCTGAAAAGTATCAACCCGGTCGT
AGCAGACATATCCCACCTGTCCCTGCCCCACCTATTCCACCAGAGTCTCCACCACCACCT
CTTCCACGTGCTTGTA
>T2018/130 V29 .
CAGGACGGATTAGATTGGTTCAGACTTGTTAAAATTATCGGACCGAGAAACACTATAGAA
AATGTAAATAACGTGTATTGGGTAGACGTGTCAGAGTACGGAGAGATTTTACTGTCTAGA
ATTGTCAGGGATAATAATGTGTATTTCAACGACGGGAACGGATGGTTTTATAACGGAGCA
GATTTTGTGACTCTTCCGTTGAGATGGAAGAACGGAAGATTTATGTATCACCCGGCCTTA
CCTATTCCGAAGATCGAACAAACATATTACACAGACCCCAGGTGTCTGACAGACATATCC
AGAAAACATAAGCCTATTAATTGTCCGTCTAAACATGCGTCTTTGTGTTATCATAGAGAC
ACCACATTAGACAATTCAAATGATACCGATTTCGTTTATGATTCTCCTAATAGTTTGTTT
TCATCCAAGACAAATAAAAATAAGAAAAAATCAGAAACAAGTATTTATGTGCCCATGAAT
AAAAAGACACAGGACATACCGTTCTATGATATTGTACTTCCTTCTCTACCTGGTCCTCCG
TTGGTTCCACGTCATATGATTCCTGTTCCTCCTATTCCTGAAAAGTATCAACCCGGTCGT
AGCAGACATATCCCACCTGTCCCTGCCCCACCTATTCCACCAGAGTCTCCACCACCACCT
CTTCCACGTGCTTGTA
>V2021/159 V29 .
CCGGACGGATTAGATTGGTTCAGACTTGTTAAAATTATCGGACCGAGAAACACTATAGAA
AATGTAAATAACGTGTATTGGGTAGACGTGTCAGAGTACGGAGAGATTTTACTGTCTAGA
ATTGTCAGGGATAATAATGTGTATTTCAACGACGGGAACGGATGGTTTTATAACGGAGCA
GATTTTGTGACTCTTCCGTTGAGATGGAAGAACGGAAGATTTATGTATCACCCGGCCTTA
CCTATTCCGAAGATCGAACAAACATATTACACAGACCCCAGGTGTCTTACAGACATATCC
AGAAAACATAAGCCTATTAATTGCCCGTCTAAACATGCGTCTTTGTGTTATCATAGAGAC
ACCACATTAGACAATTCAAATGATACCGATTTCGTTTATGATTCTCCTAATAGTTTGTTT
TCATCCAAGACAAATAAAAATAAGAAAAAATCAGAAACAAGTATTTATGTACCCATGAAT
AAAAAGACACAGGACATACCGTTCTATGATATTGTACTTCCTTCTCTACCTGGTCCTCCG
TTGGTTCCACGTCATATGATTCCGGTTCCTCCTATTCCTGAAAAGTATCAACCCGGTCGT
AGCAGACATATCCCACCTGTCCCTGCCCCACCTATTCCACCAGAGTCTCCACCACCACCT
CTTCCACGTGCTTGTA
>V2021/161 V29 .
CAGGACGGATTAGATTGGTTCAGACTTGTTAAAATTATCGGACCGAGAAACACTATAGAA
AATGTAAATAACGTGTATTGGGTAGACGTGTCAGAGTACGGAGAGATTTTACTGTCTAGA
ATTGTCAGGGATAATAATGTGTATTTCAACGACGGGAACGGATGGTTTTATAACGGAGCA
GATTTTGTGACTCTTCCGTTGAGATGGAAGAACGGAAGATTTATGTATCACCCGGCCTTA
CCTATTCCGAAGATCGAACAAACATATTACACAGACCCCAGGTGTCTGACAGACATATCC
AGAAAACATAAGCCTATTAATTGTCCGTCTAAACATGCGTCTTTGTGTTATCATAGAGAC
ACCACATTAGACAATTCAAATGATACCGATTTCGTTTATGATTCTCCTAATAGTTTGTTT
TCATCCAAGACAAATAAAAATAAGAAAAATTCAGAAACAAGTATTTATGTGCCCATGAAT
AAAAAGACACAGGACATACCGTTCTATGATATTGTACTTCCTTCTCTACCTGGTCCTCCG
TTGGTTCCACGTCATATGATTCCTGTTCCTCCTATTCCTGAAAAGTATCAACCCGGTCGT
AGCAGACATATCCCACCTGTCCCTGCCCCACCTATTCCACCAGAGTCTCCACCACCACCT
CTTCCACGTGCTTGTA
>V2021/167 V29 .
CAGGACGGATTAGATTGGTTCAGACTTGTTAAAATTATCGGACCGAGAAACACTATAGAA
AATGTAAATAACGTGTATTGGGTAGACGTGTCAGAGTACGGAGAGATTTTACTGTCTAGA
ATTGTCAGGGATAATAATGTGTATTTCAACGACGGGAACGGATGGTTTTATAACGGAGCA
GATTTTGTGACTCTTCCGTTGAGATGGAAGAACGGAAGATTTATGTATCACCCGGCCTTA
CCTATTCCGAAGATCGAACAAACATATTACACAGACCCCAGGTGTCTGACAGACATATCC
AGAAAACATAAGCCTATTAATTGTCCGTCTAAACATGCGTCTTTGTGTTATCATAGAGAC
ACCACATTAGACAATTCAAATGATACCGATTTCGTTTATGATTCTCCTAATAGTTTGTTT
TCATCCAAGACAAATAAAAATAAGAAAAATTCAGAAACAAGTATTTATGTGCCCATGAAT
AAAAAGACACAGGACATACCGTTCTATGATATTGTACTTCCTTCTCTACCTGGTCCTCCG
TTGGTTCCGCGTCATATGATTCCGGTTCCTCCTATTCCTGAAAAGTATCAACCCGGTCGT
AGCAGACATATCCCACCTGTCCCTGCCCCACCTATTCCGCCAGAGTCTCCACCACCACCT
CTTCCACGTGCTTGTA
>H2009/32 V30 .
GACGGCTTTTTCAAACTGAGGAACATCGGTGGAAAACCGACAGTTTTATCTTTTAGAAAA
AGTTATTTAGACAGATGTAGATATTTTTCTTACAATGACAAGAGTGAAAGTGTGGATCAT
GTCGATGACGGTATTTATCAGATGTCTGAAATTCCGTTTCATACAAAATGGTGTGTCAGA
GACATCATCCATAACAGGTCAGATCTGATCACGATCTCGGACAACACGTTAGTGACCAAC
AAAACAGCAGAGGCCGAGACTGCTTTTTCATACAAAGACATAATGAGTAATGTTTTCATC
GAACTACATAATAAATCAACTCTTTCTGATTCTAATAGCATGTCAGGATATGATTACGTA
ATGATCGAGAAGAACAAGTACGACGTCAACAAAGTATGTTTCTCTGTTTTATCAGAATTT
CCAGAGTCTCATCATCATCAACGTGAAAAAATGAATTACACTTACGCCTGTATTTATCAA
CATCTTATCAGGCGTCGACTGGCTTATGTGTGGACAGATGAGCATACCAAAGAGTATGAA
AAAACACTGGAGGCTTTCAGTATGAAAAAACTAATTTGTTACCCGTGTGCGTTCCTGGCT
TATTCAAAAACAGACGTTCACGCAGAATCATATGATAACAAGTTATATGAACTACGTAGA
CATTACGGTGATCA
>H2009/33 V30 .
GACGGCTTTTTCAAACTGAGGAACATCGGTGGAAAACCGACAGTTTTATCTTTTAGAAAA
AGTTATTTAGACAGATGTAGATATTTTTCTTACAATGACAAGAGTGAAAGTGTGGATCAT
GTCGACGACGGTATTTATCAGATGTCTGAAATTCCGTTTCATACAAAATGGTGTGTCCGA
GACATCATCCATAACAGGTCAGATCTGATCACGATCTCGGACAACACGTTAGTGACCAAC
AAAACAGCAGAGGCCGAGACTGCTTTTTCATACAAAGACATAATGAGTAATGTTTTCATC
GAACTACATAATAAATCAACTCTTTCTGATTCTAATAGCATGTCAGGATATGATTACGTA
ATGATCGAGAAGAACAAGTACGACGTCAACAAAGTATGTTTCTCTGTTTTATCAGAATTC
CCAGAGTCCCATCATCATCAACGTGAAAAAATGAATTACACGTACGCCTGTATTTATCAA
CATCTTATCAGGCGTCGACTGGCTTATGTGTGGACAGATGAACATACCAAAGAGTATGAA
AAAACACTGGAGGCTTTCAGTATGAAAAAACTAATTTGTTACCCGTGTGCGTTCCTGGCT
TATTCAAAAACAGACGTTCACGCAGAATCATATGATAACAAGTTATATGAACTACGTAGA
CATTACGGTGATCA
>H2009/34 V30 .
GACGGCTTTTTCAAACTGAGGAACATCGGTGGAAAACCGACAGTTTTATCTTTTAGAAAA
AGTTATTTAGACAGATGTAGATATTTTTCTTACAATGACAAGAGTGAAAGTGTGGATCAT
GTCGATGACGGTATTTATCAGATGTCTGAAATTCCGTTTCATACAAAATGGTGTGTCAGA
GACATCATCCATAACAGGTCAGATCTGATCACGATCTCGGACAACACGTTAGTGACCAAC
AAAACAGCAGAGGCCGAGACTGCTTTTTCATACAAAGACATAATGAGTAATGTTTTCATC
GAACTACATAATAAATCAACTCTTTCTGATTCTAATAGCATGTCAGGATATGATTACGTA
ATGATCGAGAAGAACAAGTACGACGTCAACAAAGTATGTTTCTCTGTTTTATCAGAATTT
CCAGAGTCTCATCATCATCAACGTGAAAAAATGAATTACACTTACGCCTGTATTTATCAA
CATCTTATCAGGCGTCGACTGGCTTATGTGTGGACAGATGAGCATACCAAAGAGTATGAA
AAAACACTGGAGGCTTTCAGTATGAAAAAACTAATTTGTTACCCGTGTGCGTTCCTGGCT
TATTCAAAAACAGACGTTCACGCAGAATCATATGATAACAAGTTATATGAACTACGTAGA
CATTATGGTGATCA
>H2009/35 V30 .
GACGGCTTTTTCAAACTGAGGAACATCGGTGGAAAACCGACAGTTTTATCTTTTAGAAAA
AGTTATTTAGACAGATGTAGATATTTTTCTTACAATGACAAGAGTGAAAGTGTGGATCAT
GTCGATGACGGTATTTATCAGATGTCTGAAATTCCGTTTCATACAAAATGGTGTGTCAGA
GACATCATCCATAACAGGTCAGATCTGATCACGATCTCGGACAACACGTTAGTGACCAAC
AAAACAGCAGAGGCCGAGACTGCTTTTTCATACAAAGACATAATGAGTAATGTTTTCATC
GAACTACATAATAAATCAACTCTTTCTGATTCTAATAGCATGTCAGGATATGATTACGTA
ATGATCGAGAAGAACAAGTACGACGTCAACAAAGTATGTTTCTCTGTTTTATCAGAATTT
CCAGAGTCTCATCATCATCAACGTGAAAAAATGAATTACACTTACGCCTGTATTTATCAA
CATCTTATCAGGCGTCGACTGGCTTATGTGTGGACAGATGAGCATACCAAAGAGTATGAA
AAAACACTGGAGGCTTTCAGTATGAAAAAACTAATTTGTTACCCGTGTGCGTTCCTGGCT
TATTCAAAAACAGACGTTCACGCAGAATCATATGATAACAAGTTATATGAACTACGTAGA
CATTATGGTGATCA
>H2013/77 V30 .
GACGGCTTTTTCAAACTGAGGAACATCGGTGGAAAACCGACAGTTTTATCTTTTAGAAAA
AGTTATTTAGACAGATGTAGATATTTTTCTTACAATGACAAGAGTGAAAGTGTGGATCAT
GTCGATGACGGTATTTATCAGATGTCCGAAATTCCGTTTCATACAAAATGGTGTGTCCGA
GACATCATCCATAACAGGTCAGATCTGATCACGATCTCTGACAACACGTTCGTGACCAAC
AAAACAACAGACGCCGAGCCTGAGTTTTCATACAAAGACATAATGAGTAATGTTTTCATC
GAACTACATAATAAATCAACTCTTTCTGATTCTAATAGCATGTCAGGATATGATTACGTA
ATGATCGAGAAGAACAAGTACGACGTCAACAAAGTATGTTTCTCTGTTTTATCAGAATTT
CCAGAGTCTCATCATCATCAACGTGAAAAAATGAATTACACTTACGCCTGTATTTATCAA
CATCTTATCAGGCGTCGACTGGCTTATGTGTGGACAGATGAGCATACCAAAGAGTATGAA
AAAACACTGGAGGCTTTCAGTATGAAAAAACTAATTTGTTACCCGTGTGCGTTCCTGGCT
TATTCAAAAACAGACGTTCACGCAGAATCATATGATAACAAGTTATATGAACTACGTAGA
CATTATGGTGATCA
>H2013/78 V30 .
GACGGCTTTTTCAAACTGAGGAACATCGGTGGAAAACCGACAGTTTTATCTTTTAGAAAA
AGTTATTTAGACAGATGTAGATATTTTTCTTACAATGACAAGAGTGAAAGTGTGGATCAT
GTCGATGACGGTATTTATCAGATGTCCGAAATTCCGTTTCATACAAAATGGTGTGTCCGA
GACATCATCCATAACAGGTCAGATCTGATCACGATCTCTGACAACACGTTCGTGACCAAC
AAAACAACAGACGCCGAGCCTGAGTTTTCATACAAAGACATAATGAGTAATGTTTTCATC
GAACTACATAATAAATCAACTCTTTCTGATTCTAATAGCATGTCAGGATATGATTACGTA
ATGATCGAGAAGAACAAGTACGACGTCAACAAAGTATGTTTCTCTGTTTTATCAGAATTT
CCAGAGTCTCATCATCATCAACGTGAAAAAATGAATTACACTTACGCCTGTATTTATCAA
CATCTTATCAGGCGTCGACTGGCTTATGTGTGGACAGATGAGCATACCAAAGAGTATGAA
AAAACACTGGAGGCTTTCAGTATGAAAAAACTAATTTGTTACCCGTGTGCGTTCCTGGCT
TATTCAAAAACAGACGTTCACGCAGAATCATATGATAACAAGTTATATGAACTACGTAGA
CATTATGGTGATCA
>H2015/91 V30 .
GACGGCTTTTTCAAACTGAGGAACATCGGTGGAAAACCGACAGTTTTATCTTTTAGAAAA
AGTTATTTAGACAGATGTAGATATTTTTCTTACGATGACAAGAGTGAAAGTGTGGATCAT
GTTGACGACGGTATTTATCAGATGTCTGAAATTCCGTTTCATACAAAATGGTGTGTCAGA
GACATCATCCATAACAGGTCAGATCTGATCACGATCTCGGACAACACGTTAGTGACCAAC
AAAACAGCAGAGGCCGAGACTGCTTTTTCATACAAAGACATAATGAGTAATGTTTTCATC
GAACTACATAATAAATCAACTCTTTCTGATTCTAATAGCATGTCAGGATATGATTACGTA
ATGATCGAGAAGAACAAGTACGACGTCAACAAAGTATGTTTCTCTGTTTTATCAGAATTC
CCAGAGTCCCATCATCATCAACGTGAAAAAATGAATTACACGTACGCCTGTATTTATCAA
CATCTTATCAGACGTCGACTGGCTTATGTGTGGACAGATGAACATACCAAAGAGTATGAA
AAAACACTGGAGGCTTTCAGTATGAAAAAACTAATTTGTTACCCGTGTGCGTTCCTGGCT
TATTCAAAAACAGACGTTCAAGCAGAATCCTACGATAACAAGTTATATGAACTACGTAGA
CATTACGGTGATCA
>H2015/93 V30 .
GACGGCTTTTTCAAACTGAGGAACATCGGTGGAAAACCGACAGTTTTATCTTTTAGAAAA
AGTTATTTAGACAGATGTAGATATTTTTCTTACGATGACAAGAGTGAAAGTGTGGATCAT
GTTGACGACGGTATTTATCAGATGTCTGAAATTCCGTTTCATACAAAATGGTGTGTCAGA
GACATCATCCATAACAGGTCAGATCTGATCACGATCTCGGACAACACGTTAGTGACCAAC
AAAACAGCAGAGGCCGAGACTGCTTTTTCATACAAAGACATAATGAGTAATGTTTTCATC
GAACTACATAATAAATCAACTCTTTCTGATTCTAATAGCATGTCAGGATATGATTACGTA
ATGATCGAGAAGAACAAGTACGACGTCAACAAAGTATGTTTCTCTGTTTTATCAGAATTC
CCAGAGTCCCATCATCATCAACGTGAAAAAATGAATTACACGTACGCCTGTATTTATCAA
CATCTTATCAGACGTCGACTGGCTTATGTGTGGACAGATGAACATACCAAAGAGTATGAA
AAAACACTGGAGGCTTTCAGTATGAAAAAACTAATTTGTTACCCGTGTGCGTTCCTGGCT
TATTCAAAAACAGACGTTCAAGCAGAATCCTACGATAACAAGTTATATGAACTACGTAGA
CATTACGGTGATCA
>H2017/112 V30 .
GACGGCTTTTTCAAACTGAGGAACATCGGTGGAAAACCGACAGTTTTATCTTTTAGAAAA
AGTTATTTAGACAGATGTAGATATTTTTCTTACAATGACAAGAGTGAAAGTGTGGATCAT
GTCGACGACGGTATTTATCAGATGTCTGAAATTCCGTTTCATACAAAATGGTGTGTCAGA
GACATCATCCATAACAGGTCAGATCTGATCACGATCTCGGACAACACGTTAGTGACCAAC
AAAACAGCAGAGGCCGAGACTGCTTTTTCATACAAAGACATAATGAGTAATGTTTTCATC
GAACTACATAATAAATCAACTCTTTCTGATTCTAATAGCATGTCAGGATATGATTACGTA
ATGATCGAGAAGAACAAGTACGACGTCAACAAAGTATGTTTCTCTGTTTTATCAGAATTT
CCAGAGTCCCATCATCATCAACGTGAAAAAATGAATTACACTTACGCCTGTATTTATCAA
CATCTTATCAGGCGTCGACTGGCTTATGTGTGGACAGATGAGCATACCAAAGAGTATGAA
AAAACACTGGAGGCTTTCAGTATGAAAAAACTAATTTGTTACCCGTGTGCGTTCCTGGCT
TATTCAAAAACAGACGTTCACGCAGAATCATATGATAACAAGTTATATGAACTACGTAGA
CATTATGGTGATCA
>H2018/126 V30 .
GACGGCTTTTTCAAACTGAGGAACATCGGTGGAAAACCGACAGTTTTATCTTTTAGAAAA
AGTTATTTAGACAGATGTAGATATTTTTCTTACAATGACAAGAGTGAAAGTGTGGATCAT
GTCGATGACGGTATTTATCAGATGTCCGAAATTCCGTTTCATACAAAATGGTGTGTCCGA
GACATCATCCATAACAGGTCAGATCTGATCACGATCTCTGACAACACGTTCGTGACCAAC
AAAACAACAGACGCCGAGCCTGAGTTTTCATACAAAGACATAATGAGTAATGTTTTCATC
GAACTACATAATAAATCAACTCTTTCTGATTCTAATAGCATGTCAGGATATGATTACGTA
ATGATCGAGAAGAACAAGTACGACGTCAACAAAGTATGTTTCTCTGTTTTATCAGAATTT
CCAGAGTCTCATCATCATCAACGTGAAAAAATGAATTACACTTACGCCTGTATTTATCAA
CATCTTATCAGGCGTCGACTGGCTTATGTGTGGACAGATGAGCATACCAAAGAGTATGAA
AAAACACTGGAGGCTTTCAGTATGAAAAAACTAATTTGTTACCCGTGTGCGTTCCTGGCT
TATTCAAAAACAGACGTTCACGCAGAATCATATGATAACAAGTTATATGAACTACGTAGA
CATTATGGTGATCA
>H2019/131 V30 .
GACGGCTTTTTCAAACTGAGGAACATCGGTGGAAAACCGACAGTTTTATCTTTTAGAAAA
AGTTATTTAGACAGATGTAGATATTTTTCTTACGATGACAAGAGTGAAAGTGTGGATCAT
GTCGACGACGGTATTTATCAGATGTCTGAAATTCCGTTTCATACAAAATGGTGTGTCAGA
GACATCATCCATAACAGGTCAGATCTGATCACGATCTCGGACAACACGTTAGTGACCAAC
AAAACAGCAGAGGCCGAGACTGCTTTTTCATACAAAGACATAATGAGTAATGTTTTCATC
GAACTACATAATAAATCAACTCTTTCTGATTCTAATAGCATGTCAGGATATGATTACGTA
ATGATCGAGAAGAACAAGTACGACGTCAACAAAGTATGTTTCTCTGTTTTATCAGAATTC
CCAGAGTCCCATCATCATCAACGTGAAAAAATGAATTACACGTACGCCTGTATTTATCAA
CATCTTATCAGACGTCGACTGGCTTATGTGTGGACAGATGAACATACCAAAGAGTATGAA
AAAACACTGGAGGCTTTCAGTATGAAAAAACTAATTTGTTACCCGTGTGCGTTCCTGGCT
TATTCAAAAACAGACGTTCACGCAGAATCATATGATAACAAGTTATATGAACTACGTAGA
CATTATGGTGATCA
>H2021/155 V30 .
GACGGCTTTTTCAAACTGAGGAACATCGGTGGAAAACCGACAGTTTTATCTTTTAGAAAA
AGTTATTTAGACAGATGTAGATATTTTTCTTACAATGACAAGAGTGAAAGTGTGGATCAT
GTCGATGACGGTATTTATCAGATGTCCGAAATTCCGTTTCATACAAAATGGTGTGTCCGA
GACATCATCCATAACAGGTCAGATCTGATCACGATCTCGGACAACACGTTAGTGACCAAC
AAAACAGCAGAGGCCGAGACTGCTTTTTCATACAAAGACATAATGAGTAATGTTTTCATC
GAACTACATAATAAATCAACTCTTTCTGATTCTAATAGCATGTCAGGATATGATTACGTA
ATGATCGAGAAGAACAAGTACGACGTCAACAAAGTATGTTTCTCTGTTTTATCAGAATTT
CCAGAGTCTCATCATCATCAACGTGAAAAAATGAATTACACTTACGCCTGTATTTATCAA
CATCTTATCAGGCGTCGACTGGCTTATGTGTGGACAGATGAGCATACCAAAGAGTATGAA
AAAACACTGGAGGCTTTCAGTATGAAAAAACTAATTTGTTACCCGTGTGCGTTCCTGGCT
TATTCAAAAACAGACGTTCACGCAGAATCATATGATAACAAGTTATATGAACTACGTAGA
CATTATGGTGATCA
>H2021/156 V30 .
GACGGCTTTTTCAAACTGAGGAACATCGGTGGAAAACCGACAGTTTTATCTTTTAGAAAA
AGTTATTTAGACAGATGTAGATATTTTTCTTACAATGACAAGAGTGAAAGTGTGGATCAT
GTCGATGACGGTATTTATCAGATGTCCGAAATTCCGTTTCATACAAAATGGTGTGTCCGA
GACATCATCCATAACAGGTCAGATCTGATCACGATCTCGGACAACACGTTAGTGACCAAC
AAAACAGCAGAGGCCGAGACTGCTTTTTCATACAAAGACATAATGAGTAATGTTTTCATC
GAACTACATAATAAATCAACTCTTTCTGATTCTAATAGCATGTCAGGATATGATTACGTA
ATGATCGAGAAGAACAAGTACGACGTCAACAAAGTATGTTTCTCTGTTTTATCAGAATTT
CCAGAGTCTCATCATCATCAACGTGAAAAAATGAATTACACTTACGCCTGTATTTATCAA
CATCTTATCAGGCGTCGACTGGCTTATGTGTGGACAGATGAGCATACCAAAGAGTATGAA
AAAACACTGGAGGCTTTCAGTATGAAAAAACTAATTTGTTACCCGTGTGCGTTCCTGGCT
TATTCAAAAACAGACGTTCACGCAGAATCATATGATAACAAGTTATATGAACTACGTAGA
CATTATGGTGATCA
>H2021/157 V30 .
GACGGCTTTTTCAAACTGAGGAACATCGGTGGAAAACCGACAGTTTTATCTTTTAGAAAA
AGTTATTTAGACAGATGTAGATATTTTTCTTACAATGACAAGAGTGAAAGTGTGGATCAT
GTCGATGACGGTATTTATCAGATGTCCGAAATTCCGTTTCATACAAAATGGTGTGTCCGA
GACATCATCCATAACAGGTCAGATCTGATCACGATCTCTGACAACACGTTCGTGACCAAC
AAAACAACAGACGCCGAGCCTGAGTTTTCATACAAAGACATAATGAGTAATGTTTTCATC
GAACTACATAATAAATCAACTCTTTCTGATTCTAATAGCATGTCAGGATATGATTACGTA
ATGATCGAGAAGAACAAGTACGACGTCAACAAAGTATGTTTCTCTGTTTTATCAGAATTT
CCAGAGTCTCATCATCATCAACGTGAAAAAATGAATTACACTTACGCCTGTATTTATCAA
CATCTTATCAGGCGTCGACTGGCTTATGTGTGGACAGATGAGCATACCAAAGAGTATGAA
AAAACACTGGAGGCTTTCAGTATGAAAAAACTAATTTGTTACCCGTGTGCGTTCCTGGCT
TATTCAAAAACAGACGTTCACGCAGAATCATATGATAACAAGTTATATGAACTACGTAGA
CATTATGGTGATCA
>N2012/61 V30 .
GACGGCTTTTTCAAACTGAGGAACATCGGTGGAAAACCGACAGTTTTATCTTTTAGAAAA
AGTTATTTAGACAGATGTAGATATTTTTCTTACAATGACAAGAGTGAAAGTGTGGATCAT
GTCGATGACGGTATTTATCAGATGTCCGAAATTCCGTTTCATACAAAATGGTGTGTCCGA
GACATCATCCATAACAGGTCAGATCTGATCACGATCTCTGACAACACGTTCGTGACCAAC
AAAACAACAGACGCCGAGCCTGAGTTTTCATACAAAGACATAATGAGTAATGTTTTCATC
GAACTACATAATAAATCAACTCTTTCTGATTCTAATAGCATGTCAGGATATGATTACGTA
ATGATCGAGAAGAACAAGTACGACGTCAACAAAGTATGTTTCTCTGTTTTATCAGAATTT
CCAGAGTCTCATCATCATCAACGTGAAAAAATGAATTACACTTACGCCTGTATTTATCAA
CATCTTATCAGGCGTCGACTGGCTTATGTGTGGACAGATGAGCATACCAAAGAGTATGAA
AAAACACTGGAGGCTTTCAGTATGAAAAAACTAATTTGTTACCCGTGTGCGTTCCTGGCT
TATTCAAAAACAGACGTTCACGCAGAATCATATGATAACAAGTTATATGAACTACGTAGA
CATTATGGTGATCA
>NT2021/163 V30 .
GACGGCTTTTTCAAACTGAGGAACATCGGTGGAAAACCGACAGTTTTATCTTTTAGAAAA
AGTTATTTAGACAGATGTAGATATTTTTCTTACGATGACAAGAGTGAAAGTGTGGATCAT
GTCGACGACGGTATTTATCAGATGTCTGAAATTCCGTTTCATACAAAATGGTGTGTCAGA
GACATCATCCATAACAGGTCAGATCTGATCACGATCTCGGACAACACGTTAGTGACCAAC
AAAACAGCAGAGGCCGAGACTGCTTTTTCATACAAAGACATAATGAGTAATGTTTTCATC
GAACTACATAATAAATCAACTCTTTCTGATTCTAATAGCATGTCAGGATATGATTACGTA
ATGATCGAGAAGAACAAGTACGACGTCAACAAAGTATGTTTCTCTGTTTTATCAGAATTC
CCAGAGTCCCATCATCATCAACGTGAAAAAATGAATTACACGTACGCCTGTATTTATCAA
CATCTTATCAGACGTCGACTGGCTTATGTGTGGACAGATGAACATACCAAAGAGTATGAA
AAAACACTGGAGGCTTTCAGTATGAAAAAACTAATTTGTTACCCGTGTGCGTTCCTGGCT
TATTCAAAAACAGACGTTCAAGCAGAATCCTACGATAACAAGTTATATGAACTACGTAGA
CATTACGGTGATCA
>NT2021/166 V30 .
GACGGCTTTTTCAAACTGAGGAACATCGGTGGAAAACCGACAGTTTTATCTTTTAGAAAA
AGTTATTTAGACAGATGTAGATATTTTTCTTACGATGACAAGAGTGAAAGTGTGGATCAT
GTCGACGACGGTATTTATCAGATGTCTGAAATTCCGTTTCATACAAAATGGTGTGTCAGA
GACATCATCCATAACAGGTCAGATCTGATCACGATCTCGGACAACACGTTAGTGACCAAC
AAAACAGCAGAGGCCGAGACTGCTTTTTCATACAAAGACATAATGAGTAATGTTTTCATC
GAACTACATAATAAATCAACTCTTTCTGATTCTAATAGCATGTCAGGATATGATTACGTA
ATGATCGAGAAGAACAAGTACGACGTCAACAAAGTATGTTTCTCTGTTTTATCAGAATTC
CCAGAGTCCCATCATCATCAACGTGAAAAAATGAATTACACGTACGCCTGTATTTATCAA
CATCTTATCAGACGTCGACTGGCTTATGTGTGGACAGATGAACATACCAAAGAGTATGAA
AAAACACTGGAGGCTTTCAGTATGAAAAAACTAATTTGTTACCCGTGTGCGTTCCTGGCT
TATTCAAAAACAGACGTTCAAGCAGAATCCTACGATAACAAGTTATATGAACTACGTAGA
CATTACGGTGATCA
>R2020/141 V30 .
GACGGCTTTTTCAAACTGAGGAACATCGGTGGAAAACCGACAGTTTTATCTTTTAGAAAA
AGTTATTTAGACAGATGTAGATATTTTTCTTACAATGACAAGAGTGAAAGTGTGGATCAT
GTCGATGACGGTATTTATCAGATGTCTGAAATTCCGTTTCATACAAAATGGTGTGTCAGA
GACATCATCCATAACAGGTCAGATCTGATCACGATCTCGGACAACACGTTAGTGACCAAC
AAAACAGCAGAGGCCGAGACTGCTTTTTCATACAAAGACATAATGAGTAATGTTTTCATC
GAACTACATAATAAATCAACTCTTTCTGATTCTAATAGCATGTCAGGATATGATTACGTA
ATGATCGAGAAGAACAAGTACGACGTCAACAAAGTATGTTTCTCTGTTTTATCAGAATTC
CCAGAGTCCCATCATCATCAACGTGAAAAAATGAATTACACGTACGCCTGTATTTATCAA
CATCTTATCAGACGTCGACTGGCTTATGTGTGGACAGATGAACATACCAAAGAGTATGAA
AAAACACTGGAGGCTTTCAGTATGAAAAAACTAATTTGTTACCCGTGTGCGTTCCTGGCT
TATTCAAAAACAGACGTTCAAGCAGAATCCTACGATAACAAGTTATATGAACTACGTAGA
CATTACGGTGATCA
>SF2008/21 V30 .
GACGGCTTTTTCAAACTGAGGAACATCGGTGGAAAACCGACAGTTTTATCTTTTAGAAAA
AGTTATTTAGACAGATGTAGATATTTTTCTTACGATGACAAGAGTGAAAGTGTGGATCAT
GTCGACGACGGTATTTATCAGATGTCTGAAATTCCGTTTCATACAAAATGGTGTGTCAGA
GACATCATCCATAACAGGTCAGATCTGATCACGATCTCGGACAACACGTTAGTGACCAAC
AAAACAGCAGAGGCCGAGACTGCTTTTTCATACAAAGACATAATGAGTAATGTTTTCATC
GAACTACATAATAAATCAACTCTTTCTGATTCTAATAGCATGTCAGGATATGATTACGTA
ATGATCGAGAAGAACAAGTACGACGTCAACAAAGTATGTTTCTCTGTTTTATCAGAATTC
CCAGAGTCCCATCATCATCAACGTGAAAAAATGAATTACACGTACGCCTGTATTTATCAA
CATCTTATCAGACGTCGACTGGCTTATGTGTGGACAGATGAACATACCAAAGAGTATGAA
AAAACACTGGAGGCTTTCAGTATGAAAAAACTAATTTGTTACCCGTGTGCGTTCCTGGCT
TATTCAAAAACAGACGTTCAAGCAGAATCATACGATAACAAGTTATATGAACTACGTAGA
CATTACGGTGATCA
>SF2010/41 V30 .
GACGGCTTTTTCAAACTGAGGAACATCGGTGGAAAACCGACAGTTTTATCTTTTAGAAAA
AGTTATTTAGACAGATGTAGATATTTTTCTTACGATGACAAGAGTGAAAGTGTGGATCAT
GTCGACGACGGTATTTATCAGATGTCTGAAATTCCGTTTCATACAAAATGGTGTGTCAGA
GACATCATCCATAACAGGTCAGATCTGATCACGATCTCGGACAACACGTTAGTGACCAAC
AAAACAGCAGAGGCCGAGACTGCTTTTTCATACAAAGACATAATGAGTAATGTTTTCATC
GAACTACATAATAAATCAACTCTTTCTGATTCTAATAGCATGTCAGGATATGATTACGTA
ATGATCGAGAAGAACAAGTACGACGTCAACAAAGTATGTTTCTCTGTTTTATCAGAATTC
CCAGAGTCCCATCATCATCAACGTGAAAAAATGAATTACACGTACGCCTGTATTTATCAA
CATCTTATCAGGCGTCGACTGGCTTATGTGTGGACAGATGAGCATACCAAAGAGTATGAA
AAAACACTGGAGGCTTTCAGTATGAAAAAACTAATTTGTTACCCGTGTGCGTTCCTGGCT
TATTCAAAAACAGACGTTCAAGCAGAATCATACGATAACAAGTTATATGAACTACGTAGA
CATTACGGTGATCA
>T2009/31 V30 .
GACGGCTTTTTCAAACTGAGGAACATCGGTGGAAAACCGACAGTTTTATCTTTTAGAAAA
AGTTATTTAGACAGATGTAGATATTTTTCTTACAATGACAAGAGTGAAAGTGTGGATCAT
GTCGATGACGGTATTTATCAGATGTCTGAAATTCCGTTTCATACAAAATGGTGTGTCAGA
GACATCATCCATAACAGGTCAGATCTGATCACGATCTCGGACAACACGTTAGTGACCAAC
AAAACAGCAGAGGCCGAGACTGCTTTTTCATACAAAGACATAATGAGTAATGTTTTCATC
GAACTACATAATAAATCAACTCTTTCTGATTCTAATAGCATGTCAGGATATGATTACGTA
ATGATCGAGAAGAACAAGTACGACGTCAACAAAGTATGTTTCTCTGTTTTATCAGAATTT
CCAGAGTCTCATCATCATCAACGTGAAAAAATGAATTACACTTACGCCTGTATTTATCAA
CATCTTATCAGGCGTCGACTGGCTTATGTGTGGACAGATGAGCATACCAAAGAGTATGAA
AAAACACTGGAGGCTTTCAGTATGAAAAAACTAATTTGTTACCCGTGTGCGTTCCTGGCT
TATTCAAAAACAGACGTTCACGCAGAATCATATGATAACAAGTTATATGAACTACGTAGA
CATTATGGTGATCA
>T2013/72 V30 .
GACGGCTTTTTCAAACTGAGGAACATCGGTGGAAAACCGACAGTTTTATCTTTTAGAAAA
AGTTATTTAGACAGATGTAGATATTTTTCTTACAATGACAAGAGTGAAAGTGTGGATCAT
GTCGATGACGGTATTTATCAGATGTCTGAAATTCCGTTTCATACAAAATGGTGTGTCAGA
GACATCATCCATAACAGGTCAGATCTGATCACGATCTCGGACAACACGTTAGTGACCAAC
AAAACAGCAGAGGCCGAGACTGCTTTTTCATACAAAGACATAATGAGTAATGTTTTCATC
GAACTACATAATAAATCAACTCTTTCTGATTCTAATAGCATGTCAGGATATGATTACGTA
ATGATCGAGAAGAACAAGTACGACGTCAACAAAGTATGTTTCTCTGTTTTATCAGAATTT
CCAGAGTCTCATCATCATCAACGTGAAAAAATGAATTACACTTACGCCTGTATTTATCAA
CATCTTATCAGGCGTCGACTGGCTTATGTGTGGACAGATGAGCATACCAAAGAGTATGAA
AAAACACTGGAGGCTTTCAGTATGAAAAAACTAATTTGTTACCCGTGTGCGTTCCTGGCT
TATTCAAAAACAGACGTTCACGCAGAATCATATGATAACAAGTTATATGAACTACGTAGA
CATTATGGTGATCA
>T2013/76 V30 .
GACGGTTTTTTCAAACTGAGGAACATCGGTGAAAAACCGACAGTTTTATCTTTTAGAAAA
AGTTATTTAGACAGATGTAGATATTTTTCTTACGATGACAAGAGTGAAAGTGTGGATCAT
GTCGACGACGGTATTTATCAGATGTCTGAAATTCCGTTTCATACAAAATGGTGTGTCAGA
GACATCATCCATAACAGGTCAGATCTGATCACGATCTCGGACAACACGTTAGTGACCAAC
AAAACAGCAGAGGCCGAGACTGCTTTTTCATACAAAGACATAATGAGTAATGTTTTCATC
GAACTACATAATAAATCAACTCTTTCTGATTCTAATAGCATGTCAGGATATGATTACGTA
ATGATCGAGAAGAACAAGTACGACGTCAACAAAGTATGTTTCTCTGTTTTATCAGAATTC
CCAGAGTCCCATCATCATCAACGTGAAAAAATGAATTACACGTACGCCTGTATTTATCAA
CATCTTATCAGACGTCGACTGGCTTATGTGTGGACAGATGAACATACCAAAGAGTATGAA
AAAACACTGGAGGCTTTCAGTATGAAAAAACTAAATTGTTACCCGTGTGCGTTCCTGGCT
TATTCAAAAACAGACGTTCAGGCAGAATCCTATGATAACAAGTTATATGAACTACGTAGA
CATTATGGTGATCA
>T2014/81 V30 .
GACGGCTTTTTCAAACTGAGGAACATCGGTGGAAAACCGACAGTTTTATCTTTTAGAAAA
AGTTATTTAGACAGATGTAGATATTTTTCTTACAATGACAAGAGTGAAAGTGTGGATCAT
GTCGATGACGGTATTTATCAGATGTCTGAAATTCCGTTTCATACAAAATGGTGTGTCAGA
GACATCATCCATAACAGGTCAGATCTGATCACGATCTCGGACAACACGTTAGTGACCAAC
AAAACAGCAGAGGCCGAGACTGCTTTTTCATACAAAGACATAATGAGTAATGTTTTCATC
GAACTACATAATAAATCAACTCTTTCTGATTCTAATAGCATGTCAGGATATGATTACGTA
ATGATCGAGAAGAACAAGTACGACGTCAACAAAGTATGTTTCTCTGTTTTATCAGAATTT
CCAGAGTCTCATCATCATCAACGTGAAAAAATGAATTACACTTACGCCTGTATTTATCAA
CATCTTATCAGGCGTCGACTGGCTTATGTGTGGACAGATGAGCATACCAAAGAGTATGAA
AAAACACTGGAGGCTTTCAGTATGAAAAAACTAATTTGTTACCCGTGTGCGTTCCTGGCT
TATTCAAAAACAGACGTTCACGCAGAATCATATGATAACAAGTTATATGAACTACGTAGA
CATTATGGTGATCA
>V2021/161 V30 .
GACGGCTTTTTCAAACTGAGGAACATCGGTGGAAAACCGACAGTTTTATCTTTTAGAAAA
AGTTATTTAGACAGATGTAGATATTTTTCTTACGATGACAAGAGTGAAAGTGTGGATCAT
GTCGATGACGGTATTTATCAGATGTCTGAAATTCCGTTTCATACAAAATGGTGTGTCAGA
GACATCATCCATAACAGGTCAGATCTGATCACGATCTCGGACAACACGTTAGTGACCAAC
AAAACAGCAGAGGCCGAGACTGCTTTTTCATACAAAGACATAATGAGTAATGTTTTCATC
GAACTACATAATAAATCAACTCTTTCTGATTCTAATAGCATGTCAGGATATGATTACGTA
ATGATCGAGAAGAACAAGTACGACGTCAACAAAGTATGTTTCTCTGTTTTATCAGAATTT
CCAGAGTCTCATCATCATCAACGTGAAAAAATGAATTACACTTACGCCTGTATTTATCAA
CATCTTATCAGGCGTCGACTGGCTTATGTGTGGACAGATGAGCATACCAAAGAGTATGAA
AAAACACTGGAGGCTTTCAGTATGAAAAAACTAATTTGTTACCCGTGTGCGTTCCTGGCT
TATTCAAAAACAGACGTTCACGCAGAATCCTATGATAACAAGTTATATGAACTACGTAGA
CATTATGGTGATCA
>H2021/158-V30_(c) V30 .
GACGGCTTTTTCAAACTGAGGAACATCGGTGGAAAACCGACAGTTTTATCTTTTAGAAAA
AGTTATTTAGACAGATGTAGATATTTTTCTTACGATGACAAGAGTGAAAGTGTGGATCAT
GTCGACGACGGTATTTATCAGATGTCTGAAATTCCGTTTCATACAAAATGGTGTGTCAGA
GACATCATCCATAACAGGTCAGATCTGATCACGATCTCGGACAACACGTTAGTGACCAAC
AAAACAGCAGAGGCCGAGACTGCTTTTTCATACAAAGACATAATGAGTAATGTTTTCATC
GAACTACATAATAAATCAACTCTTTCTGATTCTAATAGCATGTCAGGATATGATTACGTA
ATGATCGAGAAGAACAAGTACGACGTCAACAAAGTATGTTTCTCTGTTTTATCAGAATTC
CCAGAGTCCCATCATCATCAACGTGAAAAAATGAATTACACGTACGCCTGTATTTATCAA
CATCTTATCAGACGTCGACTGGCTTATGTGTGGACAGATGAACATACCAAAGAGTATGAA
AAAACACTGGAGGCTTTCAGTATGAAAAAACTAATTTGTTACCCGTGTGCGTTCCTGGCT
TATTCAAAAACAGACGTTCAAGCAGAATCCTACGATAACAAGTTATATGAACTACGTAGA
CATTACGGTGATCA
>NT2021/164-V30_(c) V30 .
GACGGCTTTTTCAAACTGAGGAACATCGGTGGAAAACCGACAGTTTTATCTTTTAGAAAA
AGTTATTTAGACAGATGTAGATATTTTTCTTACGATGACAAGAGTGAAAGTGTGGATCAT
GTTGACGACGGTATTTATCAGATGTCTGAAATTCCGTTTCATACAAAATGGTGTGTCAGA
GACATCATCCATAACAGGTCAGATCTGATCACGATCTCGGACAACACGTTAGTGACCAAC
AAAACAGCAGAGGCCGAGACTGCTTTTTCATACAAAGACATAATGAGTAATGTTTTCATC
GAACTACATAATAAATCAACTCTTTCTGATTCTAATAGCATGTCAGGATATGATTACGTA
ATGATCGAGAAGAACAAGTACGACGTCAACAAAGTATGTTTCTCTGTTTTATCAGAATTC
CCAGAGTCCCATCATCATCAACGTGAAAAAATGAATTACACGTACGCCTGTATTTATCAA
CATCTTATCAGACGTCGACTGGCTTATGTGTGGACAGATGAACATACCAAAGAGTATGAA
AAAACACTGGAGGCTTTCAGTATGAAAAAACTAATTTGTTACCCGTGTGCGTTCCTGGCT
TATTCAAAAACAGACGTTCAAGCAGAATCCTACGATAACAAGTTATATGAACTACGTAGA
CATTACGGTGATCA
>NT2021/165-V30_(c) V30 .
GACGGCTTTTTCAAACTGAGGAACATCGGTGGAAAACCGACAGTTTTATCTTTTAGAAAA
AGTTATTTAGACAGATGTAGATATTTTTCTTACGATGACAAGAGTGAAAGTGTGGATCAT
GTTGACGACGGTATTTATCAGATGTCTGAAATTCCGTTTCATACAAAATGGTGTGTCAGA
GACATCATCCATAACAGGTCAGATCTGATCACGATCTCGGACAACACGTTAGTGACCAAC
AAAACAGCAGAGGCCGAGACTGCTTTTTCATACAAAGACATAATGAGTAATGTTTTCATC
GAACTACATAATAAATCAACTCTTTCTGATTCTAATAGCATGTCAGGATATGATTACGTA
ATGATCGAGAAGAACAAGTACGACGTCAACAAAGTATGTTTCTCTGTTTTATCAGAATTC
CCAGAGTCCCATCATCATCAACGTGAAAAAATGAATTACACGTACGCCTGTATTTATCAA
CATCTTATCAGACGTCGACTGGCTTATGTGTGGACAGATGAACATACCAAAGAGTATGAA
AAAACACTGGAGGCTTTCAGTATGAAAAAACTAATTTGTTACCCGTGTGCGTTCCTGGCT
TATTCAAAAACAGACGTTCAAGCAGAATCCTACGATAACAAGTTATATGAACTACGTAGA
CATTACGGTGATCA
